# Supplementary material for: Synthesis and crystal structure of NaCsB5O8(OH)·H2O
Source: Acta Crystallogr E Crystallogr Commun. 2026 Jun 12;82(Pt 7):821–4. doi: 10.1107/S2056989026006018 (PMC13330803; doi:10.1107/S2056989026006018)
Supplement: Supplementary file 1 [file e-82-00821-sup1.cif]

##############################################################################
#                                                                            #
# This CIF contains the data in a paper accepted for publication in          #
# Acta Crystallographica Section E. It conforms to the requirements of       #
# Notes for Authors for Acta Crystallographica Section E, and has been       #
# peer reviewed under the auspices of the IUCr Commission on Journals.       #
#                                                                            #
# Full details of the Crystallographic Information File format               #
# are given in the paper "The Crystallographic Information File (CIF):       #
# a New Standard Archive File for Crystallography" by S. R. Hall, F. H.      #
# Allen and I. D. Brown [Acta Cryst. (1991), A47, 655-685].                  #
#                                                                            #
# The current version of the core CIF dictionary is obtainable from          #
# ftp://ftp.iucr.org/pub/cif_core.dic.                                       #
#                                                                            #
# Software is freely available for graphical display of the structure(s)     #
# in this CIF. For information consult the CIF software page                 #
# http://www.iucr.org/resources/cif/software.                                #
#                                                                            #
# This file may be used for bona fide research purposes within the           #
# scientific community so long as proper attribution is given to the journal # 
# article from which it was obtained.                                        #
#                                                                            #
##############################################################################
data_I
_audit_creation_method
;
Olex2 1.5
(compiled 2026.03.18 svn.r0db52de7 for OlexSys, GUI svn.r7521)
;
_chemical_name_systematic
;
Sodium caesium pentaborate hydroxide monohydrate
;
_chemical_name_common     ?
_chemical_formula_moiety     'B5 Cs H3 Na O10'
_chemical_formula_sum     'B5 H3 Cs Na O10'
_chemical_formula_iupac     'Na Cs B5 O8 (O H), H2 O'
_chemical_formula_weight     372.97
_chemical_melting_point     ?
_space_group_crystal_system     orthorhombic
_space_group_name_H-M_alt     'P b c a'
_space_group_name_Hall     '-P 2ac 2ab'
loop_
    _space_group_symop_operation_xyz
    'x, y, z'
    '-x+1/2, -y, z+1/2'
    '-x, y+1/2, -z+1/2'
    'x+1/2, -y+1/2, -z'
    '-x, -y, -z'
    'x-1/2, y, -z-1/2'
    'x, -y-1/2, z-1/2'
    '-x-1/2, y-1/2, z'
_cell_length_a     6.5803(3)
_cell_length_b     11.2304(6)
_cell_length_c     24.3738(12)
_cell_angle_alpha     90
_cell_angle_beta     90
_cell_angle_gamma     90
_cell_volume     1801.21(15)
_cell_formula_units_Z     8
_cell_measurement_reflns_used     3085
_cell_measurement_theta_min     3.3433
_cell_measurement_theta_max     24.8156
_cell_measurement_temperature     152.0
_exptl_crystal_description     block
_exptl_crystal_colour     colorless
_exptl_crystal_size_max     .18
_exptl_crystal_size_mid     .18
_exptl_crystal_size_min     .16
_exptl_crystal_density_diffrn     2.751
_exptl_crystal_density_meas     ?
_exptl_crystal_density_method     ?
_exptl_crystal_F_000     1392
_exptl_absorpt_coefficient_mu     4.200
_exptl_absorpt_correction_type     multi-scan
_exptl_absorpt_process_details
;
(<i>SADABS</i>; Krause <i>et al.</i>, 2015)
;
_exptl_absorpt_correction_T_min     .49
_exptl_absorpt_correction_T_max     .51
_diffrn_ambient_temperature     152.0
_diffrn_source     ?
_diffrn_source_power     0.07
_diffrn_source_voltage     50.0
_diffrn_source_current     1.4
_diffrn_radiation_type     MoK\a
_diffrn_radiation_wavelength     0.71073
_diffrn_radiation_monochromator     graphite
_diffrn_measurement_device_type     'Bruker APEXII CCD'
_diffrn_measurement_method     '\w scans'
_diffrn_detector_area_resol_mean     ?
_diffrn_reflns_number     21866
_diffrn_reflns_av_R_equivalents     0.1246
_diffrn_reflns_av_unetI/netI     0.0437
_diffrn_reflns_theta_min     3.343
_diffrn_reflns_theta_max     25.329
_diffrn_reflns_theta_full     25.242
_diffrn_measured_fraction_theta_max     0.999
_diffrn_measured_fraction_theta_full     0.999
_diffrn_reflns_limit_h_min     -7
_diffrn_reflns_limit_h_max     7
_diffrn_reflns_limit_k_min     -13
_diffrn_reflns_limit_k_max     13
_diffrn_reflns_limit_l_min     -29
_diffrn_reflns_limit_l_max     29
_refine_special_details     ?
_reflns_number_total     1643
_reflns_number_gt     1228
_reflns_threshold_expression     'I > 2\s(I)'
_refine_ls_structure_factor_coef     Fsqd
_refine_ls_matrix_type     full
_refine_ls_R_factor_all     0.0660
_refine_ls_R_factor_gt     0.0414
_refine_ls_wR_factor_gt     0.0790
_refine_ls_wR_factor_ref     0.0907
_refine_ls_goodness_of_fit_ref     1.023
_refine_ls_restrained_S_all     1.023
_refine_ls_number_reflns     1643
_refine_ls_number_parameters     154
_refine_ls_number_restraints     0
_refine_ls_hydrogen_treatment     constr
_refine_ls_weighting_scheme     calc
_refine_ls_weighting_details
             'w=1/[\s^2^(Fo^2^)+(0.0194P)^2^+20.4113P] where P=(Fo^2^+2Fc^2^)/3'
_atom_sites_solution_hydrogens     difmap
_atom_sites_solution_primary     direct
_atom_sites_solution_secondary     ?
_refine_ls_shift/su_max     0.001
_refine_ls_shift/su_mean     0.000
_refine_diff_density_max     1.139
_refine_diff_density_min     -1.237
_refine_ls_extinction_method     none
_refine_ls_extinction_coef     .
loop_
    _atom_type_symbol
    _atom_type_description
    _atom_type_scat_dispersion_real
    _atom_type_scat_dispersion_imag
    _atom_type_scat_source
    'B' 'B' 0.0013 0.0007
                         'International Tables Vol C Tables 4.2.6.8 and 6.1.1.4'
    'Cs' 'Cs' -0.3680 2.1192
                         'International Tables Vol C Tables 4.2.6.8 and 6.1.1.4'
    'Na' 'Na' 0.0362 0.0249
                         'International Tables Vol C Tables 4.2.6.8 and 6.1.1.4'
    'O' 'O' 0.0106 0.0060
                         'International Tables Vol C Tables 4.2.6.8 and 6.1.1.4'
    'H' 'H' 0.0000 0.0000
                         'International Tables Vol C Tables 4.2.6.8 and 6.1.1.4'
_computing_data_collection
;
APEX2 (Bruker, 2014)
;
_computing_cell_refinement
;
SAINT (Bruker, 2014)
;
_computing_data_reduction
;
SAINT (Bruker, 2014)
;
_computing_structure_solution
;
SIR2004 (Burla <i>et al.</i>,  2007)
;
_computing_structure_refinement
;
SHELXL (Sheldrick, 2015)
;
_computing_molecular_graphics
;
Olex2 (Dolomanov <i>et al.</i>,  2009)
;
_computing_publication_material
;
publCIF (Westrip, 2010)
;
loop_
    _atom_site_type_symbol
    _atom_site_label
    _atom_site_fract_x
    _atom_site_fract_y
    _atom_site_fract_z
    _atom_site_U_iso_or_equiv
    _atom_site_adp_type
    _atom_site_calc_flag
    _atom_site_occupancy
    _atom_site_disorder_assembly
    _atom_site_disorder_group
    Cs Cs 0.54972(7) 0.30565(5) 0.66570(2) 0.03814(19) Uani d 1 . .
    Na Na 0.2006(4) 0.1934(2) 0.48463(11) 0.0257(6) Uani d 1 . .
    B B1 0.0294(12) 0.1797(6) 0.6701(3) 0.0197(16) Uani d 1 . .
    B B2 -0.1027(11) 0.1034(6) 0.5815(3) 0.0141(16) Uani d 1 . .
    B B3 0.0647(11) 0.3085(6) 0.5883(3) 0.0129(14) Uani d 1 . .
    B B4 -0.0397(12) 0.5207(6) 0.5698(3) 0.0157(15) Uani d 1 . .
    B B5 0.3167(11) 0.4635(6) 0.5607(3) 0.0150(16) Uani d 1 . .
    O O1 0.9171(9) 0.6659(5) 0.7755(2) 0.0392(15) Uani d 1 . .
    H H1 0.942046 0.588286 0.767268 0.059 Uiso d 1 . .
    O O2 0.0920(7) 0.2845(4) 0.64744(18) 0.0181(10) Uani d 1 . .
    O O3 -0.0829(7) 0.0978(4) 0.64290(18) 0.0203(11) Uani d 1 . .
    O O4 -0.0143(6) -0.0079(4) 0.56023(18) 0.0165(10) Uani d 1 . .
    O O5 -0.0124(6) 0.2079(4) 0.55865(16) 0.0123(9) Uani d 1 . .
    O O6 -0.0868(6) 0.4071(4) 0.58409(19) 0.0163(10) Uani d 1 . .
    O O7 -0.1763(6) 0.6090(4) 0.56782(18) 0.0158(10) Uani d 1 . .
    O O8 0.1635(7) 0.5496(4) 0.5576(2) 0.0213(11) Uani d 1 . .
    O O9 0.2635(7) 0.3464(4) 0.56586(18) 0.0158(10) Uani d 1 . .
    O O10 0.946(2) 0.4776(7) 0.7082(3) 0.132(5) Uani d 1 . .
    H H10A 0.875861 0.521456 0.685701 0.198 Uiso d 1 . .
    H H10B 1.007984 0.426560 0.687130 0.198 Uiso d 1 . .
loop_
    _atom_site_aniso_label
    _atom_site_aniso_U_11
    _atom_site_aniso_U_22
    _atom_site_aniso_U_33
    _atom_site_aniso_U_12
    _atom_site_aniso_U_13
    _atom_site_aniso_U_23
    Cs 0.0248(3) 0.0548(4) 0.0349(3) 0.0060(3) -0.0028(2) 0.0119(3)
    Na 0.0267(15) 0.0213(14) 0.0289(15) 0.0020(13) 0.0117(12) 0.0023(13)
    B1 0.029(4) 0.008(3) 0.022(4) 0.002(3) -0.002(4) -0.002(3)
    B2 0.019(4) 0.009(3) 0.015(4) 0.001(3) -0.001(3) -0.001(3)
    B3 0.013(3) 0.008(3) 0.017(3) 0.001(3) 0.005(3) -0.003(3)
    B4 0.017(4) 0.012(4) 0.018(4) 0.002(3) 0.003(3) -0.005(3)
    B5 0.019(4) 0.012(4) 0.014(4) 0.002(3) 0.001(3) 0.001(3)
    O1 0.065(4) 0.033(3) 0.019(3) 0.015(3) -0.017(3) -0.004(2)
    O2 0.021(2) 0.013(2) 0.020(2) -0.0034(19) -0.0026(19) 0.0007(19)
    O3 0.026(3) 0.015(2) 0.021(2) -0.007(2) 0.000(2) 0.003(2)
    O4 0.013(2) 0.011(2) 0.026(2) 0.0023(18) -0.002(2) -0.0011(19)
    O5 0.013(2) 0.010(2) 0.014(2) -0.0036(18) -0.0017(17) -0.0006(18)
    O6 0.010(2) 0.010(2) 0.029(3) 0.0003(18) 0.0034(19) 0.003(2)
    O7 0.010(2) 0.008(2) 0.029(3) -0.0007(18) -0.001(2) -0.0024(19)
    O8 0.013(2) 0.009(2) 0.042(3) 0.0019(19) 0.002(2) 0.005(2)
    O9 0.013(2) 0.010(2) 0.024(2) -0.0016(18) -0.002(2) 0.0010(19)
    O10 0.268(15) 0.052(5) 0.075(6) -0.006(7) 0.057(8) -0.033(5)
_geom_special_details
;
 All esds (except the esd in the dihedral angle between two l.s. planes)
 are estimated using the full covariance matrix.  The cell esds are taken
 into account individually in the estimation of esds in distances, angles
 and torsion angles; correlations between esds in cell parameters are only
 used when they are defined by crystal symmetry.  An approximate (isotropic)
 treatment of cell esds is used for estimating esds involving l.s. planes.
;
loop_
    _geom_bond_atom_site_label_1
    _geom_bond_atom_site_label_2
    _geom_bond_site_symmetry_2
    _geom_bond_distance
    _geom_bond_publ_flag
    Cs B1 1_655 3.461(8) ?
    Cs B5 . 3.470(7) ?
    Cs O1 8_755 3.110(5) yes
    Cs O2 . 3.054(4) yes
    Cs O2 1_655 3.604(4) yes
    Cs O3 1_655 3.406(5) yes
    Cs O3 8_665 3.335(4) yes
    Cs O4 8_665 3.324(4) yes
    Cs O6 1_655 3.313(4) yes
    Cs O7 8_655 3.356(4) yes
    Cs O9 . 3.111(4) yes
    Cs O10 . 3.407(11) yes
    Cs H10A . 3.2737 ?
    Cs H10B . 3.3482 ?
    Na Na 4_556 3.606(2) ?
    Na Na 4_456 3.606(2) ?
    Na B2 4_556 3.080(8) ?
    Na B3 . 2.975(7) ?
    Na B3 4_556 2.983(8) ?
    Na O4 5_556 2.652(5) yes
    Na O5 4_556 2.431(5) yes
    Na O5 . 2.290(5) yes
    Na O6 4_556 2.457(5) yes
    Na O7 5_566 2.567(5) yes
    Na O8 8_655 2.563(5) yes
    Na O9 . 2.654(5) yes
    B1 O1 3_646 1.382(9) yes
    B1 O2 . 1.363(8) yes
    B1 O3 . 1.353(9) yes
    B2 O3 . 1.502(8) yes
    B2 O4 . 1.474(8) yes
    B2 O5 . 1.429(8) yes
    B2 O7 8 1.493(8) yes
    B3 O2 . 1.478(8) yes
    B3 O5 . 1.433(8) yes
    B3 O6 . 1.493(8) yes
    B3 O9 . 1.480(8) yes
    B4 O6 . 1.358(8) yes
    B4 O7 . 1.340(8) yes
    B4 O8 . 1.408(9) yes
    B5 O4 8_665 1.340(9) yes
    B5 O8 . 1.399(8) yes
    B5 O9 . 1.366(8) yes
    O1 H1 . 0.9089 ?
    O10 H10A . 0.8700 ?
    O10 H10B . 0.8700 ?
loop_
    _geom_angle_atom_site_label_1
    _geom_angle_atom_site_label_2
    _geom_angle_atom_site_label_3
    _geom_angle_site_symmetry_1
    _geom_angle_site_symmetry_3
    _geom_angle
    _geom_angle_publ_flag
    O1 Cs O2 8_755 1_655 90.19(13) ?
    O1 Cs O3 8_755 8_665 129.45(12) ?
    O1 Cs O3 8_755 1_655 75.20(13) ?
    O1 Cs O4 8_755 8_665 171.26(12) ?
    O1 Cs O6 8_755 1_655 129.75(14) ?
    O1 Cs O7 8_755 8_655 105.19(12) ?
    O1 Cs O9 8_755 . 142.17(14) ?
    O1 Cs O10 8_755 . 88.33(19) ?
    O2 Cs O1 . 8_755 98.94(14) ?
    O2 Cs O2 . 1_655 162.45(15) ?
    O2 Cs O3 . 8_665 96.71(11) ?
    O2 Cs O3 . 1_655 128.53(11) ?
    O2 Cs O4 . 8_665 82.37(11) ?
    O2 Cs O6 . 1_655 130.64(11) ?
    O2 Cs O7 . 8_655 95.17(11) ?
    O2 Cs O9 . . 45.61(12) ?
    O2 Cs O10 . . 147.53(19) ?
    O3 Cs O2 1_655 1_655 39.82(10) ?
    O3 Cs O2 8_665 1_655 88.83(11) ?
    O3 Cs O3 8_665 1_655 126.91(7) ?
    O3 Cs O7 8_665 8_655 120.85(11) ?
    O3 Cs O10 1_655 . 83.94(19) ?
    O3 Cs O10 8_665 . 56.14(19) ?
    O4 Cs O2 8_665 1_655 90.89(10) ?
    O4 Cs O3 8_665 1_655 110.81(11) ?
    O4 Cs O3 8_665 8_665 41.92(11) ?
    O4 Cs O7 8_665 8_655 83.23(11) ?
    O4 Cs O10 8_665 . 86.08(18) ?
    O6 Cs O2 1_655 1_655 39.98(10) ?
    O6 Cs O3 1_655 8_665 60.94(11) ?
    O6 Cs O3 1_655 1_655 68.00(10) ?
    O6 Cs O4 1_655 8_665 50.92(10) ?
    O6 Cs O7 1_655 8_655 67.69(10) ?
    O6 Cs O10 1_655 . 55.57(16) ?
    O7 Cs O2 8_655 1_655 67.85(10) ?
    O7 Cs O3 8_655 1_655 42.00(11) ?
    O7 Cs O10 8_655 . 113.51(17) ?
    O9 Cs O2 . 1_655 120.84(11) ?
    O9 Cs O3 . 8_665 76.38(11) ?
    O9 Cs O3 . 1_655 113.76(11) ?
    O9 Cs O4 . 8_665 42.26(11) ?
    O9 Cs O6 . 1_655 85.23(11) ?
    O9 Cs O7 . 8_655 72.01(11) ?
    O9 Cs O10 . . 128.16(18) ?
    O4 Na O9 5_556 . 152.63(17) ?
    O5 Na O4 . 5_556 95.63(17) ?
    O5 Na O4 4_556 5_556 122.56(17) ?
    O5 Na O5 . 4_556 141.70(14) ?
    O5 Na O6 . 4_556 156.68(19) ?
    O5 Na O6 4_556 4_556 58.07(15) ?
    O5 Na O7 . 5_566 107.02(17) ?
    O5 Na O7 4_556 5_566 55.78(14) ?
    O5 Na O8 4_556 8_655 108.50(17) ?
    O5 Na O8 . 8_655 73.26(16) ?
    O5 Na O9 . . 57.44(15) ?
    O5 Na O9 4_556 . 84.67(16) ?
    O6 Na O4 4_556 5_556 67.76(15) ?
    O6 Na O7 4_556 5_566 95.33(16) ?
    O6 Na O8 4_556 8_655 89.14(17) ?
    O6 Na O9 4_556 . 135.81(18) ?
    O7 Na O4 5_566 5_556 116.43(17) ?
    O7 Na O9 5_566 . 79.70(15) ?
    O8 Na O4 8_655 5_556 87.28(16) ?
    O8 Na O7 8_655 5_566 155.80(18) ?
    O8 Na O9 8_655 . 80.57(16) ?
    O2 B1 O1 . 3_646 114.1(6) ?
    O3 B1 O1 . 3_646 122.2(6) ?
    O3 B1 O2 . . 123.6(6) ?
    O4 B2 O3 . . 106.3(5) ?
    O4 B2 O7 . 8 109.9(5) ?
    O5 B2 O3 . . 112.8(5) ?
    O5 B2 O4 . . 113.3(5) ?
    O5 B2 O7 . 8 106.4(5) ?
    O7 B2 O3 8 . 108.0(5) ?
    O2 B3 O6 . . 106.4(5) ?
    O2 B3 O9 . . 107.8(5) ?
    O5 B3 O2 . . 113.0(5) ?
    O5 B3 O6 . . 108.3(5) ?
    O5 B3 O9 . . 110.7(5) ?
    O9 B3 O6 . . 110.6(5) ?
    O6 B4 O8 . . 119.2(6) ?
    O7 B4 O6 . . 123.4(6) ?
    O7 B4 O8 . . 117.4(6) ?
    O4 B5 O8 8_665 . 122.2(6) ?
    O4 B5 O9 8_665 . 118.7(6) ?
    O9 B5 O8 . . 119.1(6) ?
    B1 O1 Cs 3_656 8_765 138.7(4) ?
    B1 O1 Cs 3_656 3_656 78.1(4) ?
    B1 O1 H1 3_656 . 105.9 ?
    Cs O2 Cs . 1_455 162.45(15) ?
    B1 O2 Cs . 1_455 73.0(4) ?
    B1 O2 Cs . . 107.8(4) ?
    B1 O2 B3 . . 121.0(5) ?
    B3 O2 Cs . . 104.4(3) ?
    B3 O2 Cs . 1_455 89.3(3) ?
    Cs O3 Cs 8_655 1_455 133.91(14) ?
    B1 O3 Cs . 1_455 80.9(4) ?
    B1 O3 Cs . 8_655 123.5(4) ?
    B1 O3 B2 . . 120.4(5) ?
    B2 O3 Cs . 1_455 94.1(3) ?
    B2 O3 Cs . 8_655 102.3(3) ?
    Na O4 Cs 5_556 8_655 77.98(12) ?
    B2 O4 Cs . 8_655 103.5(3) ?
    B2 O4 Na . 5_556 129.0(4) ?
    B5 O4 Cs 8_655 8_655 84.8(4) ?
    B5 O4 Na 8_655 5_556 105.3(4) ?
    B5 O4 B2 8_655 . 125.7(5) ?
    Na O5 Na . 4_456 99.56(15) ?
    B2 O5 Na . . 120.2(4) ?
    B2 O5 Na . 4_456 102.8(4) ?
    B2 O5 B3 . . 126.7(5) ?
    B3 O5 Na . . 103.7(4) ?
    B3 O5 Na . 4_456 97.7(4) ?
    Na O6 Cs 4_456 1_455 80.81(13) ?
    B3 O6 Cs . 1_455 100.7(3) ?
    B3 O6 Na . 4_456 94.9(3) ?
    B4 O6 Cs . 1_455 129.9(4) ?
    B4 O6 Na . 4_456 112.7(4) ?
    B4 O6 B3 . . 124.2(5) ?
    Na O7 Cs 5_566 8_665 78.48(12) ?
    B2 O7 Cs 8_565 8_665 96.3(3) ?
    B2 O7 Na 8_565 5_566 95.0(3) ?
    B4 O7 Cs . 8_665 107.2(4) ?
    B4 O7 Na . 5_566 134.4(4) ?
    B4 O7 B2 . 8_565 127.9(5) ?
    B4 O8 Na . 8_665 128.6(4) ?
    B5 O8 Na . 8_665 102.8(4) ?
    B5 O8 B4 . . 120.9(5) ?
    Na O9 Cs . . 125.63(16) ?
    B3 O9 Cs . . 101.8(3) ?
    B3 O9 Na . . 87.2(3) ?
    B5 O9 Cs . . 93.3(4) ?
    B5 O9 Na . . 126.5(4) ?
    B5 O9 B3 . . 122.5(5) ?
    Cs O10 Cs . 6_657 95.6(2) ?
    Cs O10 H10A 6_657 . 156.6 ?
    Cs O10 H10A . . 73.9 ?
    Cs O10 H10B . . 78.8 ?
    Cs O10 H10B 6_657 . 93.4 ?
    H10A O10 H10B . . 104.5 ?
loop_
    _geom_hbond_atom_site_label_D
    _geom_hbond_atom_site_label_H
    _geom_hbond_atom_site_label_A
    _geom_hbond_site_symmetry_A
    _geom_hbond_distance_DH
    _geom_hbond_distance_HA
    _geom_hbond_distance_DA
    _geom_hbond_angle_DHA
    _geom_hbond_publ_flag
    O1 H1 O10 . 0.91 1.90 2.683(9) 143 yes
    O10 H10A O3 8_665 0.87 2.35 3.173(13) 157 yes
    O10 H10B O2 1_655 0.87 1.95 2.796(9) 165 yes
_shelx_space_group_comment
;
The symmetry employed for this shelxl refinement is uniquely defined
by the following loop, which should always be used as a source of
symmetry information in preference to the above space-group names.
They are only intended as comments.
;
_shelx_estimated_absorpt_T_min     ?
_shelx_estimated_absorpt_T_max     ?
_shelx_hkl_file
;
  -1   0   0   -0.12    0.06
  -1   0   0    0.06    0.15
   1   0   0   -0.04    0.17
   1   0   0   -0.06    0.07
   1   0   0   -0.15    0.13
  -1   0   0   -0.20    0.23
  -2   0   0  947.04   33.12
   2   0   0  946.03   36.19
  -2   0   0 1000.00   36.51
   2   0   0  948.80   32.86
   2   0   0  913.21   34.41
  -3   0   0    1.16    0.96
   3   0   0    0.04    0.42
   3   0   0    1.93    1.01
  -3   0   0    1.08    0.66
  -4   0   0   54.34    6.69
   4   0   0   53.04    6.76
  -4   0   0   47.34    4.27
   4   0   0   53.46    5.65
   4   0   0   47.21    3.89
  -5   0   0    1.31    0.90
   5   0   0    2.01    1.60
   5   0   0    0.37    0.60
  -5   0   0    0.52    1.78
   5   0   0    0.14    1.02
   6   0   0   15.23    4.41
   6   0   0   19.18    3.29
  -6   0   0   12.30    2.94
   6   0   0   13.47    4.75
  -6   0   0   14.84    5.36
  -7   0   0   -2.43    2.41
  -7   0   0   -0.39    1.01
   7   0   0    0.58    4.04
   1  -1   0    0.43    0.27
  -1   1   0    0.27    0.29
   1   1   0    0.11    0.38
  -1  -1   0    0.13    0.32
  -1  -1   0    0.25    0.18
   1  -1   0   -0.06    0.21
   1  -1   0    0.31    0.17
   1   1   0    0.24    0.17
  -1   1   0    0.31    0.31
   2  -1   0  359.60   15.82
   2  -1   0  402.56   17.44
  -2   1   0  374.61   15.67
  -2  -1   0  361.34   14.62
  -2   1   0  364.53   14.23
   2   1   0  397.86   18.13
  -2   1   0  387.08   16.90
  -2  -1   0  404.98   18.19
   2   1   0  363.32   14.55
   3   1   0   -0.01    0.85
  -3   1   0    1.60    0.73
   3   1   0    0.68    0.37
  -3  -1   0    0.30    1.02
  -3  -1   0    0.96    0.57
  -3   1   0    0.51    0.37
   3  -1   0    0.47    0.39
   3  -1   0    0.68    0.49
  -3   1   0    0.26    0.86
   4  -1   0  209.48   14.97
   4  -1   0  220.32   13.22
  -4   1   0  225.96   14.89
   4   1   0  227.95   15.74
   4  -1   0  223.36   10.07
  -4   1   0  222.19   11.11
   4   1   0  220.98   12.83
   4   1   0  224.44   10.84
  -4  -1   0  220.20   15.56
  -4  -1   0  215.61   11.38
   5   1   0    0.11    0.67
  -5  -1   0   -0.39    1.78
   5  -1   0   -0.08    0.55
   5   1   0    0.18    0.96
   5   1   0    0.84    0.88
  -5  -1   0    0.80    1.01
   5  -1   0   -1.37    0.91
  -5   1   0    2.25    1.00
  -5   1   0   -0.12    1.01
  -6  -1   0  168.17   11.38
   6  -1   0  163.88   12.81
   6   1   0  163.09   16.58
   6   1   0  140.89   12.15
  -6  -1   0  197.97   17.21
  -6   1   0  179.36   11.14
   6  -1   0  167.20    9.13
  -6   1   0  171.69   15.25
   6  -1   0  186.56   17.04
   7   1   0   -1.68    2.85
   7   1   0    0.11    1.37
  -7   1   0    1.01    1.76
  -7  -1   0    0.74    1.47
  -7   1   0    2.41    3.05
  -7  -1   0    0.12    3.14
   7  -1   0   -3.26    4.55
   0  -2   0  386.23   14.27
   0   2   0  405.12   16.08
   1   2   0   -0.12    0.14
  -1   2   0    0.14    0.18
   1  -2   0   -0.15    0.12
  -1   2   0   -0.81    0.42
  -1   2   0   -0.13    0.11
   1   2   0    0.60    0.49
  -1  -2   0    0.04    0.41
  -1  -2   0    0.14    0.17
   1  -2   0    0.31    0.51
  -2   2   0  175.87    9.86
   2   2   0  169.01    8.06
   2  -2   0  180.06    8.93
  -2   2   0  165.20    7.27
  -2  -2   0  163.12   11.83
  -2  -2   0  166.33    8.13
  -2   2   0  158.73    8.95
   2  -2   0  172.51    6.80
   2   2   0  160.18   10.62
  -3   2   0   -0.15    0.54
   3   2   0   -0.30    0.49
   3  -2   0    0.08    0.60
  -3   2   0    0.45    0.66
   3   2   0   -0.29    0.38
   3  -2   0    0.00    0.30
  -3   2   0    0.10    0.31
  -3  -2   0   -1.46    0.85
  -3  -2   0   -0.03    0.44
   4   2   0   46.18    5.12
   4  -2   0   46.00    3.28
   4   2   0   48.30    4.29
  -4   2   0   45.69    6.04
  -4  -2   0   52.33    6.95
  -4   2   0   46.56    3.95
  -4   2   0   38.81    4.62
   4  -2   0   43.96    6.43
   4  -2   0   50.75    5.47
   4   2   0   45.35    6.68
  -4  -2   0   43.98    4.38
   5  -2   0   -0.62    0.47
  -5   2   0   -2.84    1.23
  -5  -2   0   -1.80    1.56
   5  -2   0   -1.69    0.97
   5   2   0    0.04    1.98
   5   2   0   -0.06    0.81
  -5  -2   0   -0.39    0.87
   5  -2   0    0.42    1.39
   5   2   0    0.31    0.88
   6   2   0   20.48    3.77
  -6  -2   0   18.66    4.35
   6  -2   0   12.66    5.07
  -6   2   0   16.86    4.76
  -6   2   0   22.39    4.12
  -6  -2   0   20.44    6.04
   6   2   0   17.37    6.91
   6  -2   0   21.96    5.17
   6   2   0   25.82    5.92
   7  -2   0   -0.99    3.62
  -7  -2   0    1.72    3.86
  -7   2   0    1.62    1.41
   7   2   0    3.37    4.80
  -7   2   0    3.57    3.38
   7  -2   0    0.23    2.24
  -7  -2   0    2.08    1.64
   0   3   0    0.72    0.69
  -1   3   0   -0.01    0.21
   1   3   0    0.28    0.33
   1  -3   0    0.14    0.25
  -1  -3   0    0.08    0.69
  -1   3   0   -0.27    0.41
  -1  -3   0    0.21    0.37
   1  -3   0    0.26    0.27
  -1   3   0    1.03    0.52
   1   3   0    0.70    0.73
  -2   3   0  326.28   12.73
   2  -3   0  328.81   11.82
   2   3   0  332.51   13.85
  -2   3   0  329.75   16.27
  -2   3   0  320.39   14.81
   2  -3   0  313.98   14.24
   2   3   0  332.66   17.76
  -2   3   0  306.86   17.57
  -3  -3   0    0.09    1.24
  -3   3   0    0.35    1.46
  -3   3   0    0.51    0.68
   3  -3   0   -0.03    0.26
   3  -3   0    0.39    0.59
   3   3   0    0.31    1.32
  -3   3   0    1.34    0.96
   3   3   0    0.01    0.38
  -3   3   0    0.47    0.45
  -3  -3   0    0.20    0.51
  -4   3   0  103.24    8.42
  -4   3   0   87.75    8.77
   4  -3   0  120.93    8.75
   4  -3   0  105.75    5.30
  -4   3   0  115.16    6.90
   4   3   0  122.03   11.84
   4   3   0  101.63    7.16
  -4  -3   0  117.44    7.83
  -4  -3   0  116.91   11.49
  -5   3   0    1.58    0.89
  -5  -3   0    0.89    1.95
  -5  -3   0    2.52    1.03
  -5   3   0    1.01    1.80
   5   3   0   -0.70    0.94
   5  -3   0    0.52    0.82
  -5   3   0    1.26    1.07
   5   3   0   -0.73    0.74
   6   3   0   23.83    4.23
  -6  -3   0   18.23    5.65
  -6   3   0   35.18    4.39
   6  -3   0   24.39    5.08
   6   3   0   32.23    9.19
  -6  -3   0   24.75    4.82
   6   3   0   33.61    6.95
  -7  -3   0    1.90    1.88
   7   3   0   -0.84    1.21
  -7   3   0   -0.22    1.16
   7  -3   0    1.92    1.91
  -7  -3   0    2.13    3.42
   0  -4   0   19.86    2.10
   0  -4   0   17.99    1.78
   0   4   0   11.12    2.67
   1  -4   0    0.34    0.37
  -1  -4   0    0.33    0.85
   1  -4   0   -0.36    0.67
  -1  -4   0   -0.16    0.26
  -1   4   0    0.40    0.65
   1   4   0    0.11    0.26
  -1   4   0    0.13    0.16
   1   4   0   -0.73    0.35
   1  -4   0   -0.41    0.24
   2  -4   0   88.78    8.60
  -2   4   0  102.73    8.73
   2  -4   0   94.21    4.32
  -2   4   0   95.99    6.85
   2  -4   0   87.32    7.68
   2   4   0  101.28    9.04
   2   4   0   99.33    6.21
  -2  -4   0  101.57    6.24
  -2   4   0  100.18    5.47
  -2  -4   0   96.35   11.32
  -3  -4   0   -0.03    0.54
  -3  -4   0    1.87    1.75
  -3   4   0   -0.75    1.35
  -3   4   0    0.34    0.49
   3  -4   0   -0.57    0.38
   3   4   0    0.84    0.73
   3   4   0    1.17    1.27
  -3   4   0    0.37    0.84
  -4   4   0   16.98    4.30
   4   4   0   23.94    6.25
  -4  -4   0   28.61    3.64
  -4   4   0   20.93    6.16
  -4  -4   0   21.98    5.68
  -4   4   0   22.58    4.75
   4   4   0   28.27    3.51
  -4   4   0   23.12    2.80
   4  -4   0   19.15    4.07
  -5  -4   0    0.89    1.81
  -5   4   0   -1.18    1.52
  -5   4   0    2.71    4.82
  -5  -4   0    1.58    1.21
   5   4   0    0.63    1.44
  -5   4   0    2.00    1.05
  -5   4   0   -0.63    1.14
   5   4   0    1.35    1.12
  -6  -4   0   12.83    3.06
  -6   4   0   13.63    3.69
  -6   4   0   17.62    7.40
   6   4   0   10.12    5.01
   6  -4   0   14.90    3.82
  -6  -4   0    4.96    4.12
  -6   4   0   12.71    3.04
   6   4   0   13.99    4.27
  -7   4   0    0.66    1.63
  -7  -4   0    2.44    5.06
   7  -4   0   -0.78    1.39
   7   4   0   -4.87    3.89
  -7  -4   0    0.35    1.89
  -7   4   0    8.29    6.41
   7   4   0   -2.61    1.00
   0   5   0   -1.17    0.51
   0  -5   0    0.61    0.49
   0  -5   0    0.61    0.41
   1   5   0    1.62    1.49
  -1   5   0    1.53    0.70
  -1   5   0    1.83    1.40
  -1  -5   0    1.70    1.59
   1  -5   0    1.75    1.28
   1  -5   0    1.35    0.59
   1  -5   0    0.50    0.36
  -1   5   0    0.68    0.55
  -1  -5   0    0.59    0.38
  -2   5   0   60.69    5.49
  -2  -5   0   65.87    5.00
   2  -5   0   64.08    5.20
  -2  -5   0   65.46    9.35
   2  -5   0   59.80    3.20
  -2   5   0   75.09    7.31
   2  -5   0   69.12    7.97
  -2   5   0   64.80    4.55
   2   5   0   49.25    6.71
   2   5   0   49.65    4.56
   3   5   0    0.18    1.31
  -3   5   0    0.69    1.26
  -3  -5   0   -0.95    0.98
  -3   5   0    0.33    1.10
  -3  -5   0   -0.79    0.44
  -3   5   0    0.72    0.59
   3   5   0   -0.24    0.83
   3  -5   0    0.06    0.50
   4   5   0   -2.80    2.00
  -4   5   0    3.20    1.87
   4  -5   0    0.66    0.70
  -4   5   0    0.49    1.21
  -4   5   0    3.01    1.27
   4   5   0    2.99    1.44
  -4  -5   0    1.95    0.97
  -4   5   0    0.82    2.61
  -4  -5   0    1.99    2.52
   5  -5   0    0.86    1.22
  -5   5   0    0.31    0.75
  -5  -5   0    0.20    0.82
   5   5   0   -0.91    0.63
  -5   5   0   -4.92    2.74
  -5   5   0   -0.21    1.44
   5   5   0   -0.76    3.34
  -6   5   0   -6.87    2.91
  -6   5   0   -1.36    1.61
   6  -5   0    3.54    1.61
  -6  -5   0    1.68    1.70
  -6   5   0    1.91    1.56
  -6  -5   0    1.44    2.92
   6   5   0    2.25    4.02
  -7   5   0    3.01    5.58
  -7  -5   0   -0.47    1.49
   7   5   0    0.44    1.23
  -7  -5   0    4.37    5.85
   7   5   0    1.57    5.41
  -7   5   0    2.95    2.14
  -7   5   0    2.79    2.08
   0   6   0  206.57   13.61
   0  -6   0  211.43   10.14
   0  -6   0  202.66    9.37
   0   6   0  184.23   10.37
  -1   6   0    1.18    1.33
  -1   6   0    0.78    0.57
  -1   6   0    0.46    0.74
   1  -6   0    0.36    0.35
   1  -6   0    0.25    0.47
   1   6   0    0.99    1.35
   1  -6   0    2.38    1.75
  -1  -6   0   -1.64    0.73
  -1  -6   0    0.03    0.35
   2  -6   0   60.11    8.04
  -2   6   0   46.35    5.03
  -2  -6   0   43.63    9.91
  -2   6   0   47.51    5.90
  -2  -6   0   50.28    4.58
   2  -6   0   41.72    4.38
   2   6   0   49.40    6.94
  -2   6   0   50.10    4.37
   2  -6   0   47.85    2.77
  -3   6   0   -0.25    0.88
  -3  -6   0   -0.29    0.60
  -3  -6   0    2.02    1.95
  -3   6   0   -0.07    0.39
  -3   6   0    0.44    1.00
   3  -6   0    0.23    0.47
   3   6   0    0.83    0.79
   3   6   0    1.56    2.01
  -4   6   0   51.61    6.56
   4  -6   0   42.44    5.08
  -4   6   0   45.68    9.02
   4   6   0   47.02    5.12
  -4   6   0   51.44    4.73
   4   6   0   50.04    9.56
  -4  -6   0   43.47    5.16
  -4  -6   0   61.68   11.49
  -4   6   0   61.07    7.05
   5   6   0    4.55    3.19
  -5   6   0    1.76    1.70
  -5   6   0    2.71    3.34
  -5  -6   0   -2.68    2.65
  -5  -6   0   -0.20    0.79
   6  -6   0   -0.75    1.13
  -6   6   0   -0.92    1.62
  -6  -6   0   -8.93    3.72
  -6   6   0    0.31    1.55
   6   6   0   -5.62    3.16
  -6  -6   0    4.61    2.24
  -6   6   0   -3.27    3.41
  -7  -6   0   -0.54    1.98
   7   6   0    6.04    6.15
  -7  -6   0   -0.22    4.21
   7   6   0    1.75    2.13
  -7   6   0    3.62    5.82
   7  -6   0   -3.17    1.94
  -7   6   0   -0.89    1.59
  -7   6   0   -2.17    2.40
   0  -7   0    0.23    0.49
   0   7   0   -0.16    0.33
   0  -7   0    0.95    0.67
   0   7   0   -0.52    1.07
  -1   7   0    0.33    0.58
   1  -7   0    0.55    0.48
  -1   7   0    0.50    1.46
   1  -7   0    0.65    0.66
   1  -7   0    1.44    1.20
  -1  -7   0    0.44    0.69
  -1  -7   0   -1.14    1.26
  -2   7   0   91.99    6.72
  -2   7   0   85.58    8.96
   2   7   0   83.18    9.81
  -2  -7   0  105.64    7.21
  -2   7   0   96.23    8.03
   2  -7   0   86.59   10.73
  -2  -7   0   90.12   13.36
  -3  -7   0    1.16    1.85
  -3   7   0    1.89    1.79
   3  -7   0   -0.54    0.67
  -3   7   0    1.77    0.97
  -3   7   0    0.75    1.35
  -3  -7   0   -0.01    0.61
   4   7   0  218.92   19.17
   4  -7   0  205.56   12.87
  -4  -7   0  191.17   12.43
  -4   7   0  185.45   16.99
  -4   7   0  197.44   16.26
  -4   7   0  208.97   11.66
  -4   7   0  209.30   14.70
  -4  -7   0  212.01   18.78
   5  -7   0    0.54    1.16
  -5  -7   0    0.56    1.31
  -5   7   0   -2.64    1.41
  -5  -7   0    6.37    4.03
   5   7   0    0.76    3.46
  -5   7   0   -3.57    2.38
  -5   7   0   -0.40    1.04
  -6   7   0   29.45    8.81
   6  -7   0   46.81    6.39
   6   7   0   32.23    9.81
  -6   7   0   47.94    5.71
  -6  -7   0   47.61    6.48
  -6  -7   0   27.45    7.67
  -6   7   0   46.23    8.09
   0   8   0  203.24   15.61
   0  -8   0  223.66   11.36
   0  -8   0  223.51   10.68
   1   8   0    0.27    1.48
   1  -8   0   -0.59    0.55
   1  -8   0   -0.16    0.43
   1  -8   0    2.00    2.14
  -1  -8   0    1.82    1.16
  -1   8   0    1.64    1.95
  -1  -8   0   -0.24    1.37
  -1  -8   0   -0.18    0.53
  -2   8   0   47.28    7.10
  -2   8   0   46.21    5.76
  -2   8   0   54.05    5.29
   2   8   0   52.37    9.94
   2  -8   0   61.57   11.83
  -2  -8   0   55.18    5.23
  -2  -8   0   40.57   14.39
  -3   8   0    0.85    1.36
   3  -8   0    3.32    2.29
  -3  -8   0    0.82    2.81
  -3  -8   0   -1.04    0.70
  -3   8   0   -0.82    0.54
  -3   8   0   -2.28    1.53
  -4   8   0    8.41    3.80
  -4  -8   0    3.24    1.98
   4  -8   0    5.79    2.23
   4   8   0   12.54    5.08
  -4   8   0    5.23    2.71
  -4   8   0    9.16    2.37
  -4  -8   0    7.02    4.84
  -5  -8   0    1.67    3.78
  -5   8   0    4.06    2.90
  -5   8   0    1.47    1.43
   5  -8   0   -1.38    0.89
   5   8   0    5.45    4.79
  -5   8   0   -0.02    1.87
  -6   8   0   -0.28    2.26
  -6  -8   0    5.14    5.58
  -6   8   0    1.01    3.73
   6   8   0   13.62    6.20
  -6   8   0    2.08    2.83
   6  -8   0    2.69    1.97
  -6  -8   0    8.38    2.70
   0   9   0    3.29    1.95
   0  -9   0    0.01    0.88
   0  -9   0    0.49    0.65
   0   9   0   -1.02    0.76
   1  -9   0   -0.04    0.61
  -1  -9   0    1.14    1.04
  -1   9   0    3.23    2.41
   1  -9   0    0.29    0.68
  -1  -9   0    0.76    0.76
  -1   9   0    0.95    1.13
   1  -9   0    0.24    2.01
   1   9   0    1.59    1.70
  -1  -9   0    1.57    2.19
  -2  -9   0   51.54    5.13
  -2   9   0   44.19   11.24
   2   9   0   35.87    8.03
   2  -9   0   36.26    9.18
  -2   9   0   49.34    5.34
  -2   9   0   52.70    6.40
  -3   9   0   -0.99    0.95
  -3  -9   0    1.21    1.09
   3   9   0    0.24    2.31
  -3   9   0    0.74    1.98
  -3  -9   0    0.62    2.69
   3  -9   0   -2.86    2.26
  -3   9   0    1.49    2.66
   4   9   0    7.02    5.15
   4  -9   0   10.91    3.20
  -4  -9   0    4.06    4.31
  -4   9   0    8.80    2.83
  -4   9   0    9.41    4.35
  -4   9   0   13.51    4.45
  -4  -9   0   10.92    3.25
   5  -9   0    0.72    1.37
  -5   9   0   -5.69    2.53
  -5   9   0    2.06    2.75
  -5  -9   0   -0.06    1.75
  -5   9   0    2.83    1.89
  -5  -9   0    5.84    5.01
   5   9   0    4.29    5.00
   0 -10   0  218.89   11.07
   0  10   0  221.03   14.28
   0 -10   0  212.76   11.87
   0  10   0  219.57   17.96
   1 -10   0    1.86    0.86
   1 -10   0   -0.09    0.61
  -1  10   0   -1.61    0.79
   1  10   0   -0.76    1.12
  -1 -10   0    1.07    0.91
  -1  10   0    0.84    1.86
  -1 -10   0    0.02    0.97
   1  10   0   -0.21    2.34
  -1 -10   0   -0.11    1.86
  -2  10   0   98.61    9.82
   2  10   0   90.01   11.81
  -2  10   0  105.87   11.64
   2 -10   0  109.32   14.07
  -2 -10   0  115.40    8.29
  -2 -10   0  109.04    8.90
   3 -10   0   -4.06    3.14
   3  10   0   -1.93    2.30
  -3 -10   0    1.09    1.25
  -3  10   0    0.61    2.64
  -3  10   0   -0.37    1.88
  -3  10   0   -0.06    0.92
  -3 -10   0   -3.51    3.32
  -4  10   0    6.13    3.26
  -4  10   0    6.08    4.37
   4  10   0    7.26    4.82
  -4  10   0    0.47    2.45
  -4  10   0    1.81    2.19
  -4 -10   0    4.10    2.44
  -4 -10   0    2.37    5.63
  -5  10   0    1.27    3.19
  -5  10   0   -0.74    1.70
  -5  10   0    0.50    3.41
  -5 -10   0   -6.33    5.05
   5  10   0    3.66    5.20
  -5 -10   0    2.89    2.29
   0  11   0   -0.17    1.25
   0 -11   0   -2.22    3.16
   0 -11   0    0.40    1.01
   0 -11   0    2.08    1.16
   0  11   0   -0.89    2.04
   1 -11   0    0.83    0.96
   1 -11   0    4.30    3.62
   1 -11   0    0.11    0.85
  -1  11   0    0.66    1.62
  -1 -11   0    0.22    1.51
  -1 -11   0   -0.56    0.95
   1  11   0    0.52    1.70
  -1 -11   0   -2.65    2.35
  -1  11   0   -2.81    2.15
   1  11   0   -2.68    2.45
  -2 -11   0   12.12    3.25
  -2  11   0   18.62    4.95
   2 -11   0   15.11    6.69
  -2 -11   0   11.41    3.63
  -2  11   0   11.37    4.25
   2  11   0    4.37    4.24
  -3 -11   0    0.23    1.49
   3  11   0    1.65    3.85
  -3 -11   0    2.12    5.35
  -3  11   0    0.51    2.21
  -3  11   0    3.04    3.01
   3 -11   0   -4.01    3.83
  -3  11   0    1.63    1.34
  -4  11   0   -1.02    1.77
  -4 -11   0    1.55    4.15
  -4 -11   0    5.50    2.85
  -4  11   0   -3.49    2.37
   4  11   0   -0.09    3.92
   0  12   0   14.34    3.85
   0  12   0    3.78    4.71
   0 -12   0   11.61    2.56
   0 -12   0   13.23    3.08
   1 -12   0   -4.47    4.13
  -1 -12   0    1.29    1.64
  -1 -12   0    5.70    4.08
  -1  12   0    1.82    1.88
  -1  12   0    5.47    3.96
   1 -12   0    0.83    1.15
   1  12   0    4.30    3.31
  -1 -12   0    2.68    1.57
   1  12   0   -1.11    1.31
   1 -12   0    0.10    1.02
  -2  12   0    4.57    3.05
   2  12   0    2.76    1.88
  -2 -12   0   -0.90    1.44
   2 -12   0   -7.30    3.86
  -2 -12   0    7.75    9.45
   2  12   0    5.96    4.58
  -2  12   0   -0.20    2.61
  -2 -12   0   -0.44    1.26
   3  12   0   -8.20    4.00
  -3 -12   0   -7.31    5.02
  -3 -12   0   -2.40    1.24
  -3 -12   0    3.07    2.24
  -3  12   0   -1.05    3.07
   3 -12   0    2.12    5.30
  -3  12   0   -4.46    3.67
   0 -13   0    1.61    1.41
   0 -13   0   -2.56    3.98
   0  13   0   -1.36    3.44
  -1 -13   0   -4.54    4.47
  -1 -13   0   -2.47    1.25
   1  13   0   -5.79    2.93
  -1 -13   0    0.56    2.12
   1 -13   0   -6.93    4.29
   2 -13   0    2.71    5.55
   2  13   0   -2.44    3.59
  -2  13   0   -5.19    2.58
  -2 -13   0    2.10    1.64
  -2 -13   0    0.33    7.47
  -1   0  -1   -0.15    0.11
  -1   0   1   -0.10    0.10
  -1   0  -1   -0.13    0.06
   1   0   1    0.10    0.18
   1   0  -1   -0.01    0.20
  -1   0   1   -0.09    0.11
  -1   0   1   -0.12    0.23
   1   0   1   -0.19    0.10
   1   0  -1    0.26    0.22
   1   0  -1    0.00    0.14
  -2   0  -1    1.24    0.70
  -2   0   1    4.28    1.35
   2   0   1    0.56    0.30
   2   0  -1    2.03    0.63
   2   0   1    2.91    1.02
   2   0  -1    6.14    1.74
   2   0  -1    5.41    1.44
   2   0   1    4.20    1.06
  -2   0  -1    1.53    0.49
   3   0   1    1.06    0.71
   3   0   1    0.49    0.42
   3   0  -1    0.49    0.38
  -3   0   1    0.18    0.44
   3   0  -1    2.56    1.31
  -3   0  -1    2.77    0.83
  -3   0   1    1.70    1.39
  -3   0  -1    1.88    1.15
   3   0  -1   -0.19    0.84
   3   0   1    0.50    1.07
   4   0   1   -0.37    0.82
  -4   0  -1    1.54    1.39
  -4   0   1    0.62    0.50
   4   0  -1    0.33    0.41
   4   0   1    0.54    0.38
   4   0  -1    1.25    1.14
  -4   0  -1   -0.17    0.49
   4   0   1    1.62    1.01
  -4   0   1    0.63    1.28
   4   0  -1    1.89    1.75
   5   0   1    3.99    1.51
   5   0   1   -2.42    1.88
  -5   0  -1    1.46    2.00
  -5   0  -1   -0.35    0.76
   5   0  -1    1.60    2.43
   5   0  -1    0.04    1.05
  -5   0   1    1.10    1.99
   5   0   1    1.08    0.84
   5   0  -1    0.71    0.75
  -6   0   1   -1.26    2.37
   6   0  -1   -0.31    0.94
  -6   0  -1    1.75    2.62
  -6   0   1   -0.02    1.19
   6   0  -1    1.83    2.37
  -6   0  -1    1.66    1.35
   6   0   1    0.61    2.87
   6   0   1    0.10    0.90
   6   0  -1    0.05    0.77
  -7   0   1    3.02    1.66
  -7   0  -1   -0.10    2.98
   7   0  -1    3.25    3.48
   7   0   1   -4.50    3.42
   7   0  -1    0.03    2.18
  -7   0   1   -3.95    2.45
   7   0   1   -0.32    2.22
  -7   0  -1   -1.05    1.15
  -1   1   1   25.52    1.78
  -1   1   1   31.63    2.57
   1   1  -1   30.01    3.01
  -1   1   1   29.70    2.91
   1  -1   1   30.14    2.29
   1   1  -1   27.36    1.94
  -1  -1  -1   25.50    1.86
   1  -1   1   28.45    2.01
  -1  -1  -1   23.73    2.60
  -1   1  -1   28.89    2.10
  -1  -1   1   26.74    2.82
   1   1   1   29.65    2.83
   1  -1  -1   27.54    1.75
  -1  -1   1   22.95    1.83
   1   1   1   29.03    1.94
   1  -1  -1   25.66    2.28
  -1   1  -1   27.49    1.35
  -1   1  -1   23.89    2.01
  -2   1   1    8.25    2.23
  -2   1   1   11.90    1.42
   2   1  -1    9.74    1.71
   2  -1   1   15.16    1.98
  -2  -1  -1   11.39    1.44
   2  -1   1   15.10    2.88
   2  -1   1   10.83    1.04
  -2  -1  -1   10.77    2.59
  -2   1   1    6.82    1.43
   2   1  -1   10.08    2.64
   2  -1  -1   14.06    3.07
   2   1   1   12.28    1.45
  -2   1  -1    8.79    1.59
  -2  -1   1   13.25    1.62
   2   1   1   10.07    2.60
  -2   1  -1   11.43    2.43
  -2   1  -1   10.69    1.23
   2  -1  -1   12.91    1.39
   2  -1  -1   14.99    2.16
  -2  -1   1    9.00    4.11
  -3  -1  -1   45.45    5.53
   3   1  -1   40.01    3.52
  -3   1   1   45.43    3.65
   3   1  -1   46.31    4.45
  -3   1   1   50.29    5.61
   3  -1   1   38.84    4.12
   3   1  -1   47.42    5.85
   3  -1   1   47.06    2.99
  -3  -1  -1   45.46    3.68
  -3   1   1   48.03    4.40
   3  -1   1   46.99    5.30
  -3  -1   1   46.99    5.83
   3  -1  -1   45.62    3.33
   3   1   1   54.79    4.59
   3  -1  -1   40.16    5.24
  -3   1  -1   40.33    4.77
   3   1   1   43.80    5.44
   3   1   1   43.14    3.42
  -3   1  -1   45.09    3.38
  -3   1  -1   46.44    4.12
   3  -1  -1   47.84    6.03
  -3  -1   1   46.26    3.83
  -4  -1  -1   33.80    3.55
   4   1  -1   35.28    4.35
  -4  -1  -1   29.07    5.75
   4  -1   1   33.35    6.35
   4   1  -1   25.82    3.05
   4   1  -1   24.52    5.47
  -4   1   1   21.66    4.83
   4  -1   1   35.36    4.52
   4  -1   1   28.21    2.57
  -4   1   1   30.48    3.32
  -4   1  -1   38.48    5.25
   4  -1  -1   31.54    6.50
  -4  -1   1   27.87    5.92
   4  -1  -1   27.89    2.84
  -4   1  -1   31.27    3.19
   4   1   1   36.46    6.95
   4  -1  -1   34.38    4.61
   4   1   1   35.22    4.29
   4   1   1   27.96    2.94
  -4  -1   1   28.72    3.39
   5   1  -1    4.63    1.82
   5  -1   1    3.93    3.34
  -5   1   1    2.76    1.30
   5  -1   1    5.86    2.52
  -5  -1  -1    5.23    1.82
   5   1  -1    3.85    1.98
  -5   1   1    4.65    2.61
   5   1  -1    7.47    4.09
   5  -1   1    5.02    1.47
  -5  -1  -1    4.17    2.46
   5   1   1    1.24    1.88
   5  -1  -1   -0.26    1.44
  -5   1  -1    5.47    2.86
  -5  -1   1    3.98    3.05
  -5  -1   1    7.04    2.14
   5   1   1    4.41    1.54
   5  -1  -1    6.19    1.57
   5   1   1    7.89    2.73
   5  -1  -1    3.40    1.96
  -5   1  -1    2.93    1.40
   6  -1   1    6.70    2.64
   6   1  -1    3.79    3.80
  -6  -1  -1    7.10    2.29
   6   1  -1    6.48    3.05
   6   1  -1    8.52    2.27
  -6  -1  -1    4.21    3.36
  -6   1   1    6.39    2.32
  -6   1   1   13.69    5.16
   6  -1   1    6.08    4.10
   6   1   1    5.52    2.87
   6  -1  -1   11.12    5.26
  -6   1  -1    6.02    3.05
  -6  -1   1    4.74    3.39
  -6  -1   1   11.36    2.89
   6  -1  -1    4.36    2.57
   6   1   1    6.96    4.66
  -6   1  -1    8.83    2.66
   6  -1  -1   10.85    2.30
   7  -1   1    1.68    1.98
  -7  -1  -1    0.80    1.40
   7   1  -1    2.19    3.10
  -7   1   1    2.10    3.17
  -7  -1  -1   -3.24    3.56
   7  -1   1   -1.91    3.05
   7   1  -1    1.77    1.40
  -7   1   1    0.04    1.46
   7   1  -1    3.96    2.79
   7   1   1    4.66    4.17
  -7  -1   1   -2.73    3.15
   7   1   1   -1.79    1.74
   7  -1  -1    3.56    2.16
  -7   1  -1    2.10    1.72
  -7   1  -1    4.23    3.88
   7  -1  -1   -1.34    3.05
  -7  -1   1   -1.71    1.14
   0   2  -1  126.39    5.13
   0   2   1  126.56    7.22
   0  -2  -1  131.57    5.73
   0   2   1  150.67    6.42
   0  -2   1  121.06    5.00
   0   2  -1  117.11    6.34
   0  -2  -1  115.71    7.13
   0  -2   1  119.80    5.20
  -1   2   1    0.92    0.39
   1   2  -1    0.14    0.24
   1   2  -1    0.49    0.57
  -1  -2  -1    0.61    0.30
  -1   2   1   -0.33    0.55
  -1  -2  -1    1.42    0.88
   1  -2   1   -0.03    0.42
   1  -2   1    0.43    0.28
  -1   2   1    1.33    0.68
  -1   2  -1    0.85    0.47
  -1   2  -1    1.08    0.31
  -1  -2   1    1.16    0.77
   1   2   1    1.49    0.89
   1   2   1    0.51    0.37
   1  -2  -1    0.60    0.43
   1  -2  -1    0.65    0.33
  -1  -2   1    0.69    0.42
  -1   2  -1    1.92    0.91
   2  -2   1   85.34    5.13
  -2   2   1   68.16    4.02
  -2   2   1   73.01    6.13
  -2   2   1   69.61    7.05
  -2  -2  -1   71.11    6.40
   2   2  -1   72.16    6.62
  -2  -2  -1   66.98    4.36
  -2   2   1   71.01    5.40
   2   2  -1   68.51    4.42
   2   2   1   59.60    5.92
  -2   2  -1   63.16    4.83
   2   2   1   64.04    4.23
   2  -2  -1   73.48    3.79
  -2   2  -1   64.43    3.53
  -2   2  -1   55.69    4.77
  -2  -2   1   66.88    6.34
  -2  -2   1   58.40    4.16
   2  -2  -1   75.93    5.30
  -3  -2  -1   34.98    3.34
  -3   2   1   31.54    4.33
  -3   2   1   34.06    3.04
   3   2  -1   26.61    5.18
   3   2  -1   38.08    3.48
   3  -2   1   35.94    3.83
  -3   2   1   33.15    4.03
   3  -2   1   35.45    4.65
  -3  -2  -1   30.32    4.62
   3  -2  -1   33.48    2.61
   3  -2  -1   29.11    3.72
  -3  -2   1   36.89    3.48
  -3   2  -1   35.47    4.25
  -3  -2   1   37.86    5.41
   3   2   1   33.86    5.13
  -3   2  -1   39.43    4.01
   3  -2  -1   30.57    4.68
   3   2   1   32.86    3.15
  -3   2  -1   33.13    2.83
   4  -2   1   15.00    1.61
  -4  -2  -1   17.40    4.52
  -4   2   1   11.11    3.31
   4  -2   1   19.72    5.03
   4  -2   1   11.33    2.74
   4   2  -1   13.64    2.63
   4   2  -1   20.32    4.29
  -4  -2  -1   13.82    2.88
   4   2  -1    6.43    2.84
  -4   2   1   13.49    2.57
  -4   2   1   13.94    3.30
  -4   2  -1   21.49    4.89
   4  -2  -1   18.02    4.87
   4  -2  -1   18.22    2.11
  -4   2  -1   17.02    2.78
  -4  -2   1   16.69    4.92
  -4  -2   1   15.77    3.15
   4   2   1   12.12    2.50
  -4   2  -1   14.81    3.29
   4   2   1   12.09    4.15
   4  -2  -1   17.46    3.89
   5  -2   1   15.51    4.13
   5  -2   1   10.62    3.88
   5   2  -1   11.55    2.59
  -5   2   1   14.09    4.59
  -5  -2  -1   12.77    4.48
   5   2  -1   12.19    4.38
  -5  -2  -1   12.03    2.86
  -5   2   1    9.90    2.45
  -5   2   1   12.63    3.39
   5   2  -1    7.82    2.75
  -5  -2   1   12.91    3.21
  -5   2  -1   13.43    2.74
  -5  -2   1   19.83    5.79
   5   2   1   17.89    3.21
  -5   2  -1   14.30    4.20
   5  -2  -1    4.65    2.42
   5   2   1   15.79    4.05
   5  -2  -1   11.05    3.16
   5  -2  -1   14.07    2.37
   5   2   1    6.35    3.24
  -6   2   1   11.08    4.42
   6   2  -1   19.66    6.33
   6  -2   1    7.98    3.53
  -6   2   1   14.61    3.29
  -6  -2  -1   13.48    4.95
   6   2  -1   14.77    4.61
   6   2  -1   12.75    3.06
   6  -2   1   12.59    3.75
  -6  -2  -1    8.99    2.65
   6  -2  -1   21.73    5.94
   6  -2  -1   12.49    2.39
   6  -2  -1   16.89    4.55
  -6   2  -1   15.53    3.32
   6   2   1   13.96    5.71
  -6  -2   1    5.48    3.84
  -6   2  -1   11.24    3.81
   6   2   1   16.72    4.64
   7  -2   1    7.23    4.29
   7   2  -1    3.85    3.11
  -7   2   1    9.67    3.04
  -7  -2  -1   10.78    5.59
  -7  -2  -1    8.50    2.87
  -7   2   1    6.51    4.12
   7  -2   1    6.43    3.19
   7   2  -1    9.58    5.12
   7  -2  -1   11.88    5.69
   7  -2  -1   10.62    3.58
  -7  -2   1    7.60    3.03
  -7   2  -1    7.67    2.89
  -7  -2   1    4.89    3.79
   7   2   1    4.05    4.36
   7   2   1    9.63    3.72
  -7   2  -1   16.54    6.01
   0   3   1    0.81    0.60
   0  -3  -1   -0.29    0.28
   0  -3  -1   -0.32    0.43
   0  -3   1   -0.30    0.13
   0  -3   1   -0.02    0.18
   0   3  -1    0.05    0.41
   1  -3   1  176.37    9.93
   1   3  -1  158.76   10.02
   1   3  -1  164.76    7.76
  -1   3   1  161.73    7.54
   1  -3   1  169.52    7.83
  -1   3   1  183.50    8.73
  -1  -3  -1  159.24    7.71
  -1  -3  -1  167.96   10.48
  -1   3   1  180.28   10.80
  -1   3  -1  172.69    7.01
   1  -3  -1  181.83    8.62
  -1  -3   1  175.11    7.80
  -1   3  -1  153.65    7.88
   1   3   1  173.58   10.49
  -1  -3   1  171.03   10.30
  -1   3  -1  157.62    8.85
  -2  -3  -1  104.25    8.79
   2   3  -1  105.20    6.22
  -2   3   1  111.26    8.59
  -2   3   1  108.87    5.67
  -2   3   1  107.05    7.17
   2  -3   1  100.69    6.19
  -2   3   1   92.06    8.86
  -2  -3  -1   91.66    7.40
  -2  -3   1  112.51    9.07
  -2   3  -1  128.09    7.84
   2   3   1  113.48    8.98
  -2   3  -1  113.80    5.22
   2  -3  -1  109.38    6.90
  -2   3  -1  110.85    6.88
  -2   3  -1  112.96    8.62
   2   3   1  103.06    6.13
   2  -3  -1  107.98    5.13
  -3   3   1    4.22    1.16
  -3  -3  -1    5.23    1.65
  -3   3   1    8.21    3.32
   3   3  -1    4.07    1.27
  -3   3   1    7.17    2.67
   3   3  -1    3.27    2.03
  -3  -3  -1    2.35    1.93
  -3   3   1    3.51    1.38
   3  -3  -1    5.25    1.14
   3   3   1    8.16    1.88
  -3   3  -1    6.61    2.14
  -3  -3   1    2.74    1.04
   3  -3  -1    4.63    1.80
   3   3   1    8.06    3.11
  -3   3  -1    4.90    1.23
  -3   3  -1    4.81    2.33
  -3  -3   1    7.37    2.76
  -3   3  -1    5.17    1.77
   4   3  -1  180.76   14.57
   4   3  -1  170.31    9.76
  -4  -3  -1  187.78   14.62
  -4   3   1  167.83   12.60
   4  -3   1  173.06   10.70
  -4   3   1  150.01   10.83
  -4   3   1  162.53    9.00
  -4  -3  -1  170.63    9.93
   4  -3  -1  161.01   10.93
  -4   3  -1  156.38   11.42
  -4  -3   1  158.37   13.73
  -4   3  -1  165.68    8.74
   4   3   1  154.57   13.54
  -4   3  -1  161.60   10.65
   4  -3  -1  167.22    7.76
  -4  -3   1  170.50   10.06
   4   3   1  165.59    9.50
  -5   3   1    3.66    2.39
  -5   3   1    6.61    2.11
   5   3  -1    6.00    3.09
  -5   3   1    1.46    1.60
   5   3  -1    5.45    1.86
   5   3  -1    6.34    2.68
  -5  -3  -1    3.95    3.15
  -5  -3  -1    7.03    2.25
   5  -3   1    5.56    2.26
  -5   3  -1    5.32    1.67
   5   3   1   13.03    5.10
   5   3   1    7.15    2.57
   5   3   1    2.39    1.65
  -5   3  -1    2.89    2.33
   5  -3  -1    4.39    2.26
  -5  -3   1    1.27    1.31
   5  -3  -1    5.99    1.36
  -5   3  -1    7.15    2.67
  -6   3   1   65.19   11.67
  -6   3   1   61.29    6.09
   6   3  -1   50.88    7.06
   6   3  -1   57.76    5.92
  -6  -3  -1   64.42   12.19
  -6  -3  -1   63.21    6.63
   6  -3   1   59.01    6.97
   6   3  -1   45.37    9.77
   6  -3  -1   57.15    4.25
   6  -3  -1   57.33    7.15
   6   3   1   65.92   12.51
  -6  -3   1   76.49    7.28
  -6   3  -1   60.17    5.79
  -6  -3   1   56.78   10.61
   6   3   1   58.78    7.10
   7   3  -1    5.43    2.86
  -7   3   1    7.67    4.42
   7   3  -1    5.62    5.93
  -7  -3  -1   12.83    3.76
   7  -3   1    8.77    3.14
  -7  -3  -1    6.25    5.63
  -7   3   1    8.24    2.68
  -7  -3   1   10.24    3.47
   7   3   1    6.37    3.30
   7  -3  -1    9.75    3.80
  -7  -3   1    0.68    6.07
  -7   3  -1   12.35    3.18
   7   3   1   21.95    6.79
   0  -4  -1  410.68   19.96
   0   4  -1  398.61   15.43
   0   4  -1  376.38   18.24
   0  -4   1  398.81   15.01
   0  -4  -1  399.99   15.54
   0  -4   1  379.71   15.40
   0   4   1  408.10   19.46
   0   4   1  454.06   17.64
   1   4  -1   15.26    1.95
   1  -4   1   19.89    3.93
   1   4  -1   19.37    4.03
  -1   4   1   16.23    3.68
  -1  -4  -1   16.27    1.98
  -1   4   1   18.14    2.09
  -1  -4  -1   14.20    3.35
   1  -4   1   18.01    1.30
   1  -4   1   18.09    1.33
  -1   4   1   16.31    2.27
   1  -4  -1   18.71    1.83
  -1   4  -1   14.57    2.05
  -1  -4   1   17.31    1.96
  -1   4  -1   13.54    2.82
   1  -4  -1   15.91    2.15
   1   4   1   14.18    3.42
  -1  -4   1   11.49    3.09
  -1   4  -1   15.67    1.75
  -2   4   1  116.18    7.76
  -2   4   1  107.73    6.07
   2  -4   1  113.66    9.05
   2   4  -1  116.10    6.78
  -2  -4  -1  112.48    9.79
   2  -4   1  115.47    6.81
  -2  -4  -1  100.79    6.49
   2   4  -1   94.24   11.50
  -2   4   1  110.66    9.76
   2  -4  -1  107.64    7.06
  -2   4  -1  107.22    7.15
   2  -4  -1  113.06   10.18
   2   4   1  110.18    6.67
  -2  -4   1  115.60    6.66
   2  -4  -1  105.60    5.20
   2   4   1  114.48    9.60
  -2  -4   1  101.69    9.27
  -2   4  -1  112.94    5.69
  -2   4  -1  106.56    8.45
  -3  -4  -1   14.70    4.27
   3  -4   1   12.92    2.74
   3   4  -1   18.07    2.47
  -3  -4  -1   11.60    2.29
   3   4  -1   11.25    3.84
  -3   4   1   19.62    2.37
  -3   4   1   16.04    5.42
  -3   4   1   21.50    4.41
  -3   4   1   15.80    4.12
  -3  -4   1   14.51    2.70
  -3   4  -1   19.42    5.19
  -3   4  -1   15.33    3.21
  -3   4  -1   19.05    2.09
  -3   4  -1   17.79    3.80
   3   4   1   10.88    3.27
  -3  -4   1   18.29    4.88
   3   4   1   17.02    3.04
   3  -4  -1   18.84    3.64
   3  -4  -1   14.23    1.57
  -4   4   1    3.74    1.93
  -4  -4  -1    8.01    2.17
   4   4  -1   11.29    2.69
  -4   4   1    8.54    2.67
   4  -4   1    6.21    2.11
   4   4  -1    9.87    4.12
  -4   4   1    4.08    3.41
  -4  -4  -1   12.24    4.58
  -4   4   1    8.49    2.01
   4   4   1    8.07    3.61
   4  -4  -1    8.36    2.46
  -4  -4   1    4.90    2.98
   4   4   1    3.40    1.47
  -4   4  -1    7.98    1.87
  -4   4  -1   10.91    3.23
  -4   4  -1    6.41    2.18
  -4  -4   1    8.82    2.21
   4  -4  -1    6.79    1.32
  -4   4  -1    6.25    3.71
  -5  -4  -1   28.45    4.93
  -5   4   1   25.66    5.80
  -5  -4  -1   24.70    6.64
   5  -4   1   24.05    4.39
  -5   4   1   26.53    7.74
   5   4  -1   27.88    4.76
  -5   4   1   24.06    5.24
  -5   4   1   23.39    3.23
   5   4  -1   21.34    5.48
   5  -4  -1   26.16    2.35
   5  -4  -1   25.37    4.81
  -5   4  -1   31.78    4.60
  -5  -4   1   47.75   13.36
   5   4   1   34.89    8.20
  -5  -4   1   29.09    5.13
  -5   4  -1   29.16    3.36
  -5   4  -1   30.88    8.63
  -5   4  -1   33.80    5.17
   6   4  -1   11.02    5.27
  -6  -4  -1    5.75    2.47
   6   4  -1   15.20    3.36
   6  -4   1    8.62    2.73
  -6   4   1   18.79   10.52
  -6  -4  -1    5.27    3.50
  -6   4   1   14.99    3.33
  -6   4   1   15.54    4.30
   6   4  -1    8.31    4.20
  -6  -4   1   11.73    5.55
  -6   4  -1    9.35    2.78
   6   4   1   16.02    4.67
   6  -4  -1   20.42    5.15
  -6   4  -1   13.30    3.19
   6   4   1   17.40    6.41
  -6  -4   1    9.75    2.91
  -6   4  -1   16.74    6.85
   7  -4   1   18.14    4.84
  -7   4   1   23.71    9.82
  -7   4   1   17.09    3.89
   7   4  -1   17.89    5.40
  -7  -4  -1   24.99    4.92
  -7  -4  -1   34.68    9.39
   7   4  -1    9.54    5.67
  -7  -4   1   22.23    5.24
   7   4   1   17.12    4.91
  -7   4  -1   25.52    7.84
   7   4   1   12.86    6.15
   7  -4  -1   17.41    4.70
  -7   4  -1   17.00    4.04
   0  -5   1   -0.13    0.28
   0   5   1    0.67    0.50
   0   5  -1    0.19    0.87
   0   5   1   -1.62    0.73
   0  -5  -1   -0.29    0.23
   0  -5   1    0.31    0.38
   0  -5  -1   -0.56    0.99
   0  -5   1   -0.34    0.83
   0  -5  -1    0.59    0.41
  -1  -5  -1  209.94    9.94
   1  -5   1  193.89    7.96
   1  -5   1  207.86   13.28
  -1   5   1  198.45    9.99
   1   5  -1  205.78   13.40
  -1  -5  -1  197.66   13.70
  -1   5   1  196.96   10.63
   1   5  -1  205.55    9.97
  -1   5   1  200.36   13.05
  -1   5  -1  194.72   10.35
   1  -5  -1  203.88    9.02
  -1   5  -1  211.06    9.68
   1   5   1  189.87   13.20
   1  -5  -1  207.35    8.86
  -1   5  -1  192.32   11.82
  -1  -5   1  211.12   13.63
  -2   5   1   85.35    6.73
  -2   5   1   90.99    5.85
  -2  -5  -1   89.36    6.09
  -2  -5  -1   89.56    9.20
  -2   5   1   86.83    8.62
   2  -5   1   88.19    8.60
   2   5  -1   75.27    8.55
   2   5  -1   86.40    6.03
   2  -5   1   77.59    5.82
   2  -5  -1   86.59    4.51
  -2  -5   1   86.58    8.96
   2  -5  -1   85.16    6.35
  -2  -5   1   80.09    5.72
  -2   5  -1   88.91    5.35
   2   5   1   95.73    9.27
   2  -5  -1   79.62    9.13
  -2   5  -1   86.06    7.60
  -2   5  -1   90.35    6.75
   3   5  -1   14.18    4.57
  -3   5   1   10.38    3.39
   3  -5   1    9.42    2.36
  -3  -5  -1    8.78    2.09
  -3   5   1   14.99    2.67
   3   5  -1   11.62    2.65
  -3  -5  -1   14.56    4.67
  -3   5   1    8.22    2.91
  -3   5   1    9.00    3.42
  -3   5  -1   11.47    2.21
   3  -5  -1   11.81    1.33
  -3  -5   1   10.81    3.75
   3  -5  -1   14.95    3.49
  -3   5  -1    7.81    2.07
  -3   5  -1   12.65    3.54
  -3   5  -1   15.79    4.48
   3   5   1   14.41    4.69
  -3  -5   1   12.05    2.63
  -4   5   1   99.43    9.22
   4  -5   1   94.88    7.64
  -4  -5  -1  108.14    7.94
   4   5  -1  108.84   11.95
  -4   5   1  105.86    7.00
  -4   5   1   92.22    9.43
  -4  -5  -1  103.69   11.71
  -4   5   1   97.64   11.69
   4   5  -1  111.02    8.07
   4   5   1  103.55   11.81
  -4  -5   1   94.04   10.93
  -4  -5   1  102.79    7.79
   4  -5  -1   93.84    8.01
  -4   5  -1   93.53    8.57
  -4   5  -1   95.70    8.82
  -4   5  -1  110.38    6.68
  -4   5  -1   92.86   10.70
   5  -5   1   47.06    5.50
  -5  -5  -1   47.28    9.44
  -5   5   1   40.88   10.09
  -5  -5  -1   48.61    5.58
  -5   5   1   46.09    4.76
   5   5  -1   58.72   11.68
  -5   5   1   42.64    6.09
   5   5  -1   42.81    5.20
  -5   5  -1   36.37    4.06
  -5  -5   1   57.91    6.08
  -5   5  -1   44.19    9.77
   5   5   1   43.46   10.26
   5  -5  -1   40.01    5.46
  -5   5  -1   41.86    6.02
  -5  -5   1   36.32   12.53
   6  -5   1   63.17    6.98
  -6   5   1   52.28   12.24
  -6  -5  -1   50.09   10.29
  -6   5   1   59.87    5.95
  -6  -5  -1   71.75    7.51
  -6   5   1   65.37    7.96
   6   5  -1   72.13    8.35
   6   5  -1   54.11   10.66
  -6   5  -1   64.59    7.13
  -6  -5   1   48.47   11.05
   6   5   1   54.90   11.57
   6  -5  -1   57.32    7.12
  -6   5  -1   65.41   12.55
  -6   5  -1   64.45    6.08
  -6  -5   1   68.55    7.34
   7   5  -1   -0.69    1.76
  -7  -5  -1   12.58    5.87
   7  -5   1    3.43    2.02
  -7  -5  -1    2.07    2.47
  -7   5   1    0.58    1.64
   7   5  -1    6.61    6.29
  -7   5   1    0.67    2.49
  -7   5   1   -2.86    4.78
  -7  -5   1   -5.06    3.81
  -7   5  -1   -3.35    4.30
   7   5   1    3.23    4.90
  -7   5  -1    3.12    2.01
  -7  -5   1    3.29    2.18
   7  -5  -1   -0.50    2.04
   0   6  -1  289.47   16.71
   0  -6   1  293.56   12.65
   0  -6  -1  258.51   13.84
   0  -6   1  274.96   11.90
   0   6   1  288.93   13.92
   0  -6  -1  280.14   17.99
   0  -6  -1  283.01   13.10
   0   6   1  300.66   17.49
   1  -6   1   67.60    7.58
  -1  -6  -1   65.97    7.78
   1   6  -1   73.45    5.31
  -1  -6  -1   67.64    5.01
   1  -6   1   68.11    3.87
  -1   6   1   67.24    5.82
   1  -6   1   66.71    3.71
  -1   6   1   73.73    5.53
   1   6  -1   63.89    7.34
  -1   6   1   70.75    7.62
   1  -6  -1   59.80    4.09
  -1   6  -1   62.47    5.43
  -1  -6   1   65.75    4.83
   1  -6  -1   74.79    4.64
   1  -6  -1   60.49    7.73
   1   6   1   66.56    7.69
  -1   6  -1   67.27    6.86
  -1  -6   1   74.86    8.18
  -1   6  -1   62.72    7.51
  -2   6   1  112.07    8.27
  -2  -6  -1  105.69    7.08
   2  -6   1   92.32   13.35
   2  -6   1   98.81    6.86
   2   6  -1  104.43   10.43
   2   6  -1  105.80    7.19
  -2   6   1  102.33    6.87
  -2   6   1  103.20    9.75
  -2  -6  -1  110.58   11.00
  -2   6  -1  100.16    7.68
   2  -6  -1  103.23    5.28
   2  -6  -1   93.98    7.12
  -2  -6   1   93.10    6.55
   2  -6  -1  102.52    5.21
   2   6   1  110.58   10.64
  -2   6  -1  100.50    7.59
  -2  -6   1   89.78    9.84
  -2   6  -1  109.07    9.06
   2  -6  -1   97.73   10.63
   3   6  -1    0.73    0.79
  -3   6   1    0.26    1.14
  -3  -6  -1   -1.35    1.53
   3  -6   1    0.12    0.65
  -3   6   1    0.07    1.73
  -3   6   1    2.88    1.33
   3   6  -1    1.47    2.57
  -3  -6  -1    3.51    1.56
   3  -6  -1    1.50    1.22
  -3  -6   1   -0.21    1.34
  -3   6  -1    1.43    1.82
  -3   6  -1    0.94    1.19
  -3   6  -1    2.51    0.95
   3   6   1    2.71    2.50
  -3  -6   1   -0.27    0.57
  -3   6  -1    0.71    1.09
  -4  -6  -1    2.51    1.33
   4   6  -1   -0.76    0.83
  -4   6   1   -0.55    1.25
  -4   6   1    0.41    2.73
   4  -6   1    1.23    1.38
  -4   6   1    2.97    1.31
   4   6  -1    0.73    2.71
  -4   6   1    0.96    1.66
  -4  -6  -1    0.83    2.04
  -4  -6   1    0.13    2.89
  -4  -6   1    1.15    0.98
  -4   6  -1   -1.27    1.06
   4  -6  -1    1.73    1.15
  -4   6  -1    0.70    1.65
  -4   6  -1   -0.46    1.41
  -4   6  -1    0.64    0.76
   4   6   1    0.63    3.60
  -5   6   1    9.18    4.87
   5   6  -1    5.16    3.38
  -5   6   1    5.94    2.91
   5  -6   1    5.74    2.52
  -5  -6  -1    4.70    4.07
  -5  -6  -1    4.66    2.07
  -5   6   1    8.14    2.07
   5   6  -1    8.16    2.75
  -5   6  -1    4.80    2.15
  -5   6  -1    7.83    1.95
   5   6   1    4.27    3.18
   5  -6  -1    6.59    2.25
  -5  -6   1    7.17    2.67
  -5   6  -1   10.38    4.85
  -6   6   1    4.76    5.94
   6   6  -1   10.14    5.67
  -6  -6  -1   12.88    4.89
   6  -6   1    5.41    2.93
  -6   6   1    8.74    3.69
  -6   6   1    5.53    2.48
  -6  -6  -1   17.57    4.58
  -6   6  -1    9.22    3.73
  -6  -6   1   11.14    4.86
  -6  -6   1    0.45    1.56
  -6   6  -1    6.43    2.21
   6   6   1   15.89    6.03
  -6   6  -1    3.79    2.80
  -6   6  -1   -3.61    4.67
  -7   6   1    2.73    5.15
   7   6  -1    1.79    2.72
  -7  -6  -1    6.09    6.30
   7   6  -1    3.46    6.22
   7  -6   1    5.15    2.73
  -7  -6  -1   14.16    3.67
  -7   6   1   -4.65    4.90
  -7   6   1    9.39    2.93
  -7  -6   1   13.71    4.17
   7  -6  -1    9.96    3.71
   7   6   1   10.20    4.78
   7   6   1    6.81    6.09
  -7   6  -1   -1.26    5.62
  -7   6  -1   11.63    3.67
  -7   6  -1   13.79    3.21
  -7  -6   1   -0.80    3.28
   0   7  -1    0.04    0.63
   0  -7   1   -0.34    0.83
   0  -7  -1    0.55    0.69
   0   7  -1   -0.49    0.83
   0   7   1   -0.47    0.26
   0  -7   1    0.66    0.66
   0  -7  -1   -0.35    0.53
   0  -7  -1    0.61    1.64
   0   7   1   -0.86    1.14
  -1   7   1    9.63    3.33
   1  -7   1   10.22    1.39
   1   7  -1   12.80    3.68
  -1   7   1   10.51    2.52
   1  -7   1   12.80    1.62
  -1  -7  -1   12.00    2.77
   1  -7   1   12.70    3.63
  -1  -7  -1    4.43    2.74
  -1  -7  -1    8.39    2.02
  -1   7   1    7.25    2.31
   1  -7  -1    9.95    1.81
  -1  -7   1   10.26    2.08
   1  -7  -1   11.92    2.16
  -1  -7   1   15.54    4.73
  -1   7  -1    8.35    2.33
   1  -7  -1   13.09    4.26
  -1   7  -1    9.05    3.09
   1   7   1   12.59    3.91
   2   7  -1   56.12    7.90
  -2   7   1   54.50    5.14
   2  -7   1   59.15    8.23
  -2   7   1   56.10    5.97
  -2  -7  -1   51.53    9.75
  -2   7   1   51.06    6.96
  -2  -7  -1   59.45    5.20
  -2   7  -1   50.82    4.65
   2   7   1   43.94    8.32
   2  -7  -1   50.56    3.45
  -2  -7   1   57.57    8.22
  -2   7  -1   50.88    5.60
   2  -7  -1   57.97    8.54
   2  -7  -1   48.78    3.33
  -2   7  -1   54.93    8.45
  -2  -7   1   51.04    4.70
  -3  -7  -1    6.57    3.93
   3   7  -1    9.81    2.72
  -3   7   1    4.20    2.43
  -3   7   1    8.73    2.22
   3   7  -1    4.71    2.51
   3  -7   1   10.81    2.90
  -3  -7  -1    5.53    1.86
  -3  -7   1   15.60    5.47
   3  -7  -1    5.31    1.93
  -3   7  -1    9.69    2.26
   3   7   1   11.90    3.75
  -3   7  -1   11.54    3.05
  -3  -7   1   12.38    2.96
  -3   7  -1    7.75    3.10
   4   7  -1   43.42   10.29
  -4   7   1   49.12    5.01
  -4  -7  -1   42.84    5.19
   4   7  -1   46.65    5.51
  -4   7   1   47.62    6.75
  -4  -7  -1   30.44    7.90
  -4   7   1   48.97    9.96
   4  -7   1   45.03    5.22
   4  -7  -1   49.53    5.68
  -4  -7   1   44.37    5.33
  -4   7  -1   47.06    7.94
  -4   7  -1   48.09    6.46
  -4  -7   1   41.85    9.85
  -4   7  -1   45.82    8.50
  -4   7  -1   43.24    4.45
   4   7   1   41.26    9.51
   5   7  -1    8.28    4.42
  -5   7   1   -1.70    3.27
   5  -7   1    3.62    2.28
  -5   7   1    2.63    2.32
  -5  -7  -1    2.35    1.86
  -5   7   1    1.13    1.62
  -5  -7  -1    4.24    4.05
  -5   7  -1    0.98    1.18
   5  -7  -1    4.46    2.14
  -5   7  -1    3.62    1.76
   5   7   1    6.71    4.90
  -5   7  -1    2.92    2.64
  -5  -7   1    2.07    1.46
  -6  -7  -1   20.22    4.73
  -6   7   1   25.72    6.09
  -6  -7  -1   11.26    6.45
   6  -7   1   19.54    5.58
   6   7  -1   13.28    6.55
  -6   7   1   19.32    4.39
  -6   7   1   21.84    8.77
   6   7   1   30.04    9.09
  -6   7  -1   12.32    4.00
  -6  -7   1    5.86    5.34
  -6   7  -1   26.27    7.61
  -6   7  -1   25.07    4.90
  -6  -7   1   19.57    4.65
   6  -7  -1   17.93    4.68
   0   8   1    9.05    2.31
   0  -8  -1    5.55    3.34
   0  -8   1    9.38    2.35
   0  -8  -1    8.56    2.10
   0  -8  -1    8.48    2.11
   0   8  -1    5.67    3.19
   0   8   1   11.93    4.19
   0   8  -1    6.44    2.93
   0  -8   1    6.02    1.53
   1  -8   1    0.40    0.49
  -1   8   1    1.60    1.76
  -1  -8  -1   -0.22    1.86
   1  -8   1    0.55    0.60
   1   8  -1   -0.23    1.58
  -1  -8  -1    0.04    0.89
   1  -8   1   -0.94    1.59
  -1   8   1   -1.66    0.69
  -1  -8  -1    0.55    0.74
  -1  -8   1    0.89    0.77
   1  -8  -1    0.34    0.51
  -1   8  -1    0.59    0.79
   1  -8  -1    1.62    1.76
  -1  -8   1   -0.57    0.63
  -1  -8   1    1.24    1.69
   1  -8  -1    0.63    0.85
  -1   8  -1   -2.26    1.22
  -2   8   1   16.64    5.06
  -2  -8  -1   13.18    4.70
   2   8  -1   27.73    7.03
   2  -8   1   16.75    5.30
  -2  -8  -1   20.45    3.81
  -2   8   1   17.67    4.38
  -2   8   1   15.49    3.45
   2  -8  -1   19.80    2.04
  -2   8  -1   15.16    4.96
  -2  -8   1   16.37    5.13
  -2   8  -1   13.05    3.01
   2   8   1   12.80    3.94
  -2  -8   1   12.03    2.82
   2  -8  -1   15.48    1.75
  -2   8  -1   10.91    3.51
   2  -8  -1   10.19    4.10
   3  -8   1    8.50    4.16
  -3   8   1    0.99    0.96
  -3  -8  -1    8.31    4.17
  -3   8   1    3.08    2.09
  -3  -8  -1    4.72    1.87
  -3   8   1    7.08    3.61
  -3   8  -1    7.28    3.25
  -3   8  -1    3.17    1.20
  -3  -8   1    4.10    1.92
  -3  -8   1    1.41    2.33
  -3   8  -1    6.84    2.82
   3  -8  -1    5.43    2.37
   3   8   1    5.03    3.34
   3  -8  -1    5.64    3.70
   4  -8   1    1.46    1.19
  -4   8   1    1.33    1.25
  -4   8   1   -1.85    1.18
   4   8  -1    4.25    3.92
  -4  -8  -1   -2.20    3.34
  -4   8   1   -1.84    2.36
  -4  -8  -1    0.06    0.95
  -4   8  -1    1.50    1.58
  -4  -8   1    2.27    2.34
  -4  -8   1    1.92    1.81
  -4   8  -1    2.13    2.11
   4  -8  -1    0.79    1.26
  -4   8  -1   -1.88    1.07
   4   8   1    1.61    2.98
  -5   8   1   10.19    2.99
  -5  -8  -1   14.22    7.48
  -5   8   1    2.98    2.64
   5   8  -1    2.58    4.65
  -5   8   1    6.77    4.78
  -5  -8  -1   11.72    3.76
   5  -8   1    9.09    2.90
  -5   8  -1   10.49    4.58
  -5  -8   1    3.93    5.42
  -5   8  -1    2.83    2.52
  -5   8  -1    6.32    2.14
   5   8   1    9.97    5.27
  -5  -8   1   11.85    3.55
  -5   8  -1    4.51    2.56
   5  -8  -1   10.73    3.32
  -6   8   1   -1.96    4.06
  -6  -8  -1    0.80    1.76
   6   8  -1   -2.07    3.99
  -6   8   1   -1.75    2.40
  -6   8   1   -1.84    1.46
   6  -8   1   -1.07    0.98
  -6  -8  -1    3.26    5.19
  -6  -8   1   -2.02    4.64
   6   8   1   -4.67    4.10
  -6   8  -1    0.19    1.59
   6  -8  -1    2.34    2.01
  -6   8  -1    6.96    3.68
  -6   8  -1    3.93    5.10
  -6  -8   1    0.04    1.88
   0   9   1   -0.02    1.59
   0   9  -1   -0.51    1.60
   0   9   1    1.45    1.11
   0   9  -1    1.37    1.02
   0  -9   1   -0.04    0.90
   0  -9  -1   -0.67    0.56
   0  -9   1    0.07    0.64
   0  -9  -1    1.58    1.18
   0  -9  -1   -0.47    3.51
   0  -9   1    0.99    2.30
  -1  -9  -1    1.38    1.15
  -1  -9  -1   -0.11    0.68
  -1  -9  -1    0.02    1.98
   1  -9   1    1.47    0.85
  -1   9   1    5.13    2.12
   1   9  -1    1.97    2.63
  -1   9   1   -3.18    1.63
   1  -9   1    1.29    1.73
   1  -9   1    0.67    0.64
   1   9   1    1.91    2.61
  -1   9  -1    1.12    1.71
   1  -9  -1    1.40    2.44
  -1  -9   1    0.01    0.74
   1  -9  -1    2.06    0.93
  -1  -9   1    0.53    2.23
  -1   9  -1    0.85    1.30
   1  -9  -1    2.73    1.12
  -1  -9   1    1.57    1.28
  -2  -9  -1    2.10    1.60
  -2   9   1    0.64    1.96
   2   9  -1    0.29    2.04
  -2   9   1    0.92    1.68
   2  -9   1    3.43    3.36
  -2  -9  -1    5.98    4.15
  -2   9   1    1.66    1.38
   2  -9  -1    1.91    0.83
  -2   9  -1    0.31    0.82
  -2   9  -1   -0.15    0.93
  -2  -9   1    1.75    1.27
   2   9   1   -1.39    2.46
   2  -9  -1    2.36    2.93
  -2   9  -1    1.25    1.74
   2  -9  -1    2.02    0.80
  -2  -9   1    6.43    3.75
  -3  -9  -1    6.91    2.55
  -3   9   1    6.97    3.30
  -3   9   1    6.54    2.85
   3   9  -1    7.26    4.10
  -3   9   1    3.39    1.67
  -3  -9  -1    7.67    5.23
   3  -9   1   10.39    4.45
  -3   9  -1   11.06    3.57
  -3   9  -1    4.99    2.07
  -3  -9   1   12.75    5.82
   3  -9  -1    5.10    3.38
  -3   9  -1    5.51    2.78
  -3  -9   1    7.18    2.44
   3   9   1    4.89    2.83
  -4  -9  -1    5.58    2.53
  -4  -9  -1    8.99    4.88
   4   9  -1   -3.51    3.49
  -4   9   1    0.18    1.38
  -4   9   1    4.13    2.78
  -4   9   1    8.46    4.22
   4   9   1   14.43    5.43
  -4  -9   1    1.69    1.79
  -4  -9   1    3.70    4.55
  -4   9  -1    4.77    2.46
   4  -9  -1    2.53    2.53
  -4   9  -1    0.44    1.18
  -4   9  -1    4.61    3.21
  -5  -9  -1    1.05    1.69
  -5  -9  -1    2.51    4.94
   5  -9   1    1.21    1.17
   5   9  -1   -4.87    3.76
  -5   9   1   -4.83    3.05
  -5   9   1    5.66    2.37
   5  -9  -1    2.05    1.59
  -5   9  -1   -1.93    2.70
   5   9   1   -0.67    3.47
  -5   9  -1   -1.42    1.48
  -5   9  -1   -2.22    2.25
  -5  -9   1   -0.37    1.69
  -5  -9   1   -0.42    4.65
   0  10  -1   -2.16    2.03
   0  10   1    0.14    1.35
   0 -10   1   -0.02    0.90
   0 -10  -1   -1.24    1.11
   0 -10  -1    1.18    1.01
   0  10   1   -1.65    0.92
   0 -10   1   -0.85    1.86
   0 -10   1    1.56    1.12
   0  10  -1    3.82    1.85
   1 -10   1    8.65    1.84
   1  10  -1    5.37    2.45
  -1 -10  -1   12.79    3.29
  -1  10   1    4.11    2.10
  -1 -10  -1    9.59    2.50
  -1  10   1    9.47    3.93
  -1 -10  -1    4.72    3.51
   1 -10   1    6.50    1.43
   1 -10   1    4.10    3.91
   1  10   1    4.00    2.15
   1 -10  -1    8.91    1.79
  -1 -10   1    9.52    2.73
  -1 -10   1    7.50    2.05
   1 -10  -1   15.21    5.79
   1 -10  -1    8.04    2.03
  -1  10  -1   11.66    4.52
   1  10   1    3.91    2.86
  -1  10  -1    7.63    2.58
  -1 -10   1    8.93    4.90
  -2  10   1    2.58    2.52
   2 -10   1   -1.39    3.10
  -2  10   1    1.59    1.73
   2  10  -1   -3.05    1.80
  -2 -10  -1   -1.28    2.94
  -2 -10  -1    1.42    1.33
  -2 -10   1   -0.42    0.70
  -2 -10   1    1.17    1.64
  -2  10  -1    0.01    1.44
   2  10   1    2.57    2.08
  -2 -10   1    2.66    3.49
  -3 -10  -1    4.46    4.03
   3  10  -1    2.12    3.10
  -3 -10  -1    3.37    1.83
  -3  10   1    0.36    2.77
  -3  10   1    2.33    1.49
  -3  10   1    2.52    2.28
   3 -10   1    3.73    4.49
   3 -10  -1   -0.14    3.12
   3  10   1    4.61    2.99
  -3  10  -1    5.22    2.02
  -3  10  -1    0.44    2.13
  -3 -10   1    1.81    3.60
  -3  10  -1    2.03    2.05
  -4  10   1    0.48    3.10
   4  10  -1   -2.18    3.67
  -4  10   1    3.12    2.55
  -4  10   1   -0.84    1.16
  -4  10   1   -4.33    1.98
  -4 -10  -1    3.49    4.87
  -4 -10  -1   -1.75    1.06
  -4  10  -1   -0.81    2.32
  -4  10  -1    0.38    1.34
  -4  10  -1    0.57    2.42
  -4  10  -1   -1.18    2.01
  -4 -10   1   -4.86    4.34
   4  10   1    4.25    4.94
  -4 -10   1    1.67    1.67
   5  10  -1    0.14    4.65
  -5  10   1    0.07    1.92
  -5 -10  -1   -0.03    2.26
  -5 -10  -1    1.61    4.93
  -5  10   1    0.49    3.36
  -5  10   1    3.51    3.23
  -5  10  -1   -4.01    4.95
   5  10   1    6.65    4.58
   5 -10  -1   -1.84    1.27
  -5  10  -1    0.59    1.96
  -5  10  -1    3.07    3.42
  -5 -10   1   -3.00    1.79
  -5 -10   1    3.25    4.91
   0 -11   1   -0.80    1.07
   0 -11  -1   -1.03    0.79
   0  11   1   -1.94    1.91
   0  11  -1   -1.97    2.63
   0  11   1    0.38    1.29
   0  11  -1    0.29    1.34
   0 -11  -1    1.81    1.53
   0 -11   1   -0.96    2.71
   0 -11   1    0.33    0.84
   1  11  -1    9.42    3.12
  -1 -11  -1    9.31    2.64
  -1  11   1   13.71    4.62
   1 -11   1   13.20    2.21
   1  11  -1   12.12    5.06
  -1 -11  -1    8.25    2.89
  -1 -11  -1   16.86    6.89
  -1  11   1    5.60    2.55
   1 -11   1    8.77    4.80
   1  11   1    8.94    5.26
   1 -11  -1    9.80    2.15
  -1 -11   1    9.96    2.59
   1 -11  -1    4.56    3.90
  -1  11  -1   13.23    5.21
  -1 -11   1   10.19    2.99
  -1 -11   1    9.68    5.41
   1 -11  -1    9.78    2.38
  -1  11  -1   10.57    3.70
  -2 -11  -1    3.13    1.96
  -2 -11  -1    3.84    2.57
   2  11  -1    3.37    3.11
  -2 -11  -1    4.65    3.71
   2 -11   1    0.64    3.92
  -2  11   1    6.37    4.16
  -2  11   1   -2.20    1.58
   2 -11  -1    3.43    5.00
  -2  11  -1    0.23    2.25
  -2 -11   1    1.16    1.61
  -2 -11   1   -1.71    3.63
  -2  11  -1   -0.74    1.97
   2  11   1    0.08    2.46
  -2 -11   1    3.07    1.85
  -3  11   1   -0.98    2.71
  -3  11   1   -1.23    1.95
   3  11  -1    4.00    4.51
  -3 -11  -1   -2.78    1.19
   3 -11   1   -1.79    3.71
  -3 -11  -1    4.20    3.77
   3 -11  -1   -2.03    3.54
  -3 -11   1    4.64    2.09
  -3 -11   1   -3.80    3.61
  -3  11  -1    0.68    1.43
   3  11   1    4.88    4.05
  -3  11  -1   -1.34    2.20
  -3  11  -1    0.15    1.81
  -4  11   1    6.32    2.49
  -4  11   1    1.91    4.01
  -4 -11  -1    8.98    3.19
  -4  11   1    4.97    3.58
  -4 -11  -1  -11.18    5.13
   4  11  -1    3.97    5.66
  -4 -11   1   10.18    6.73
  -4 -11   1    4.88    2.84
   4  11   1   26.92    9.10
  -4  11  -1    2.19    3.32
  -4  11  -1    9.91    3.73
  -4  11  -1    6.43    4.64
   0 -12  -1    7.54    2.32
   0  12  -1    4.74    3.69
   0 -12   1    2.70    4.52
   0  12  -1    3.11    2.48
   0  12   1    4.79    2.30
   0 -12   1    5.62    1.84
   0 -12  -1    6.05    2.46
   0  12   1   -1.35    3.37
   0 -12   1    7.31    2.29
  -1 -12  -1    0.69    4.83
   1  12  -1    1.19    3.38
  -1  12   1    3.56    3.58
   1 -12   1   -1.99    4.14
   1  12  -1    0.66    1.77
  -1 -12  -1    0.92    1.40
  -1 -12  -1    2.11    1.67
  -1  12   1    1.24    2.26
  -1 -12   1    0.19    1.48
   1 -12  -1    0.31    4.82
  -1  12  -1    2.61    4.48
   1  12   1    2.00    1.86
  -1  12  -1    1.69    2.20
   1 -12  -1   -0.65    1.30
  -1 -12   1    1.11    1.27
  -1 -12   1   -5.34    2.51
   1  12   1   -2.11    3.20
   1 -12  -1   -0.52    0.89
   2 -12   1   -2.39    4.56
  -2 -12  -1   -0.44    3.16
  -2 -12  -1   -0.25    3.45
  -2  12   1   -1.14    3.63
  -2 -12  -1    9.54    2.98
  -2  12   1    4.73    3.87
   2  12  -1    0.05    3.64
   2  12   1    6.57    3.20
  -2  12  -1    6.34    2.64
  -2 -12   1    6.76    2.66
  -2  12  -1    4.56    3.80
   2  12   1    4.74    4.88
  -2 -12   1    8.38    4.09
   2 -12  -1    3.48    5.74
  -3 -12  -1    1.42    2.63
   3  12  -1    2.19    4.31
  -3  12   1    4.14    3.80
  -3 -12  -1    4.50    2.20
  -3 -12  -1    0.34    4.22
   3 -12   1    3.77    5.19
  -3  12   1   -1.11    3.16
   3 -12  -1    0.39    5.97
   3  12   1    2.54    4.70
  -3 -12   1    2.96    6.30
  -3  12  -1   -0.79    2.94
  -3 -12   1    3.17    2.28
   0 -13  -1    0.46    4.51
   0 -13   1   -3.93    3.51
   0 -13   1    3.05    1.88
   0 -13   1   -0.05    1.09
   0 -13  -1    2.84    1.58
   0 -13  -1   -1.03    1.97
   0  13   1    7.53    4.62
   0  13  -1    3.21    4.57
  -1  13   1    1.77    3.78
  -1 -13  -1   -2.54    5.02
  -1 -13  -1   -3.08    2.28
  -1 -13  -1    0.42    1.54
   1 -13   1   -1.46    5.54
   1  13  -1    1.24    3.96
  -1 -13   1   -1.16    1.50
  -1 -13   1    3.61    2.52
   1 -13  -1    4.92    5.28
   1 -13  -1    2.66    1.72
  -1 -13   1    1.33    5.35
  -1  13  -1   -0.64    3.70
   1 -13  -1    2.28    1.41
   1  13   1   10.03    4.19
  -2 -13  -1    2.46    2.21
   2  13  -1    3.63    4.70
   2 -13   1    4.54    7.01
  -2 -13  -1    4.29    6.49
  -2  13   1    6.94    5.66
  -2 -13  -1   -3.35    1.90
  -2 -13   1    7.35    2.48
   2 -13  -1   18.36    9.27
   2  13   1   -1.63    4.88
  -2 -13   1   -0.49    5.74
  -2  13  -1    0.49    4.13
   1   0  -2   54.12    3.04
   1   0   2   53.55    3.46
  -1   0   2   62.91    4.51
  -1   0  -2   57.01    3.56
  -1   0   2   62.81    3.67
  -1   0   2   52.77    3.04
   1   0  -2   69.12    4.23
   1   0  -2   57.04    4.37
   2   0   2  351.21   13.42
   2   0  -2  338.09   16.42
  -2   0  -2  313.82   14.80
   2   0  -2  305.93   12.84
  -2   0   2  343.10   16.23
  -2   0   2  318.65   13.11
  -2   0   2  331.24   14.18
  -2   0  -2  301.97   12.37
   2   0  -2  329.87   14.49
   2   0   2  335.36   15.08
   3   0  -2  425.09   22.25
  -3   0   2  431.12   18.04
  -3   0  -2  442.69   17.41
   3   0   2  459.92   18.96
   3   0   2  454.46   21.24
   3   0   2  443.03   16.75
  -3   0  -2  454.78   21.31
   3   0  -2  448.86   17.68
  -3   0   2  435.28   22.17
   3   0  -2  432.76   19.91
   4   0  -2    2.90    1.37
  -4   0  -2    1.94    0.99
   4   0  -2    6.34    2.86
  -4   0   2    2.91    2.36
   4   0  -2    8.05    1.84
  -4   0  -2    3.74    1.82
   4   0   2    1.59    1.55
   4   0   2    4.56    1.76
  -4   0   2    2.83    1.20
   5   0   2  186.09   15.09
   5   0  -2  185.85   13.03
  -5   0  -2  209.09   15.34
   5   0  -2  186.64   15.81
  -5   0   2  178.75   15.22
  -5   0  -2  190.35   10.66
   5   0   2  166.98   11.75
  -5   0   2  190.50   11.15
   5   0  -2  179.64   10.04
   6   0   2   24.79    5.77
  -6   0  -2   29.45    4.09
  -6   0  -2   37.66    8.84
  -6   0   2   19.23    5.52
   6   0  -2   23.72    5.11
  -6   0   2   35.21    4.44
   6   0   2   40.90    9.12
   6   0  -2   15.99    5.94
  -7   0   2   51.11   11.46
  -7   0   2   59.17    6.80
  -7   0  -2   54.52    6.25
  -7   0  -2   55.48   10.65
   7   0  -2   59.16   12.69
   7   0   2   65.79   12.30
   7   0   2   51.34    9.02
   7   0  -2   52.80    5.51
   7   0  -2   62.23    8.59
   0  -1  -2    0.08    0.11
   0  -1   2   -0.04    0.08
   0   1   2   -0.03    0.07
   0  -1   2   -0.02    0.04
   0   1  -2   -0.03    0.09
   0   1   2   -0.15    0.31
   0   1  -2   -0.17    0.14
   0  -1  -2   -0.05    0.25
   0   1   2   -0.08    0.13
  -1  -1  -2   79.80    5.33
   1  -1   2   80.67    3.72
   1  -1   2   89.85    3.98
  -1   1   2   85.07    6.19
  -1   1   2   82.95    6.49
   1   1  -2   70.38    4.74
   1   1  -2   76.32    5.41
  -1   1   2   85.07    5.98
  -1   1   2   82.67    4.03
  -1  -1   2   79.59    4.11
  -1  -1   2   86.01    5.68
   1  -1  -2   81.56    3.98
  -1   1  -2   83.41    3.90
  -1   1  -2   75.43    3.75
   1  -1  -2   91.63    5.56
   1   1   2   82.20    5.32
  -2  -1  -2   71.48    4.28
   2   1  -2   73.13    4.43
   2   1  -2   75.03    6.47
  -2  -1  -2   75.15    6.14
   2  -1   2   78.91    5.36
  -2   1   2   71.86    4.34
   2  -1   2   79.42    4.85
  -2   1   2   61.68    5.87
  -2   1   2   78.06    5.57
  -2   1  -2   73.38    4.53
  -2  -1   2   76.18    4.60
   2  -1  -2   79.26    6.67
   2  -1  -2   72.30    4.20
   2  -1  -2   71.64    5.49
  -2  -1   2   74.67    6.53
  -2   1  -2   73.07    3.68
   2   1   2   80.29    6.25
  -2   1  -2   74.94    5.17
   3   1  -2   24.83    4.84
  -3   1   2   25.09    3.28
   3   1  -2   28.65    3.50
  -3   1   2   26.37    2.85
   3  -1   2   27.70    3.27
   3  -1   2   24.68    3.59
  -3   1   2   30.57    4.41
   3   1  -2   28.16    2.85
  -3  -1  -2   21.53    4.42
  -3  -1  -2   24.93    2.71
   3   1   2   21.03    4.31
  -3  -1   2   26.63    2.92
   3  -1  -2   25.13    2.53
   3  -1  -2   19.87    4.25
   3   1   2   25.75    2.51
  -3   1  -2   31.81    3.89
  -3   1  -2   30.53    3.10
  -3  -1   2   31.73    5.94
   3  -1  -2   29.86    3.90
  -3   1  -2   27.72    2.45
  -4  -1  -2  165.85    9.28
   4   1  -2  175.66   11.39
   4   1  -2  173.68    9.43
   4  -1   2  178.17   10.94
  -4   1   2  186.02   13.76
   4   1  -2  159.21   13.32
  -4   1   2  161.20    9.38
  -4  -1  -2  177.35   13.36
  -4   1   2  161.66   10.61
   4  -1   2  179.07   12.83
   4  -1  -2  169.69    8.77
  -4  -1   2  161.08    9.68
   4  -1  -2  167.07   11.58
  -4   1  -2  167.63    8.88
   4   1   2  170.80   13.03
   4   1   2  166.93   10.37
  -4   1  -2  174.24   12.22
   4  -1  -2  181.04   14.04
  -4  -1   2  184.90   14.08
  -5   1   2   17.50    3.66
   5   1  -2   19.85    4.23
   5   1  -2   22.61    5.99
   5  -1   2   22.55    5.57
  -5  -1  -2   18.86    5.11
  -5  -1  -2   17.40    3.43
   5   1  -2   23.20    3.85
  -5   1   2   27.58    6.72
   5  -1   2   23.79    4.68
  -5  -1   2   14.14    3.04
   5   1   2   20.48    5.05
  -5   1  -2   21.57    3.01
  -5  -1   2   17.71    4.90
  -5   1  -2   17.81    5.02
   5  -1  -2   17.59    5.21
   5   1   2   20.37    4.49
   5  -1  -2   21.33    5.20
   5  -1  -2   20.55    2.85
   6   1  -2   10.14    2.60
   6  -1   2   17.37    4.25
  -6  -1  -2   11.14    4.60
   6   1  -2   27.35    7.43
  -6  -1  -2   16.43    3.67
   6   1  -2   15.39    4.70
  -6   1   2   16.59    5.36
   6  -1   2   24.63    6.68
  -6   1   2   14.10    3.38
  -6  -1   2   13.28    4.42
   6  -1  -2   13.44    5.22
  -6   1  -2   15.84    4.60
  -6  -1   2   12.84    3.47
   6   1   2    4.60    3.52
  -6   1  -2   22.59    4.09
   6   1   2   16.14    3.95
   6  -1  -2   15.91    2.84
   6  -1  -2    9.85    3.98
  -7  -1  -2    4.36    3.25
  -7   1   2   18.69    4.14
   7   1  -2    8.49    3.68
   7   1  -2   11.94    3.00
   7   1  -2    4.74    4.72
  -7  -1  -2    8.46    2.85
  -7   1   2   18.80    6.28
   7  -1   2   20.18    7.16
   7  -1   2   12.51    4.28
   7   1   2   18.03    6.61
   7   1   2   10.40    3.98
  -7  -1   2   12.48    3.73
   7  -1  -2   14.24    2.72
   7  -1  -2   18.64    5.46
  -7  -1   2    6.29    4.53
  -7   1  -2   12.46    3.51
  -7   1  -2    9.30    4.79
   7  -1  -2    7.95    5.09
   0  -2  -2  132.20    6.25
   0   2  -2  151.64    5.60
   0  -2  -2  133.78    8.20
   0  -2   2  145.03    5.44
   0  -2  -2  132.66    6.33
   0   2   2  137.73    6.44
   0   2   2  144.64    8.35
   0   2  -2  147.01    6.95
  -1  -2  -2    3.23    0.87
  -1   2   2    7.20    1.86
  -1  -2  -2    4.46    1.71
   1   2  -2    2.89    0.76
  -1   2   2    6.05    2.09
  -1   2   2    4.31    0.90
   1  -2   2    4.38    1.19
   1  -2   2    2.59    0.64
   1   2  -2    1.79    0.92
   1   2   2    5.36    1.76
  -1  -2   2    2.74    0.75
   1  -2  -2    2.77    1.15
  -1  -2   2    5.19    1.71
  -1   2  -2    5.45    1.14
   1  -2  -2    5.83    1.51
  -1   2  -2    2.96    0.84
   2   2  -2  111.30    9.74
  -2   2   2  113.20    5.89
   2  -2   2  114.99    7.12
  -2   2   2  115.09    8.55
   2   2  -2  121.57    6.37
  -2   2   2  104.19    7.25
  -2  -2  -2  118.32    8.63
  -2   2   2  111.68    9.72
   2  -2   2  118.60    6.22
  -2  -2  -2  111.63    6.12
   2  -2  -2  115.21    7.23
  -2   2  -2  112.66    4.88
  -2   2  -2  108.68    6.48
   2  -2  -2  105.34    5.48
  -2  -2   2  117.29    8.81
  -2  -2   2  114.56    6.26
  -2   2  -2  110.29    6.49
   2   2   2  123.08    8.67
  -3  -2  -2   13.01    2.35
  -3   2   2   15.25    3.39
   3   2  -2   19.12    4.68
  -3   2   2   15.86    2.69
   3  -2   2   19.48    2.69
   3  -2   2   20.96    4.19
  -3  -2  -2   19.84    4.66
   3   2  -2   17.56    2.39
  -3   2   2   22.55    4.90
  -3  -2   2   18.01    2.35
   3  -2  -2   14.86    1.85
  -3   2  -2   16.92    2.47
   3   2   2   13.79    3.47
   3  -2  -2   17.67    3.45
   3  -2  -2   11.21    3.26
  -3   2  -2   18.00    1.88
  -3   2  -2   23.14    4.18
   3   2   2   17.07    2.19
  -3  -2   2   20.72    4.60
  -4   2   2    1.76    1.36
   4  -2   2    1.81    1.04
   4   2  -2    0.55    0.60
  -4   2   2   -0.37    0.30
   4  -2   2   -1.10    0.77
   4   2  -2   -0.33    1.94
  -4   2   2    0.07    1.40
  -4  -2  -2    2.51    1.69
  -4  -2  -2    2.43    1.09
   4  -2  -2    0.54    0.96
  -4  -2   2    0.12    0.59
   4  -2  -2    0.19    0.46
  -4   2  -2    0.91    0.61
  -4   2  -2   -0.10    0.58
   4   2   2    1.48    1.99
  -4  -2   2    2.05    1.90
  -4   2  -2   -1.05    0.68
   5  -2   2   34.61    4.81
  -5   2   2   37.00    4.14
  -5  -2  -2   30.66    4.06
   5  -2   2   23.47    5.74
  -5   2   2   25.22    5.72
  -5  -2  -2   31.83    6.89
   5   2  -2   36.80    8.52
  -5   2   2   34.47    6.38
   5   2  -2   39.74    7.19
   5   2   2   38.95    4.96
   5  -2  -2   44.04    5.62
  -5   2  -2   27.17    5.52
  -5  -2   2   34.65    4.28
  -5   2  -2   40.76    4.03
   5  -2  -2   37.20    3.56
   5  -2  -2   39.21    8.33
   5   2   2   36.09    7.62
   6   2  -2   -2.40    2.66
  -6  -2  -2   -1.16    0.71
  -6  -2  -2   -1.87    1.75
  -6   2   2    0.68    1.06
  -6   2   2    2.66    2.39
   6   2  -2    0.77    0.98
   6  -2   2    2.72    1.90
   6  -2   2   -0.02    1.15
   6   2  -2    0.50    1.41
   6  -2  -2   -0.18    1.16
   6   2   2   -1.52    1.28
  -6  -2   2   -0.22    0.79
  -6   2  -2    1.00    1.06
   6   2   2    0.77    2.62
  -6  -2   2    3.37    2.96
   6  -2  -2   -3.22    1.80
   6  -2  -2    0.61    0.85
  -7   2   2   24.23    6.23
   7  -2   2   38.98    6.88
   7   2  -2   42.51    5.21
  -7   2   2   48.95    5.84
   7   2  -2   46.08    9.08
  -7  -2  -2   42.87   10.07
   7   2  -2   36.14   10.23
  -7  -2  -2   44.11    5.81
   7  -2   2   22.33    6.93
   7  -2  -2   45.80   11.90
  -7   2  -2   43.66    8.56
   7   2   2   35.92    6.69
  -7  -2   2   41.44    6.82
  -7   2  -2   41.91    5.25
   7   2   2   44.97   10.07
   7  -2  -2   34.36    4.05
   7  -2  -2   40.73    8.01
   0  -3   2    0.23    0.22
   0   3  -2    0.06    0.24
   0  -3  -2   -0.35    0.48
   0  -3   2    0.02    0.19
   0  -3   2   -0.43    0.29
   0   3   2    0.34    0.55
   0   3  -2   -0.29    0.42
   0  -3  -2   -0.20    0.22
   1   3  -2   96.81    5.27
   1  -3   2   98.66    6.41
  -1   3   2   93.68    5.27
  -1  -3  -2   88.37    7.40
   1   3  -2   92.18    7.16
  -1  -3  -2   97.56    5.42
  -1   3   2  106.68    8.37
  -1   3   2  108.07    6.49
  -1   3  -2   95.33    5.33
  -1   3  -2   96.84    4.23
  -1   3  -2   95.04    5.72
  -1  -3   2  100.15    7.40
   1  -3  -2   99.20    5.05
  -1  -3   2   93.01    5.08
   1  -3  -2  119.47    6.83
   1   3   2   90.33    7.35
  -2   3   2    0.64    0.41
   2   3  -2   -0.60    0.60
  -2   3   2    0.30    0.50
   2   3  -2    0.38    0.49
   2  -3   2    1.05    0.61
  -2   3   2    2.08    1.62
  -2   3   2   -0.08    0.69
  -2  -3  -2    0.91    0.48
  -2  -3  -2   -1.00    0.59
  -2   3  -2    2.00    1.35
  -2  -3   2    1.83    1.65
   2   3   2    1.61    1.28
  -2   3  -2    0.77    0.61
   2  -3  -2    0.66    0.45
  -2  -3   2    0.10    0.35
  -2   3  -2    0.00    0.44
   3  -3   2   48.98    4.37
  -3   3   2   49.22    7.53
  -3  -3  -2   45.12    4.12
  -3   3   2   46.05    5.87
  -3   3   2   47.22    3.86
   3   3  -2   50.76    4.33
   3   3  -2   45.19    6.38
  -3  -3  -2   52.70    6.64
  -3   3   2   46.42    5.11
   3  -3  -2   44.06    3.28
  -3   3  -2   34.37    4.17
   3   3   2   45.34    6.01
  -3  -3   2   45.97    6.37
  -3   3  -2   45.20    3.16
  -3   3  -2   45.77    4.55
  -3   3  -2   46.42    6.15
   3  -3  -2   44.88    4.81
  -3  -3   2   46.95    4.23
  -4   3   2   23.15    6.14
  -4   3   2   32.22    4.46
  -4   3   2   35.33    3.65
   4  -3   2   30.51    3.96
  -4  -3  -2   36.83    7.71
   4   3  -2   35.97    7.37
   4   3  -2   31.81    3.79
  -4   3   2   34.63    6.83
  -4  -3  -2   28.91    3.62
  -4  -3   2   32.99    3.87
  -4   3  -2   26.66    5.87
  -4   3  -2   35.18    4.37
   4   3   2   26.33    5.90
   4  -3  -2   27.08    5.06
   4  -3  -2   33.51    2.93
  -4  -3   2   41.33    8.07
  -4   3  -2   37.26    3.26
   5   3  -2   15.23    3.22
  -5  -3  -2   12.61    2.92
   5  -3   2   13.00    3.43
  -5   3   2   14.14    3.16
  -5   3   2   13.59    3.97
   5   3  -2   15.37    4.35
   5   3  -2   14.15    7.37
  -5   3   2   11.40    3.70
   5  -3   2   13.21    4.24
  -5  -3  -2   12.84    4.40
  -5   3  -2   14.32    3.13
  -5  -3   2   10.25    2.83
   5  -3  -2   14.93    2.48
  -5  -3   2   10.45    4.23
   5   3   2   11.21    4.37
   5  -3  -2   15.99    4.03
  -5   3  -2    6.50    2.71
  -5   3  -2   15.30    2.74
   6   3  -2    3.17    3.76
   6   3  -2   10.35    2.72
  -6   3   2    5.47    2.08
  -6  -3  -2    7.83    2.91
   6   3  -2    6.05    2.56
  -6   3   2    4.69    2.88
  -6   3   2    9.91    3.50
   6  -3   2    8.66    3.27
  -6  -3  -2    6.08    3.86
  -6  -3   2    6.71    2.67
   6   3   2    2.85    2.25
  -6  -3   2   11.61    5.48
   6  -3  -2    2.49    1.97
   6   3   2    5.94    3.61
   6  -3  -2    6.48    1.71
  -6   3  -2    9.15    2.50
   7   3  -2    8.82    3.66
   7   3  -2    8.39    6.18
  -7  -3  -2   11.10    6.19
  -7  -3  -2   11.66    3.47
   7  -3   2    9.34    3.22
  -7   3   2    9.55    5.42
  -7   3   2    6.68    2.60
  -7   3  -2    7.85    2.68
   7   3   2   13.89    4.65
   7  -3  -2   13.73    4.48
   7   3   2   14.65    6.22
  -7  -3   2   11.65    3.25
   0  -4   2    0.09    0.33
   0  -4  -2   -0.42    0.67
   0   4   2   -0.22    0.58
   0  -4   2   -0.13    0.33
   0  -4   2    0.63    0.47
   0  -4  -2    0.43    0.43
   0   4  -2    0.26    0.49
   0   4   2    1.60    0.76
   0   4  -2    0.87    0.52
  -1  -4  -2   13.01    1.82
   1  -4   2   14.71    3.38
   1   4  -2   13.20    1.76
  -1   4   2   11.77    2.13
   1   4  -2   13.59    3.03
  -1  -4  -2   12.54    3.38
  -1   4   2   15.81    3.81
  -1   4   2   12.04    2.56
  -1  -4   2   11.08    2.84
  -1   4  -2   12.31    1.42
   1  -4  -2    8.72    1.79
   1   4   2   13.06    3.38
  -1  -4   2   10.54    1.49
  -1   4  -2   12.60    2.58
  -1   4  -2   14.53    1.94
   1  -4  -2   11.23    1.54
  -2   4   2   11.55    2.72
   2  -4   2    9.42    1.85
   2   4  -2    9.34    2.83
  -2  -4  -2   10.36    3.37
   2   4  -2    9.85    2.10
  -2  -4  -2   10.62    2.13
  -2   4   2   14.69    1.92
  -2   4   2    4.74    2.77
  -2   4  -2   11.11    2.44
   2  -4  -2   11.67    1.50
   2  -4  -2    4.91    2.95
   2   4   2    9.31    3.08
   2  -4  -2    7.78    1.93
  -2  -4   2    7.19    2.76
  -2   4  -2   12.00    2.90
  -2  -4   2   12.82    2.28
  -2   4  -2   11.40    1.33
   3   4  -2    5.98    1.75
   3   4  -2    8.97    3.17
  -3  -4  -2    6.20    2.82
  -3   4   2    6.10    1.66
   3  -4   2   10.92    2.73
  -3   4   2    7.02    3.51
  -3  -4  -2    8.45    2.10
  -3   4   2    6.17    2.64
  -3   4   2   10.37    2.98
   3  -4  -2    5.95    1.30
  -3  -4   2    6.95    3.43
  -3   4  -2    7.25    2.85
   3   4   2    4.26    2.36
  -3   4  -2    9.50    2.71
   3  -4  -2    6.67    2.32
  -3   4  -2    6.61    1.43
  -3  -4   2    4.79    1.41
  -3   4  -2    7.28    2.36
   4   4  -2    3.55    2.42
   4   4  -2    2.46    2.12
  -4   4   2    3.45    2.46
  -4  -4  -2    1.25    0.93
  -4   4   2    5.22    2.27
   4  -4   2    1.79    1.17
  -4   4   2    5.12    2.33
  -4   4   2    1.16    1.03
  -4  -4  -2    2.76    2.85
  -4   4  -2    2.36    1.54
  -4  -4   2    0.65    0.71
   4  -4  -2    2.24    1.24
  -4   4  -2    3.35    1.69
  -4   4  -2    3.27    2.14
   4  -4  -2    2.01    0.82
  -4  -4   2    1.77    2.51
  -4   4  -2    0.28    0.57
   4   4   2   -1.59    1.16
  -5  -4  -2   22.24    4.01
  -5  -4  -2   16.87    6.19
   5   4  -2   14.93    3.31
  -5   4   2   16.13    5.56
  -5   4   2   15.91    5.09
  -5   4   2   22.31    3.89
   5  -4   2   15.00    3.41
  -5   4   2   14.26    3.75
   5   4   2   15.68    5.07
  -5   4  -2   20.02    4.52
   5  -4  -2   19.29    4.50
  -5   4  -2   19.21    3.15
  -5  -4   2   18.88    5.97
  -5   4  -2   18.74    4.66
  -5   4  -2   15.62    5.77
   5  -4  -2   16.34    2.13
  -5  -4   2   21.03    4.22
   6  -4   2    1.62    1.77
  -6   4   2    4.40    2.50
   6   4  -2    3.71    2.42
   6   4  -2    5.57    3.84
  -6   4   2    7.43    4.79
  -6   4   2    3.44    1.61
   6   4  -2    2.62    1.66
  -6  -4  -2    1.26    1.64
  -6  -4  -2    2.21    3.04
  -6   4  -2    4.22    2.67
   6   4   2    2.00    1.82
  -6  -4   2    7.94    4.73
  -6   4  -2    4.45    4.17
   6  -4  -2    4.14    1.29
   6   4   2   -1.54    2.85
  -6   4  -2    4.73    1.79
   6  -4  -2    1.23    1.15
  -6  -4   2    3.59    1.98
  -7  -4  -2   10.96    3.73
   7  -4   2    7.72    2.68
   7   4  -2   11.62    8.07
   7   4  -2    6.57    2.48
  -7  -4  -2    0.30    4.88
   7   4  -2    7.24    3.71
  -7   4   2    5.84    2.36
  -7   4   2    1.70    6.53
  -7   4  -2    6.30    2.57
   7   4   2    5.11    2.76
   7  -4  -2   11.93    4.17
   7   4   2    2.93    5.09
  -7  -4   2    0.96    1.71
   0  -5   2    0.06    0.25
   0   5   2    1.25    0.88
   0  -5  -2   -0.05    0.30
   0  -5   2    0.18    0.41
   0  -5   2   -0.84    0.59
   0   5  -2    0.31    0.67
   0  -5  -2    0.52    0.91
   0   5   2    0.20    0.18
   0   5  -2   -0.27    0.33
  -1   5   2    3.29    1.29
   1   5  -2    6.33    2.46
   1   5  -2    4.73    1.38
  -1   5   2    5.94    2.02
  -1  -5  -2    4.14    1.24
   1  -5   2    6.48    2.42
  -1   5   2    4.25    2.02
  -1  -5  -2    3.53    1.91
  -1  -5   2    3.58    1.04
  -1   5  -2    3.18    1.20
   1  -5  -2    4.35    1.30
  -1   5  -2    4.92    1.82
  -1  -5   2    5.09    2.36
   1  -5  -2    4.35    1.21
   1   5   2    1.71    1.51
  -1   5  -2    4.00    1.23
  -2  -5  -2    1.78    1.40
  -2  -5  -2    0.03    0.31
   2  -5   2   -1.17    0.80
   2   5  -2   -0.10    0.79
  -2   5   2   -0.03    0.58
   2  -5   2    0.31    0.47
   2   5  -2   -0.29    0.30
  -2   5   2    0.16    1.13
   2  -5  -2    1.26    1.13
   2  -5  -2   -0.11    0.45
  -2  -5   2   -0.85    0.98
  -2   5  -2    0.14    0.45
  -2   5  -2    0.16    0.59
   2   5   2    0.05    1.41
   2  -5  -2    0.91    0.55
  -2  -5   2    0.28    0.61
   3   5  -2   -0.11    1.32
  -3   5   2    2.19    1.47
  -3  -5  -2    2.30    1.15
  -3   5   2    1.28    0.70
  -3   5   2    0.83    2.37
  -3  -5  -2    3.44    2.22
   3   5  -2    0.72    0.68
  -3   5   2    0.85    0.82
   3  -5   2    1.19    0.88
  -3  -5   2    1.10    0.59
   3  -5  -2    1.44    0.62
  -3   5  -2    2.14    0.76
   3  -5  -2    1.35    0.84
   3   5   2    3.55    2.47
  -3   5  -2    1.56    1.53
  -3   5  -2    3.05    1.57
  -3   5  -2    0.19    0.86
  -3  -5   2   -1.81    1.11
  -4   5   2   21.51    2.98
  -4   5   2   14.32    5.14
   4   5  -2   18.92    3.74
  -4   5   2   23.21    5.35
   4  -5   2   23.54    3.35
  -4  -5  -2   26.01    4.43
   4   5  -2   15.12    5.11
  -4  -5  -2   21.94    6.48
  -4   5   2   14.95    4.87
  -4  -5   2   24.13    6.68
  -4   5  -2   21.43    4.55
  -4   5  -2   21.74    2.64
  -4  -5   2   18.36    3.54
  -4   5  -2   24.30    4.80
   4   5   2   13.49    4.40
   4  -5  -2   21.51    4.68
  -4   5  -2   25.14    6.16
   4  -5  -2   18.13    1.96
  -5   5   2    4.34    2.62
  -5  -5  -2    3.27    3.78
  -5   5   2    4.05    1.67
  -5   5   2    0.50    3.76
   5   5  -2    6.30    5.67
  -5  -5  -2    1.65    1.29
   5   5  -2    4.11    1.56
  -5   5   2    3.84    2.90
  -5  -5   2   -2.27    3.50
   5   5   2    1.45    3.00
   5  -5  -2    3.53    2.11
   5  -5  -2    4.55    1.13
  -5   5  -2    3.40    2.12
  -5   5  -2    1.58    2.07
  -5  -5   2    6.88    2.27
  -5   5  -2    5.30    3.55
  -5   5  -2    5.03    1.60
   6   5  -2    3.17    3.90
  -6   5   2    2.41    1.49
  -6   5   2    7.22    3.25
  -6  -5  -2   -0.71    3.63
  -6  -5  -2    2.64    1.80
   6   5  -2   -0.02    0.96
  -6   5   2    0.56    4.25
  -6  -5   2    1.89    3.42
   6  -5  -2    1.05    1.77
   6   5   2    4.91    3.12
  -6  -5   2   -1.04    1.15
  -6   5  -2    5.08    4.40
  -6   5  -2    1.63    1.40
  -7  -5  -2    3.95    5.04
  -7   5   2    5.76    7.63
  -7   5   2    3.67    2.47
   7   5  -2   -0.43    5.26
   7  -5   2    1.13    1.97
  -7  -5  -2    5.14    3.13
   7   5  -2    0.00    1.66
  -7   5   2    0.63    2.76
  -7   5  -2    5.30    2.05
   7  -5  -2    3.95    2.69
  -7  -5   2    0.35    2.17
   7   5   2    5.54    5.00
   7   5   2    6.55    3.44
  -7   5  -2    6.79    5.30
   0   6  -2   20.61    4.52
   0  -6  -2   20.17    4.86
   0  -6   2   19.05    2.23
   0   6   2   15.97    4.01
   0  -6  -2   18.49    2.60
   0   6   2   15.20    2.93
   0  -6   2   10.01    3.03
   0  -6   2   19.26    1.97
   0  -6  -2   23.75    2.58
  -1  -6  -2    2.96    2.25
   1  -6   2    3.49    0.77
   1   6  -2    3.81    1.29
  -1   6   2    3.12    2.10
   1   6  -2    3.99    1.81
   1  -6   2    1.76    1.60
   1  -6   2    3.46    0.70
  -1  -6  -2    2.11    1.12
  -1   6   2    3.22    1.38
  -1   6   2    3.68    1.31
   1  -6  -2    3.72    1.17
  -1   6  -2    3.98    1.77
  -1  -6   2   11.60    3.32
  -1  -6   2    4.56    1.28
  -1   6  -2    2.79    1.12
  -1   6  -2    4.18    1.89
   1   6   2    3.95    2.04
   2   6  -2   33.38    3.68
  -2   6   2   28.32    3.87
  -2   6   2   29.00    3.49
  -2   6   2   34.87    7.12
  -2  -6  -2   32.92    6.96
  -2  -6  -2   31.03    3.61
   2  -6   2   30.69    6.33
   2   6  -2   27.33    5.98
  -2   6  -2   29.33    3.77
  -2   6  -2   29.95    5.34
  -2  -6   2   21.20    3.49
   2  -6  -2   32.67    7.73
  -2   6  -2   28.86    2.93
   2   6   2   19.76    5.09
   2  -6  -2   27.66    2.57
  -2  -6   2   24.11    5.37
   2  -6  -2   26.43    3.58
   3   6  -2    2.56    2.12
   3  -6   2    9.39    2.33
  -3  -6  -2    3.54    2.97
  -3   6   2    6.50    3.49
  -3   6   2   10.29    3.20
  -3   6   2    6.92    1.99
   3   6  -2    8.70    2.54
  -3  -6  -2    9.18    2.32
  -3   6  -2   14.29    3.67
  -3   6  -2   10.45    3.37
  -3  -6   2    8.50    2.39
   3  -6  -2    8.55    2.83
  -3  -6   2   13.48    4.67
  -3   6  -2   12.69    3.23
   3  -6  -2   10.77    1.50
  -3   6  -2   12.69    2.93
   3   6   2    9.34    3.93
   4  -6   2   11.00    3.11
  -4   6   2    7.35    2.09
  -4   6   2    9.62    3.51
   4   6  -2    9.50    2.54
  -4   6   2    5.38    2.60
  -4   6   2   24.38    6.86
  -4  -6  -2    9.25    2.77
  -4  -6  -2   10.04    5.35
   4   6  -2   12.55    3.94
  -4   6  -2    6.11    2.42
  -4  -6   2    4.18    1.82
   4   6   2   14.49    5.44
  -4   6  -2    4.38    2.84
  -4  -6   2    4.80    2.90
   4  -6  -2    7.87    2.71
  -4   6  -2   10.37    2.17
  -5  -6  -2   11.85    5.12
   5  -6   2    6.85    2.23
  -5  -6  -2    7.62    2.58
   5   6  -2    9.79    2.93
  -5   6   2    6.66    2.96
  -5   6   2   11.01    3.18
  -5   6   2    3.24    5.01
   5   6  -2   -0.86    4.22
  -5   6  -2    9.11    3.32
  -5  -6   2   16.40    6.28
   5   6   2    6.19    5.14
  -5  -6   2    7.03    2.35
   5  -6  -2    5.99    2.47
  -5   6  -2   12.17    3.47
  -5   6  -2   16.41    5.30
  -5   6  -2    8.71    2.28
  -6   6   2   10.50    6.21
  -6   6   2   -0.21    2.34
  -6   6   2   -0.67    1.43
   6   6  -2    3.49    4.50
  -6  -6  -2    5.64    3.96
   6  -6   2    2.50    1.68
  -6  -6  -2    3.73    2.57
  -6   6  -2    9.12    2.93
   6  -6  -2   -0.28    1.78
  -6  -6   2    4.00    4.52
   6   6   2    2.99    4.95
  -6   6  -2    0.95    2.11
  -6   6  -2   -0.35    1.14
  -6  -6   2   -0.47    1.34
   7  -6   2   14.09    3.66
  -7  -6  -2   14.20    4.30
  -7   6   2   14.13    4.11
  -7   6   2   12.06    8.42
   7   6  -2    9.79    4.19
   7   6  -2   14.55    8.37
  -7   6   2   17.94    5.70
   7   6   2   15.12    6.79
  -7   6  -2   15.92    6.98
  -7   6  -2   14.71    4.25
   7   6   2    8.31    3.08
   7  -6  -2   15.04    4.60
  -7  -6   2   11.13    3.87
  -7   6  -2   13.29    3.41
   0  -7  -2   -0.76    1.75
   0  -7  -2   -0.64    0.28
   0   7  -2    0.93    1.23
   0  -7  -2   -1.55    0.71
   0  -7   2    0.89    2.06
   0  -7   2   -0.02    0.62
   0   7   2    2.87    1.59
   0  -7   2    0.20    0.46
   0   7   2   -0.03    0.40
  -1   7   2  122.68    8.52
   1  -7   2  150.39   12.33
  -1   7   2  120.07   11.25
  -1  -7  -2  135.94    8.77
  -1   7   2  138.33    9.46
   1   7  -2  136.65    8.30
  -1  -7  -2  130.11    8.09
  -1  -7  -2  139.18   12.97
   1   7  -2  136.92   11.82
   1   7   2  130.25   12.09
  -1  -7   2  131.26    7.53
  -1   7  -2  122.15    8.62
  -1   7  -2  139.25   10.64
   1  -7  -2  127.83    7.47
   1  -7  -2  136.55    7.28
  -1  -7   2  125.99   11.47
   2   7  -2   14.54    3.07
   2  -7   2   10.88    4.11
  -2   7   2    8.75    2.57
  -2   7   2   15.31    3.26
  -2  -7  -2   10.00    4.05
  -2   7   2   14.62    4.54
   2   7  -2   16.54    4.86
  -2  -7  -2   16.02    3.24
   2  -7  -2   19.30    3.81
   2  -7  -2   13.29    1.85
   2   7   2   15.05    4.65
   2  -7  -2   11.39    5.08
  -2   7  -2   16.29    2.84
  -2  -7   2   12.52    4.04
  -2   7  -2   13.55    3.14
  -2  -7   2   13.05    2.84
  -2   7  -2   19.85    4.63
   2  -7  -2   14.43    1.85
  -3   7   2    8.51    2.42
  -3  -7  -2    9.61    4.93
  -3  -7  -2    9.30    2.79
   3   7  -2    7.07    4.06
   3   7  -2   12.06    2.89
  -3   7   2    8.74    2.74
   3  -7   2    7.89    2.06
  -3  -7   2    8.43    2.35
  -3   7  -2    6.25    2.51
   3  -7  -2    7.49    2.66
  -3   7  -2    4.88    1.60
  -3   7  -2    8.50    2.84
  -3  -7   2    1.68    2.09
   3   7   2    8.53    4.32
   3  -7  -2    6.64    1.36
  -4   7   2    6.18    4.26
  -4   7   2    5.64    3.92
   4   7  -2    9.70    4.93
  -4   7   2    9.10    2.45
  -4  -7  -2    8.00    2.63
   4  -7   2    6.30    2.27
  -4   7   2   10.26    3.79
  -4  -7  -2    6.18    3.63
   4  -7  -2    4.70    2.06
  -4  -7   2    5.87    2.08
  -4  -7   2    5.94    4.02
  -4   7  -2   11.22    2.60
   4   7   2    5.40    3.52
  -4   7  -2    8.77    2.80
  -4   7  -2    3.24    2.21
  -4   7  -2    5.07    3.06
  -5  -7  -2    6.76    2.46
   5  -7   2    5.32    2.26
  -5  -7  -2    2.11    2.74
  -5   7   2    0.55    1.97
  -5   7   2    4.94    4.01
  -5   7   2    3.01    1.84
   5   7   2    7.08    4.01
   5  -7  -2    2.48    1.83
  -5  -7   2    5.74    4.91
  -5   7  -2    6.82    2.98
  -5  -7   2    1.78    1.61
  -5   7  -2    0.23    2.95
  -5   7  -2    5.06    2.54
  -5   7  -2    6.39    2.03
  -6   7   2    7.53    3.11
   6   7  -2   10.08    6.26
  -6   7   2    9.07    6.26
   6  -7   2    2.35    1.87
  -6  -7  -2    1.50    1.90
  -6  -7  -2    0.99    5.15
  -6   7   2    6.59    2.58
  -6  -7   2    3.19    2.04
  -6   7  -2    3.52    2.03
   6   7   2    7.83    4.87
  -6   7  -2    8.36    3.29
  -6  -7   2    4.98    6.96
   6  -7  -2    7.13    3.03
  -6   7  -2    5.48    3.95
   0  -8   2   18.19    2.56
   0  -8  -2   17.34    3.18
   0   8  -2   22.06    4.31
   0  -8  -2   13.43    4.46
   0  -8   2   18.70    5.16
   0  -8   2   17.01    2.16
   0   8  -2   13.63    3.97
   0   8   2   14.81    4.05
   0   8   2   14.63    3.19
   0  -8  -2   17.31    2.40
   1  -8   2    0.60    1.77
  -1  -8  -2    0.05    0.73
   1  -8   2   -0.03    0.41
   1   8  -2    1.50    1.70
  -1  -8  -2   -2.07    1.16
  -1   8   2    1.57    1.02
  -1   8   2   -2.48    1.10
  -1  -8  -2   -0.32    0.38
   1  -8   2   -0.27    0.52
  -1  -8   2    0.46    1.49
   1  -8  -2   -0.99    0.57
   1  -8  -2    1.73    0.66
  -1  -8   2    0.33    0.66
  -1   8  -2   -0.72    0.85
   1   8   2    0.68    1.44
   1  -8  -2   -3.31    1.60
  -1   8  -2    0.46    0.84
  -1  -8   2    0.09    0.73
  -2   8   2   52.78    7.85
  -2  -8  -2   58.70    5.55
  -2   8   2   61.25    6.72
  -2   8   2   53.58    5.55
  -2  -8  -2   49.66   10.27
   2   8  -2   69.48    9.27
   2  -8   2   46.79    9.03
   2   8   2   58.66    8.91
   2  -8  -2   44.19    9.59
  -2   8  -2   48.29    6.19
  -2  -8   2   52.60    4.99
   2  -8  -2   54.24    4.05
  -2  -8   2   56.49    8.28
  -2   8  -2   52.88    6.58
   2  -8  -2   54.90    4.24
  -2   8  -2   48.02    4.82
  -3   8   2   18.72    5.45
  -3   8   2   27.25    5.86
  -3  -8  -2   17.59    3.90
  -3   8   2   15.85    3.54
   3   8  -2   12.49    5.20
  -3  -8  -2   11.00    4.35
   3   8  -2   11.20    2.79
  -3  -8   2   19.70    3.64
  -3   8  -2   12.61    3.92
  -3   8  -2   14.89    3.76
   3  -8  -2   16.99    1.75
   3  -8  -2   21.30    4.73
  -3   8  -2   16.00    3.20
  -3  -8   2   27.12    7.62
   3   8   2   18.93    6.69
   3  -8  -2   13.83    5.96
  -4   8   2    4.60    2.00
  -4   8   2    1.10    2.61
  -4  -8  -2    1.47    3.29
  -4   8   2    0.55    2.15
   4   8  -2    2.93    2.81
  -4  -8  -2    3.50    1.65
   4  -8   2    2.61    1.31
  -4   8  -2    4.24    2.28
   4   8   2    3.82    3.55
  -4  -8   2    0.77    1.99
  -4  -8   2    7.42    4.28
   4  -8  -2    5.03    2.15
  -4   8  -2    3.25    2.53
  -4   8  -2    2.62    1.57
  -4   8  -2    0.61    2.08
  -5  -8  -2   48.41   11.75
  -5   8   2   34.56    8.06
  -5  -8  -2   47.06    6.04
   5   8  -2   35.40   10.59
  -5   8   2   39.76    5.26
  -5   8   2   40.39    9.56
   5  -8   2   27.30    5.06
   5  -8  -2   44.13    6.04
  -5   8  -2   39.46    5.84
  -5  -8   2   40.63    5.64
  -5   8  -2   38.12    4.75
  -5   8  -2   32.69    6.65
  -5  -8   2   33.91   10.26
  -5   8  -2   31.12    6.60
   5   8   2   35.89   10.48
   6   8  -2   12.37    6.86
  -6  -8  -2    0.86    2.14
  -6   8   2    4.65    4.89
  -6   8   2   -3.14    2.71
   6  -8   2    2.85    2.02
  -6   8   2    5.20    2.17
  -6  -8  -2   -3.31    3.30
   6  -8  -2   -0.73    1.73
   6   8   2    8.79    6.78
  -6   8  -2    3.40    3.11
  -6  -8   2    1.89    4.48
  -6   8  -2   -2.00    3.15
  -6   8  -2    2.89    1.76
  -6  -8   2   -1.11    1.55
   0   9  -2   -2.78    1.60
   0   9   2   -1.82    1.50
   0   9   2    0.19    0.83
   0  -9  -2   -0.21    0.82
   0  -9   2   -1.39    1.74
   0  -9   2    0.01    0.95
   0  -9   2    0.98    0.71
   0   9  -2   -0.41    0.54
   0  -9  -2   -0.21    2.48
  -1  -9  -2    8.08    3.97
   1  -9   2    7.01    1.25
  -1   9   2    4.05    1.96
  -1   9   2   16.05    4.96
   1   9  -2   10.20    3.96
   1  -9   2    6.08    3.84
  -1  -9  -2    8.81    2.21
  -1  -9   2    3.98    3.14
   1   9   2   11.00    3.00
   1   9   2    8.09    3.79
  -1  -9   2    6.66    1.78
  -1   9  -2    5.31    2.01
  -1   9  -2    6.35    2.97
   1  -9  -2    5.23    1.63
   1  -9  -2    3.86    3.02
   1  -9  -2    5.36    1.81
  -1  -9   2    7.82    2.30
  -2  -9  -2    2.11    1.45
  -2   9   2    0.36    1.16
  -2   9   2    1.69    2.73
   2  -9   2    5.13    3.42
  -2   9   2    0.29    1.00
   2   9  -2   -2.52    1.72
  -2  -9  -2    4.15    3.47
   2   9   2    1.04    3.10
  -2   9  -2    0.36    1.90
   2  -9  -2    2.06    1.08
  -2   9  -2    0.76    0.80
  -2  -9   2    0.83    1.10
   2  -9  -2    1.12    1.04
  -2   9  -2    1.61    1.42
   2  -9  -2   -0.40    1.95
  -2  -9   2    4.16    3.56
  -3   9   2    7.39    2.55
  -3  -9  -2    9.54    2.60
   3  -9   2    6.56    4.01
  -3  -9  -2    8.06    4.64
  -3   9   2    7.20    3.33
   3   9  -2   13.93    5.65
  -3   9  -2    6.84    2.07
   3   9   2   15.06    5.65
  -3  -9   2   10.67    5.35
  -3   9  -2   13.11    4.34
  -3  -9   2   11.37    2.89
   3  -9  -2   11.11    6.37
  -4   9   2   48.42   10.09
  -4   9   2   48.62    8.76
   4   9  -2   40.60    9.26
  -4   9   2   63.71    6.60
  -4  -9  -2   46.07    5.94
  -4  -9  -2   44.60   10.94
  -4  -9   2   55.32   12.12
  -4   9  -2   47.70    8.40
  -4   9  -2   52.47    6.99
  -4  -9   2   42.87    5.66
   4  -9  -2   47.23    6.15
  -4   9  -2   46.08    8.18
  -4   9  -2   45.75    5.21
   4   9   2   56.98   12.65
  -5   9   2   -5.18    3.16
   5   9  -2    9.79    5.77
  -5  -9  -2    1.83    1.85
  -5  -9  -2    3.73    4.66
  -5   9   2    1.21    2.58
   5  -9   2    1.10    1.43
  -5  -9   2   -0.59    1.62
  -5   9  -2   -3.26    1.31
  -5   9  -2    1.49    2.22
  -5   9  -2   -1.24    4.47
   5  -9  -2   -1.54    1.50
   5   9   2    4.66    4.49
   0  10  -2   -2.26    1.82
   0 -10   2    0.65    0.73
   0 -10   2   -1.44    0.74
   0  10  -2   -0.21    0.73
   0  10   2   -4.70    1.91
   0 -10  -2    2.72    2.18
   0  10   2   -0.37    0.84
   0 -10   2    1.75    2.40
   0 -10  -2   -0.45    0.79
   1 -10   2   33.28    8.70
  -1  10   2   39.39    8.45
  -1 -10  -2   49.49   10.93
  -1 -10  -2   41.74    5.15
  -1  10   2   40.58    5.64
  -1 -10  -2   42.58    4.69
   1  10  -2   38.63    8.32
   1  10   2   29.30    7.73
   1 -10  -2   36.72    4.08
  -1  10  -2   36.52    5.20
  -1 -10   2   48.20   10.42
   1 -10  -2   40.06    3.82
  -1  10  -2   35.86    7.31
  -1 -10   2   44.45    4.26
  -1 -10   2   36.99    4.55
  -2  10   2   -2.40    1.42
  -2 -10  -2    1.62    4.26
  -2  10   2    2.56    3.17
   2 -10   2    5.34    3.93
   2  10  -2   -2.64    2.39
  -2 -10  -2   -0.03    1.20
  -2 -10  -2    3.51    1.88
  -2 -10   2    1.83    1.35
  -2 -10   2    5.40    4.04
  -2  10  -2   -0.25    2.24
   2 -10  -2    5.97    5.07
  -2 -10   2   -2.12    0.97
   2 -10  -2    0.52    0.86
   2 -10  -2    0.94    0.76
   2  10   2    1.97    3.70
  -2  10  -2   -1.63    1.25
   3 -10   2   22.19    7.31
   3  10  -2   27.04    7.44
  -3  10   2   27.76    5.41
  -3  10   2   25.06    7.41
  -3 -10  -2   24.93    4.72
  -3 -10  -2   36.87   10.00
  -3  10   2   34.71    7.24
  -3  10  -2   32.30    6.49
   3  10   2   22.00    6.39
   3 -10  -2   31.24    9.78
  -3 -10   2   23.12    7.41
  -3  10  -2   18.82    5.06
  -3  10  -2   32.45    4.47
  -3 -10   2   24.24    5.32
  -4 -10  -2   -1.18    3.60
  -4  10   2    5.77    3.50
   4  10  -2   -3.03    3.09
  -4 -10  -2   -0.20    1.26
  -4  10   2   -1.71    2.39
  -4  10   2   -2.65    1.36
  -4  10   2   -0.63    3.21
  -4  10  -2    1.81    2.55
  -4  10  -2   -2.99    2.00
   4  10   2   -5.26    3.13
  -4  10  -2   -1.11    2.55
  -4  10  -2    1.13    1.71
  -4 -10   2    7.18    4.87
  -4 -10   2    0.23    1.63
  -5 -10  -2   20.64    5.00
  -5  10   2    9.56    4.91
  -5  10   2   13.02    3.83
  -5  10   2   18.39    6.75
   5  10  -2   17.55    8.35
  -5 -10  -2   30.59   10.76
   5 -10  -2   25.68    5.65
  -5  10  -2   20.91    4.44
  -5  10  -2   16.86    5.65
   5  10   2   16.57    8.56
  -5 -10   2   20.92    8.63
  -5  10  -2   16.89    5.45
  -5 -10   2   28.39    5.68
   0  11  -2   -0.98    1.20
   0 -11   2    1.21    2.88
   0  11   2   -1.11    0.99
   0 -11   2   -0.03    0.63
   0 -11   2    0.23    1.13
   0 -11  -2    0.90    1.07
   0 -11  -2   -3.33    2.59
   0 -11  -2    0.61    1.32
   0  11  -2   -4.10    2.54
  -1  11   2    6.73    3.71
  -1  11   2    5.67    2.98
  -1 -11  -2    9.63    5.06
   1 -11   2    5.80    4.14
  -1 -11  -2    9.00    3.16
   1  11  -2    7.76    3.04
   1  11  -2    5.53    3.07
  -1 -11  -2   11.53    3.05
   1 -11  -2    7.94    4.67
  -1 -11   2    7.76    2.16
  -1  11  -2    7.49    4.11
   1 -11  -2    5.71    1.63
  -1 -11   2    7.20    5.59
  -1 -11   2    9.39    3.41
   1 -11  -2    6.01    2.00
  -1  11  -2    5.28    2.48
   1  11   2    9.35    5.03
   2  11  -2   -4.60    2.24
  -2 -11  -2    7.00    5.22
  -2  11   2    0.01    2.07
  -2  11   2    4.76    3.68
   2 -11   2   -0.93    2.50
  -2 -11  -2    5.39    2.36
   2 -11  -2    1.96    1.09
  -2 -11   2   -0.11    1.10
   2  11   2   -3.67    2.80
  -2 -11   2    0.44    1.56
   2 -11  -2   -0.01    1.54
  -2  11  -2    5.79    3.20
  -2  11  -2   -0.85    2.02
   2 -11  -2    1.21    4.05
  -2 -11   2    2.24    4.19
   3 -11   2   -5.21    3.91
  -3 -11  -2    8.69    5.62
  -3  11   2    0.55    3.56
  -3 -11  -2    4.25    2.59
   3  11  -2    4.46    3.44
  -3  11   2    4.11    1.90
  -3  11   2    1.98    4.05
  -3  11  -2   -0.16    2.31
   3  11   2    4.71    4.71
   3 -11  -2    6.81    5.58
  -3  11  -2    1.96    1.63
  -3 -11   2    0.33    1.36
  -3 -11   2   -4.92    3.10
  -3  11  -2    9.33    3.75
  -4  11   2    4.19    5.01
  -4 -11  -2    4.87    5.25
   4  11  -2    3.67    5.27
  -4  11   2    5.93    2.64
  -4 -11  -2    4.22    2.82
  -4  11   2    4.86    4.72
  -4  11  -2    0.50    5.28
  -4  11  -2    8.03    7.85
  -4  11  -2    6.57    2.26
  -4 -11   2    5.37    2.47
  -4 -11   2    5.53    6.08
   0  12  -2   -0.20    3.20
   0  12   2    2.29    3.15
   0  12   2    2.38    2.04
   0 -12   2    3.26    1.55
   0 -12   2   -0.44    3.05
   0 -12  -2    3.27    2.41
   0 -12  -2   -0.29    1.28
   0 -12  -2   -1.37    3.74
   0  12  -2    2.15    2.85
   1 -12   2   -0.73    3.84
  -1 -12  -2    1.27    2.93
  -1  12   2    5.50    4.30
   1  12  -2   -5.65    3.20
  -1 -12  -2   -1.30    1.50
   1  12  -2    1.17    1.47
  -1 -12  -2   -1.13    1.36
  -1  12   2    0.73    2.12
   1 -12  -2    0.47    1.20
   1 -12  -2   -1.48    3.60
   1 -12  -2    1.30    1.08
  -1  12  -2    0.10    3.19
   1  12   2   -0.29    1.97
  -1  12  -2   -0.77    1.54
  -1 -12   2    3.70    1.73
   1  12   2    1.66    4.24
  -1 -12   2    0.27    1.20
  -2  12   2   -0.42    2.75
   2  12  -2    3.34    3.67
   2 -12   2    3.47    4.60
  -2 -12  -2   -2.08    1.25
  -2 -12  -2   -3.56    5.28
  -2 -12   2   -1.21    1.89
   2  12   2   -2.10    3.75
  -2 -12   2    2.59    1.57
   2 -12  -2    4.25    6.03
  -2 -12   2   -4.84    2.71
   2  12   2   -0.12    1.47
  -2  12  -2    4.33    2.82
  -2  12  -2    0.45    2.35
  -3  12   2    3.86    3.28
  -3 -12  -2    2.41    5.83
   3  12  -2    7.85    5.77
  -3 -12  -2    1.76    1.86
  -3  12   2    2.92    3.49
   3 -12   2    4.46    5.71
  -3 -12  -2    1.10    2.32
  -3 -12   2   -0.85    5.45
  -3  12  -2   -4.22    2.28
   3  12   2    8.46    4.90
  -3 -12   2    0.06    1.87
  -3  12  -2   -0.29    2.90
   3 -12  -2    4.38    6.35
   0 -13  -2    3.93    2.37
   0 -13  -2    3.38    1.64
   0  13  -2   -3.49    3.23
   0  13   2   -5.01    3.22
   0 -13   2    2.34    1.28
   0 -13   2    0.45    4.51
   1  13  -2   -0.73    4.14
   1 -13   2   -0.90    5.03
  -1 -13  -2    5.75    2.77
  -1  13   2    4.14    4.32
  -1 -13  -2    4.05    6.71
   1 -13  -2    2.38    4.86
   1 -13  -2    1.93    1.39
  -1  13  -2   -0.73    2.86
  -1  13  -2   -2.40    3.30
  -1 -13   2   -2.54    1.23
   1 -13  -2    1.95    1.98
   1  13   2   -4.84    3.42
  -1 -13   2    0.93    1.88
  -2 -13  -2    1.53    1.70
   2 -13   2   -0.30    6.51
  -2 -13  -2   -3.55    5.46
  -2  13   2    4.22    4.41
   2  13  -2   -2.81    3.56
  -2 -13   2    1.32    2.66
  -2  13  -2   -0.52    3.95
   2  13   2    1.37    4.74
  -2 -13   2   -0.32    1.50
  -2 -13   2   -3.78    4.59
   0   0  -3   -0.06    0.14
   0   0  -3    0.56    0.48
   0   0   3   -0.09    0.19
   0   0   3    0.40    0.38
   0   0  -3    0.06    0.15
   0   0   3    0.09    0.16
   1   0  -3   -0.04    0.20
  -1   0   3    0.13    0.14
   1   0   3   -0.16    0.12
   1   0  -3   -0.56    0.36
  -1   0   3   -0.09    0.31
   1   0  -3   -0.01    0.20
  -2   0   3   -0.52    0.33
   2   0  -3   -0.60    0.36
   2   0  -3   -0.11    0.40
  -2   0  -3   -0.28    0.13
  -2   0  -3   -0.45    0.24
  -2   0   3   -0.35    0.59
   2   0  -3    0.42    0.86
   2   0   3   -0.35    0.30
  -2   0   3    0.74    0.47
   2   0   3   -0.18    0.42
   3   0  -3    0.88    0.67
  -3   0   3   -0.06    0.48
  -3   0   3    0.50    1.56
   3   0   3   -0.18    0.68
   3   0  -3    0.79    0.58
   3   0  -3    0.11    1.10
  -3   0  -3   -0.49    0.76
   3   0   3    0.42    0.50
   4   0  -3    0.49    0.80
  -4   0   3    0.22    0.46
  -4   0   3   -1.11    0.97
  -4   0  -3   -1.23    0.85
   4   0   3    0.04    0.51
   4   0  -3    0.36    0.49
  -4   0  -3   -0.39    0.41
   4   0  -3    1.07    1.48
   4   0   3    0.54    1.23
  -5   0  -3   -0.39    0.55
  -5   0  -3   -1.60    1.32
   5   0  -3    1.02    1.60
   5   0  -3    2.22    2.61
   5   0   3   -0.81    0.68
  -5   0   3    1.03    0.70
  -5   0   3    2.10    2.25
   6   0   3   -2.18    1.02
   6   0  -3    2.59    3.26
  -6   0  -3   -0.60    0.88
  -6   0  -3   -0.20    2.60
  -6   0   3    2.69    1.51
   6   0  -3   -0.81    1.34
   6   0   3   -2.53    1.92
  -6   0   3   -0.01    2.16
   6   0  -3   -1.08    0.66
   7   0   3   -1.05    3.43
  -7   0  -3    0.98    3.01
  -7   0   3   -0.96    3.96
  -7   0   3   -0.22    1.38
   7   0  -3    4.20    3.88
   7   0  -3    1.69    1.47
   7   0   3    2.06    2.01
  -7   0  -3    2.20    1.66
   7   0  -3    0.58    1.62
   0  -1  -3   -0.32    0.39
   0   1  -3    0.01    0.13
   0  -1  -3    0.00    0.14
   0   1   3   -0.21    0.25
   0   1   3    0.07    0.12
   0   1  -3    0.32    0.29
   0  -1   3    0.07    0.15
   0   1   3   -0.05    0.12
   0  -1  -3    0.31    0.31
   0  -1   3    0.01    0.06
   1   1  -3   75.48    4.08
  -1  -1  -3   85.16    5.61
   1   1  -3   86.26    5.83
  -1   1   3   75.75    6.08
  -1   1   3   83.20    6.98
  -1   1   3   66.51    4.74
   1  -1   3   74.75    3.23
  -1   1   3   74.45    4.09
   1  -1   3   71.16    3.33
   1   1   3   80.44    5.38
  -1  -1   3   76.58    4.07
  -1   1  -3   76.22    3.39
  -1   1  -3   75.88    3.43
  -1  -1   3   82.12    5.69
   1  -1  -3   97.34    5.97
   1  -1  -3   75.77    4.84
  -2   1   3    4.34    1.84
  -2  -1  -3    3.85    0.92
   2   1  -3    2.86    1.07
   2  -1   3    3.32    0.96
  -2   1   3    3.86    1.02
  -2  -1  -3    2.42    1.33
  -2   1   3    3.09    1.20
   2  -1   3    3.81    1.20
   2   1  -3    3.05    1.01
   2  -1  -3    2.95    0.93
  -2   1  -3    4.09    1.16
   2  -1  -3    2.59    1.69
  -2   1  -3    3.85    1.01
  -2  -1   3    2.73    0.84
  -2  -1   3    3.68    1.61
   2   1   3    5.49    1.88
   2  -1  -3    1.77    0.89
  -2   1  -3    3.86    0.72
  -3   1   3    9.25    1.94
   3  -1   3   13.49    2.82
   3   1  -3    8.43    2.38
   3   1  -3   11.28    2.00
  -3  -1  -3    6.43    2.44
  -3  -1  -3    7.83    2.40
  -3   1   3   11.40    3.52
  -3   1   3    9.90    2.51
   3   1  -3    7.90    2.93
   3  -1   3    9.10    2.41
   3  -1  -3    7.67    1.64
  -3   1  -3   11.57    1.49
  -3   1  -3   10.65    2.69
   3  -1  -3    4.67    1.63
  -3  -1   3    6.41    1.68
   3   1   3    5.76    2.09
   3  -1  -3   12.76    3.72
  -3  -1   3    5.21    2.25
   4   1  -3    1.83    2.01
  -4  -1  -3    5.01    1.53
  -4   1   3    6.02    2.35
  -4  -1  -3    8.11    3.19
   4  -1   3    4.76    1.81
  -4   1   3    3.25    1.23
   4   1  -3    6.02    1.75
   4  -1   3    4.32    2.23
  -4   1   3    3.06    2.35
   4   1  -3    2.94    1.41
   4   1   3    3.30    1.73
   4   1   3    5.44    1.83
   4  -1  -3    6.77    3.29
  -4   1  -3    5.06    1.43
  -4  -1   3    7.78    2.83
   4  -1  -3    5.21    2.49
   4  -1  -3    6.69    1.72
  -4   1  -3    5.57    2.18
  -4  -1   3    3.68    1.23
   5   1  -3    6.25    2.54
  -5   1   3    6.17    1.79
   5   1  -3   -0.39    2.41
  -5  -1  -3    2.81    1.82
  -5  -1  -3    3.27    1.42
   5   1  -3    5.91    1.95
   5  -1   3    1.97    1.16
   5  -1   3    2.56    1.82
  -5   1   3   -1.34    1.83
   5  -1  -3    1.04    0.91
  -5   1  -3    2.02    1.19
   5  -1  -3    3.76    3.12
   5   1   3    3.81    1.61
   5   1   3    1.51    1.75
  -5  -1   3    2.10    1.30
   5  -1  -3    4.67    2.41
  -5   1  -3    2.15    2.07
  -5  -1   3    0.91    2.48
  -6   1   3    3.34    1.57
   6   1  -3   -1.68    3.13
  -6  -1  -3    2.48    2.64
   6  -1   3   -0.16    1.36
  -6  -1  -3    2.95    1.76
   6   1  -3    0.00    1.14
   6   1  -3    2.63    2.44
   6  -1   3   -0.78    1.77
  -6   1   3    0.95    2.07
   6  -1  -3    0.76    2.16
   6  -1  -3    1.26    1.19
  -6  -1   3    2.15    2.66
   6   1   3    1.34    2.52
   6   1   3    2.30    1.94
   6  -1  -3    3.01    3.29
  -6   1  -3    1.01    1.36
  -6  -1   3    0.89    1.22
  -6   1  -3    0.51    2.23
   7   1  -3    0.77    3.19
   7  -1   3    1.76    2.77
  -7  -1  -3    9.16    4.68
  -7   1   3    4.70    2.33
   7  -1   3    2.43    3.74
   7   1  -3   -0.06    1.81
   7   1  -3    5.00    2.05
  -7  -1  -3    6.66    2.59
  -7   1   3   -1.57    2.82
  -7  -1   3    5.46    5.42
  -7  -1   3    3.91    2.19
   7  -1  -3    3.20    1.97
   7   1   3    4.76    2.45
   7  -1  -3    3.69    4.08
  -7   1  -3    3.73    2.10
   7   1   3    7.35    4.58
  -7   1  -3    3.74    3.69
   7  -1  -3    0.92    2.73
   0   2  -3    6.41    0.71
   0  -2   3    6.35    1.35
   0   2   3    3.24    1.30
   0  -2  -3    5.85    1.32
   0  -2  -3    5.07    1.02
   0   2  -3    6.12    1.34
   0  -2  -3    3.91    1.45
   0   2   3    5.37    1.20
   0  -2   3    5.31    0.57
   0   2   3    5.27    1.11
  -1   2   3    7.47    1.70
   1   2  -3    6.39    1.18
   1   2  -3    6.96    1.89
  -1   2   3    8.77    1.52
  -1  -2  -3    6.73    1.98
  -1   2   3    4.66    1.89
   1  -2   3    6.69    0.86
  -1  -2   3    6.15    1.23
   1  -2  -3   10.60    1.30
  -1   2  -3    8.27    0.83
  -1   2  -3    8.64    1.05
  -1  -2   3    8.67    2.18
   1  -2  -3    3.66    1.80
   1   2   3    9.77    2.44
   1  -2  -3   16.03    3.00
  -2   2   3    0.65    0.88
  -2  -2  -3   -0.38    0.58
  -2   2   3    0.18    0.37
  -2  -2  -3    1.05    0.61
   2  -2   3    0.14    0.41
  -2   2   3   -0.04    0.23
  -2   2   3   -1.12    0.78
   2  -2   3    0.18    0.39
   2   2  -3    0.06    0.28
  -2   2  -3    0.03    0.42
  -2  -2   3    0.24    0.34
   2  -2  -3    0.28    0.33
   2  -2  -3    0.83    0.52
  -2  -2   3   -0.27    0.53
  -2   2  -3    0.63    0.46
   2   2   3    0.52    0.63
   3  -2   3   96.22    6.29
  -3   2   3  101.56    9.06
  -3   2   3  102.10    6.21
   3   2  -3   91.51    8.92
  -3  -2  -3  105.64    9.08
  -3   2   3   83.59    7.18
   3  -2   3   91.93    7.29
  -3  -2  -3   90.17    6.00
   3   2  -3  101.13    6.43
   3  -2  -3   91.91    9.11
   3  -2  -3   95.88    7.56
   3  -2  -3  105.41    5.84
  -3  -2   3   95.46    9.09
  -3   2  -3   94.15    6.93
   3   2   3   98.02    8.77
  -3   2  -3   95.98    6.22
  -3   2  -3   96.80    5.03
  -3  -2   3   92.67    6.32
   4   2  -3    2.85    1.40
  -4   2   3    1.21    1.21
  -4   2   3    2.23    1.92
   4  -2   3    4.56    1.56
  -4   2   3    2.21    1.21
   4  -2   3    1.63    1.24
  -4  -2  -3    5.53    1.62
   4   2  -3    2.77    1.29
   4   2  -3    4.84    2.76
  -4  -2  -3    2.46    2.05
   4   2   3    3.93    2.19
  -4  -2   3    1.54    1.64
  -4  -2   3    1.71    1.05
  -4   2  -3    3.29    1.16
   4  -2  -3    0.32    1.73
  -4   2  -3    5.24    1.28
  -4   2  -3    1.11    1.22
   4  -2  -3    2.59    1.10
   4  -2  -3    0.87    0.75
  -5  -2  -3   97.92    7.48
  -5   2   3   94.73    8.69
   5  -2   3  102.86    8.21
   5   2  -3   89.07    8.77
  -5   2   3   95.36    7.28
   5   2  -3  106.42   20.08
  -5  -2  -3  101.26   10.93
   5  -2   3   86.77    9.77
   5   2  -3   83.95    6.95
  -5   2   3   96.53   10.71
   5  -2  -3   88.71   11.09
  -5   2  -3   96.95    6.66
  -5  -2   3   93.27    7.69
   5  -2  -3   99.50    9.39
  -5  -2   3   99.68   11.62
   5   2   3   96.54    8.18
  -5   2  -3  101.85    9.54
   5   2   3   90.21   10.30
   5  -2  -3   97.19    6.41
   6   2  -3   11.67    3.74
  -6  -2  -3   20.29    4.05
   6   2  -3    5.86    4.29
   6  -2   3   13.42    3.61
   6   2  -3   15.28    3.36
  -6   2   3   22.51    6.65
  -6  -2  -3   17.12    4.95
  -6   2   3   11.56    3.12
   6  -2   3    7.91    3.75
  -6  -2   3    8.21    2.62
   6  -2  -3   13.51    2.80
   6   2   3   20.72    6.04
   6  -2  -3   16.14    6.16
  -6   2  -3   13.88    3.19
   6   2   3   11.46    3.34
   6  -2  -3    9.57    3.54
  -6  -2   3   10.73    4.69
   7  -2   3   27.23    9.51
  -7   2   3   20.20    6.20
   7  -2   3   21.18    4.95
  -7   2   3   38.25    5.13
   7   2  -3   26.00    4.75
   7   2  -3   16.52    8.41
  -7  -2  -3   16.34    5.50
   7   2  -3   15.83    5.08
  -7  -2  -3   28.94    5.56
   7   2   3   20.34    7.65
   7  -2  -3   27.80    9.58
   7   2   3   22.80    6.62
  -7   2  -3   30.45    5.05
  -7  -2   3   21.99    5.15
   7  -2  -3   16.64    4.72
  -7   2  -3   24.06    6.57
   0  -3   3    0.39    0.22
   0  -3   3    0.05    0.17
   0   3   3    0.18    0.27
   0  -3  -3    0.25    0.27
   0  -3   3   -0.05    0.35
   0  -3  -3   -0.32    0.73
   0   3  -3   -0.56    0.28
   0   3  -3   -0.20    0.12
   0   3   3    0.00    0.46
  -1   3   3  469.08   21.15
  -1   3   3  506.93   20.50
  -1   3   3  550.24   25.87
   1   3  -3  578.25   20.46
   1   3  -3  567.83   23.84
  -1  -3  -3  563.71   24.80
   1  -3   3  556.62   21.15
  -1  -3   3  566.63   23.69
   1  -3  -3  619.90   22.70
  -1  -3   3  514.47   20.01
  -1   3  -3  526.20   20.10
   1   3   3  513.74   24.02
  -1   3  -3  554.99   20.23
   1  -3  -3  546.13   20.30
  -2  -3  -3    6.41    1.54
  -2   3   3    4.20    1.15
  -2   3   3    3.86    1.38
   2   3  -3    3.27    1.60
   2  -3   3    6.75    1.41
   2   3  -3    3.81    1.24
  -2   3   3    3.32    2.23
  -2  -3  -3    4.72    2.31
  -2   3  -3    6.06    1.60
  -2  -3   3    5.67    2.23
  -2  -3   3    2.69    0.94
  -2   3  -3    6.93    1.63
   2   3   3    5.49    2.16
   2  -3  -3    4.37    1.13
  -3   3   3  185.17    9.49
  -3  -3  -3  182.29   13.52
   3   3  -3  199.07   14.30
  -3  -3  -3  193.93   10.06
  -3   3   3  192.01   11.88
  -3   3   3  174.80   15.22
  -3   3   3  185.22   13.44
   3  -3   3  172.66    9.47
   3   3  -3  181.76    9.90
  -3  -3   3  186.42   10.03
  -3   3  -3  179.45    8.05
  -3   3  -3  185.50   10.22
  -3   3  -3  176.01   12.24
   3  -3  -3  196.31    8.98
  -3  -3   3  187.50   13.75
  -3   3  -3  201.98   10.64
   3   3   3  192.94   13.74
   3  -3  -3  179.92   11.28
   4   3  -3   13.77    4.68
   4  -3   3   11.97    2.76
  -4   3   3   11.75    2.52
  -4   3   3   13.74    4.89
  -4   3   3    9.39    3.46
  -4  -3  -3   12.07    2.56
   4   3  -3    9.99    2.38
  -4  -3  -3   18.73    5.32
  -4   3   3   14.82    3.82
  -4   3  -3   13.49    2.88
  -4   3  -3   14.72    2.49
  -4  -3   3   11.13    2.52
  -4  -3   3   12.62    4.50
   4  -3  -3   14.88    2.04
   4  -3  -3   12.88    3.57
   4   3   3   14.57    4.86
   5  -3   3    2.02    1.15
  -5  -3  -3    1.16    1.98
  -5   3   3    1.51    1.37
   5   3  -3    3.07    2.93
   5   3  -3    0.26    0.70
   5  -3   3    1.51    1.31
   5   3  -3    2.92    1.77
  -5   3   3    1.55    1.58
  -5  -3  -3    2.21    1.28
   5  -3  -3    2.22    0.96
  -5   3  -3    0.32    0.92
   5  -3  -3    2.62    2.00
   5   3   3    1.64    2.91
  -5  -3   3    2.77    2.87
  -5   3  -3    5.47    2.01
  -5   3  -3    0.47    0.95
  -5  -3   3    1.49    1.00
   6  -3   3    2.27    1.46
   6  -3   3    2.64    2.13
  -6  -3  -3    0.47    1.36
  -6  -3  -3   -0.97    2.29
  -6   3   3    1.87    1.94
   6   3  -3   -3.15    2.39
   6   3  -3   -0.36    3.39
  -6   3   3    4.00    3.48
   6   3  -3    0.92    1.49
  -6   3   3    1.13    1.33
  -6  -3   3   -4.19    2.41
   6  -3  -3    1.55    0.95
   6  -3  -3   -0.97    1.27
  -6   3  -3   -0.40    0.95
   6   3   3    1.45    1.55
  -6  -3   3    3.38    2.03
   6   3   3   -1.55    2.08
   7  -3   3   12.45    3.85
   7   3  -3    9.23    3.67
  -7  -3  -3   17.95    3.82
  -7   3   3   19.35    4.41
  -7  -3  -3    7.18    5.70
  -7   3   3   21.04    6.72
  -7   3   3   -2.01    4.66
   7   3   3   19.87    5.21
   7  -3  -3   12.10    2.47
   7  -3  -3   12.01    4.42
   7   3   3   21.09    7.57
  -7  -3   3   17.45    4.53
   0   4   3   98.19    6.17
   0  -4  -3  108.79    9.10
   0  -4   3  101.24    7.13
   0  -4  -3  106.14    6.21
   0  -4   3  102.28    4.73
   0  -4   3   89.65    5.68
   0   4  -3  107.74    5.21
   0   4  -3   98.03    7.01
   0   4   3  101.25    8.48
   1   4  -3   17.68    3.81
   1   4  -3   16.53    2.00
  -1   4   3   16.81    2.43
  -1   4   3   14.21    2.01
  -1  -4  -3   12.02    3.24
   1  -4   3   11.77    2.62
  -1   4   3   21.79    5.35
   1  -4  -3   15.52    1.90
  -1   4  -3   15.11    1.98
  -1  -4   3   17.53    1.94
  -1   4  -3   14.42    1.46
   1   4   3   19.96    4.47
  -1  -4   3   16.02    3.66
  -1   4  -3   15.48    2.21
  -1   4  -3   15.75    1.38
   1  -4  -3   13.34    4.79
   2   4  -3   12.94    3.40
   2  -4   3   12.92    1.85
   2   4  -3    9.67    1.94
  -2   4   3    9.27    2.35
  -2  -4  -3   11.48    3.76
  -2   4   3   10.30    3.46
  -2  -4  -3   11.20    2.12
  -2  -4   3   13.60    3.86
  -2   4  -3   14.50    2.46
  -2  -4   3   11.45    2.12
  -2   4  -3   12.22    2.59
   2  -4  -3   13.64    3.29
  -2   4  -3   11.24    1.19
   2   4   3   13.60    3.81
   2  -4  -3   11.61    1.95
  -3   4   3  282.93   17.84
   3  -4   3  266.98   14.73
  -3  -4  -3  256.17   13.10
  -3   4   3  249.03   14.96
  -3   4   3  263.99   12.70
  -3  -4  -3  266.78   17.88
  -3   4   3  230.49   18.51
   3   4  -3  292.41   18.63
   3   4  -3  280.13   13.42
  -3  -4   3  270.25   17.90
  -3  -4   3  282.41   13.40
  -3   4  -3  298.29   16.02
   3  -4  -3  267.11   14.61
  -3   4  -3  251.95   13.22
  -3   4  -3  261.88   10.87
  -3   4  -3  258.99   13.70
   3   4   3  281.43   18.00
   3  -4  -3  259.64   11.50
  -4   4   3    5.31    1.67
  -4  -4  -3    1.97    2.65
  -4   4   3    0.79    1.40
   4   4  -3    4.78    2.74
  -4   4   3    1.81    2.57
  -4  -4  -3    6.59    1.97
   4   4  -3    5.23    1.99
  -4   4   3    1.95    2.16
   4  -4   3    4.42    1.71
  -4  -4   3    5.72    3.37
   4  -4  -3    3.56    1.20
  -4   4  -3    6.00    3.04
   4   4   3    4.84    3.22
  -4   4  -3    2.11    1.46
  -4  -4   3    3.90    1.54
  -4   4  -3    7.68    2.48
   4  -4  -3    3.93    2.14
  -4   4  -3    3.69    1.06
  -5   4   3  164.20   12.89
  -5   4   3  169.45   14.54
  -5   4   3  168.13   10.47
  -5  -4  -3  203.56   11.79
   5  -4   3  174.99   11.07
  -5   4   3  151.08   17.34
  -5  -4  -3  193.29   17.18
   5   4  -3  164.54   16.18
   5   4  -3  177.55   11.13
  -5  -4   3  146.74   15.10
  -5  -4   3  161.38   11.13
  -5   4  -3  164.90   12.28
  -5   4  -3  151.04   14.75
  -5   4  -3  173.00    9.46
   5  -4  -3  183.66   12.99
   5   4   3  147.83   14.88
  -5   4  -3  175.07   11.53
   5  -4  -3  180.23    8.83
   6   4  -3    4.28    4.02
   6   4  -3   -0.04    1.46
  -6   4   3    2.33    1.59
   6   4  -3    1.44    1.28
  -6  -4  -3   -2.07    2.90
  -6   4   3    0.17    1.78
   6  -4   3    2.02    1.75
  -6   4   3    0.49    4.35
  -6  -4  -3    4.82    2.01
   6  -4  -3    1.37    1.05
  -6  -4   3    1.89    4.04
  -6  -4   3    2.08    1.88
  -6   4  -3    0.47    2.88
  -6   4  -3   -0.69    1.05
   6   4   3    1.79    2.97
   6  -4  -3    1.04    1.34
   6   4   3    0.89    1.66
  -6   4  -3    5.42    1.83
  -7   4   3   25.31   10.89
   7   4  -3   29.75    9.02
   7   4  -3   38.09    7.92
   7  -4   3   49.09    6.31
  -7  -4  -3   46.21    6.40
  -7   4   3   48.07    5.79
  -7  -4  -3   63.27   13.97
   7   4  -3   33.45   15.30
  -7  -4   3   57.64    7.28
   7   4   3   49.57    9.14
   7  -4  -3   43.49    3.98
   7   4   3   40.24   10.47
   7  -4  -3   44.79    8.40
   0  -5   3    1.12    0.98
   0  -5  -3   -0.10    0.47
   0   5   3    0.51    0.38
   0  -5   3   -0.76    0.30
   0  -5  -3    2.03    1.67
   0   5  -3   -0.47    0.76
   0   5   3   -0.34    0.76
   0   5  -3    0.23    0.39
   0  -5   3    0.01    0.31
   1   5  -3  110.42    6.47
  -1  -5  -3  109.17   10.09
  -1   5   3  107.73    7.46
  -1   5   3  104.99    6.92
   1  -5   3  117.37    8.53
  -1   5   3  113.35   10.04
  -1  -5  -3   96.39    6.41
   1   5  -3  113.37    9.23
   1   5   3  105.46    9.59
  -1   5  -3  103.80    6.68
   1  -5  -3  110.17    6.40
  -1   5  -3  109.55    7.53
  -1  -5   3  116.06    6.21
  -1  -5   3  105.26    8.96
  -1   5  -3  109.84    5.82
   1  -5  -3  109.02    7.40
  -2  -5  -3   27.15    3.26
  -2  -5  -3   31.15    6.42
  -2   5   3   30.16    3.35
   2   5  -3   30.61    3.35
  -2   5   3   28.80    3.93
  -2   5   3   22.91    5.42
   2  -5   3   30.43    4.35
   2   5  -3   40.11    5.75
   2   5   3   29.18    6.27
  -2   5  -3   32.79    2.59
  -2   5  -3   35.69    3.87
  -2   5  -3   26.82    3.44
  -2  -5   3   25.11    5.42
   2  -5  -3   29.36    2.71
  -2  -5   3   29.84    3.22
   2  -5  -3   31.29    3.80
  -3   5   3  141.32    8.41
   3   5  -3  147.75    9.06
  -3   5   3  129.09   12.11
   3  -5   3  137.74    8.34
  -3   5   3  132.26   10.26
  -3  -5  -3  136.14    8.81
   3   5  -3  140.65   12.85
  -3   5   3  116.05   12.47
  -3  -5  -3  147.58   13.12
  -3   5  -3  136.67    9.34
  -3   5  -3  137.28    6.90
  -3  -5   3  147.75    8.99
   3  -5  -3  146.54    9.94
   3   5   3  141.81   12.68
  -3   5  -3  143.12    9.29
   3  -5  -3  144.68    7.19
  -3  -5   3  147.84   13.04
  -3   5  -3  145.30   10.13
   4   5  -3    4.00    3.48
  -4   5   3    2.54    2.74
  -4   5   3    0.43    0.68
   4  -5   3    0.08    0.75
  -4   5   3    0.57    1.63
   4   5  -3    2.48    1.46
  -4  -5  -3    0.70    0.85
  -4  -5  -3    2.03    2.01
   4  -5  -3    2.90    1.77
  -4   5  -3    1.19    1.58
  -4  -5   3    0.08    1.80
   4   5   3    0.05    2.13
  -4   5  -3    1.78    1.55
  -4  -5   3    1.95    1.17
  -4   5  -3   -0.63    1.83
   4  -5  -3    1.47    0.86
  -5   5   3    0.55    1.79
  -5  -5  -3    1.40    1.03
   5  -5   3   -0.11    0.74
   5   5  -3    0.88    2.26
  -5  -5  -3    4.76    2.79
  -5   5   3    0.83    1.04
  -5   5   3    0.58    1.80
   5   5  -3    1.28    1.30
  -5   5   3    3.39    4.54
   5  -5  -3   -0.23    0.62
  -5   5  -3    2.86    3.14
  -5  -5   3    1.95    1.28
  -5   5  -3   -1.96    1.09
   5   5   3   -2.05    2.59
   5  -5  -3    1.32    1.41
  -5   5  -3    1.81    1.30
  -5  -5   3    2.61    3.27
   6   5  -3    7.70    4.50
  -6   5   3    8.47    5.77
  -6   5   3    3.74    1.93
  -6   5   3    5.29    2.88
  -6   5   3   11.04    4.67
  -6  -5  -3    1.80    1.60
  -6  -5  -3   -0.08    3.01
   6   5  -3    3.94    2.79
   6  -5   3    0.41    1.28
  -6   5  -3    3.25    2.09
  -6  -5   3    7.90    5.41
  -6  -5   3    4.80    1.83
  -6   5  -3    3.48    1.72
   6  -5  -3    5.20    2.89
   6   5   3    0.66    3.99
  -6   5  -3    3.30    2.62
  -6   5  -3   13.73    4.75
   7   5  -3   11.61    3.46
  -7   5   3   -0.17    4.84
  -7   5   3   12.83    3.50
   7   5  -3    4.55    3.02
  -7  -5  -3    9.51    2.95
   7  -5   3    9.42    3.04
  -7  -5  -3   10.45    5.73
  -7   5   3    4.94    3.68
   7   5   3    5.29    2.75
  -7  -5   3    5.53    3.19
   7   5   3    1.86    5.51
   7  -5  -3    6.69    2.88
  -7   5  -3    6.25    5.14
   0  -6  -3    0.15    0.83
   0  -6   3    0.19    0.37
   0  -6   3   -0.04    0.38
   0  -6  -3    0.14    0.40
   0   6  -3    1.38    1.51
   0  -6  -3    1.09    0.76
   0   6   3    0.10    0.29
   0   6  -3   -0.21    0.48
   0  -6   3   -0.48    0.59
   1  -6   3    1.06    1.21
  -1  -6  -3    0.82    1.44
  -1  -6  -3    0.02    0.33
  -1   6   3   -0.16    0.49
  -1   6   3    1.13    0.90
   1   6  -3   -0.34    0.49
   1   6  -3    1.58    1.55
  -1   6  -3    0.58    0.50
   1   6   3    0.63    1.29
  -1  -6   3    0.26    0.40
  -1   6  -3   -0.51    0.84
   1  -6  -3    0.70    0.63
  -1  -6   3    0.07    1.15
  -2  -6  -3    2.99    1.22
   2  -6   3    0.11    1.81
   2   6  -3    0.95    1.63
  -2   6   3    1.81    1.05
  -2   6   3    1.75    1.09
   2   6  -3    3.62    1.30
  -2   6   3    1.84    1.50
  -2  -6  -3    2.03    1.73
   2   6   3    2.99    2.37
   2  -6  -3    4.19    1.21
  -2   6  -3    2.02    1.53
  -2   6  -3    0.53    0.75
  -2  -6   3    1.29    0.64
   2  -6  -3   -0.26    1.38
  -2  -6   3    1.91    1.50
   2  -6  -3    1.30    0.85
  -2   6  -3    2.09    0.87
   3   6  -3  128.01    8.56
   3  -6   3  123.89    7.95
  -3  -6  -3  119.62    8.40
  -3  -6  -3  116.78   12.43
   3   6  -3  101.10   11.31
  -3   6   3  124.50    8.15
  -3   6   3  111.88    9.57
  -3   6   3   96.44   11.35
  -3  -6   3  114.01   11.84
   3  -6  -3  124.33    9.15
   3  -6  -3  112.52    6.29
  -3  -6   3  120.74    8.21
  -3   6  -3  123.81    9.04
  -3   6  -3  131.78    9.24
   3   6   3  118.16   11.91
  -3   6  -3  125.35    6.85
  -3   6  -3  104.78    8.73
  -4   6   3    7.92    4.52
   4   6  -3    5.61    1.86
   4  -6   3    1.45    0.88
  -4   6   3    1.78    2.48
  -4  -6  -3    5.04    1.94
  -4   6   3    2.11    1.31
  -4  -6  -3    2.72    3.26
   4   6  -3    1.03    2.37
  -4   6   3    4.59    2.70
   4   6   3    2.55    2.45
  -4   6  -3    1.21    1.49
  -4   6  -3    2.42    1.89
  -4  -6   3    4.30    1.81
   4  -6  -3    5.93    2.54
   4  -6  -3    3.74    1.06
  -4  -6   3    2.68    2.65
  -4   6  -3    4.66    1.92
  -4   6  -3    5.68    1.56
   5  -6   3   91.29    7.55
  -5  -6  -3   89.17    8.07
  -5   6   3  104.65   10.15
  -5  -6  -3  112.09   13.88
   5   6  -3   89.09   12.74
  -5   6   3   90.08    7.55
  -5   6   3   86.65   13.33
   5   6  -3   96.26    8.31
   5  -6  -3   99.14    9.12
  -5   6  -3   71.02    6.00
  -5   6  -3   83.39    9.99
  -5   6  -3  100.56    8.85
  -5  -6   3  117.07   13.75
  -5  -6   3   88.38    8.13
   5   6   3   95.11   12.61
  -5   6  -3   87.12    8.39
  -6   6   3   -3.18    1.69
  -6  -6  -3   -1.26    1.15
   6   6  -3    5.36    3.46
   6  -6   3   -0.09    1.19
   6   6  -3    4.06    3.25
  -6  -6  -3   -4.70    3.34
  -6   6   3    1.57    2.62
  -6   6   3    5.42    5.55
  -6   6  -3    4.67    4.06
   6   6   3    1.27    3.44
  -6   6  -3    4.64    2.40
   6  -6  -3    0.65    1.46
  -6  -6   3    4.38    4.26
  -6  -6   3    0.77    1.63
  -6   6  -3   -2.66    1.42
  -6   6  -3    0.31    1.28
   7   6  -3   29.02   14.87
  -7   6   3   23.67    5.00
  -7   6   3   19.53    8.54
   7   6  -3   19.25    4.99
  -7  -6  -3   26.27    5.52
   7  -6   3   24.58    5.20
  -7   6   3   25.90    6.67
  -7  -6  -3   19.44    7.19
  -7   6  -3   34.37    5.48
  -7   6  -3   14.94    7.11
   7   6   3   18.03    8.16
  -7  -6   3   21.38    4.98
   7  -6  -3   28.29    6.39
   7   6   3   19.24    5.51
  -7   6  -3   20.67    4.86
   0  -7  -3    0.33    0.55
   0  -7   3    2.24    1.57
   0  -7  -3    1.97    1.08
   0   7  -3    2.37    1.55
   0   7   3    1.09    1.18
  -1  -7  -3   51.56    5.03
   1   7  -3   46.58    4.46
  -1   7   3   48.67    7.11
  -1  -7  -3   51.83    4.69
   1  -7   3   53.55    9.61
  -1   7   3   54.07    5.25
  -1   7   3   53.41    5.56
   1   7  -3   56.13    7.25
  -1  -7  -3   50.99    7.67
  -1   7  -3   48.18    4.92
   1   7   3   46.66    6.96
  -1  -7   3   51.42    7.23
   1  -7  -3   57.62    4.38
  -1   7  -3   52.21    5.98
   1  -7  -3   51.54    4.47
  -1  -7   3   49.45    4.18
  -2   7   3    5.35    1.98
   2   7  -3    2.06    1.95
  -2   7   3   -0.60    1.28
   2  -7   3    5.63    2.66
  -2  -7  -3    0.90    0.98
  -2   7   3    2.17    1.25
  -2  -7  -3    3.35    2.36
   2   7  -3    3.63    1.48
  -2   7  -3    0.28    0.86
   2  -7  -3    4.26    1.22
  -2   7  -3    3.36    2.22
   2   7   3    6.66    3.46
   2  -7  -3    0.83    1.98
   2  -7  -3    2.40    1.52
  -2  -7   3    2.25    1.27
  -2   7  -3    1.39    0.88
  -3  -7  -3   25.48    7.00
  -3   7   3   37.50    4.52
   3   7  -3   43.76    4.78
  -3  -7  -3   29.72    4.10
  -3   7   3   32.45    6.20
  -3   7   3   27.36    6.90
   3   7  -3   34.45    7.65
  -3   7  -3   38.41    5.14
  -3   7  -3   36.80    5.14
   3  -7  -3   33.23    4.61
  -3   7  -3   41.56    3.87
  -3   7  -3   35.32    4.86
  -3  -7   3   32.71    4.15
  -3  -7   3   22.66    6.14
   3   7   3   38.26    8.23
   3  -7  -3   36.13    3.06
   3  -7  -3   38.29    8.65
   4   7  -3    4.63    3.40
  -4   7   3   -1.90    1.37
   4  -7   3    0.58    0.87
  -4   7   3    0.98    1.76
  -4   7   3   -1.58    1.05
  -4   7   3    0.46    2.72
  -4  -7  -3    0.91    1.22
  -4  -7  -3    0.42    3.31
   4  -7  -3    0.14    0.61
  -4   7  -3    0.51    1.28
   4   7   3    2.88    2.88
  -4   7  -3    0.61    1.23
  -4  -7   3   -1.74    0.77
  -4  -7   3    3.28    2.96
  -4   7  -3    1.22    1.73
   4  -7  -3   -0.70    0.83
   5  -7   3    2.54    1.46
   5   7  -3    0.08    3.50
  -5  -7  -3    0.05    1.33
  -5  -7  -3    0.21    3.41
  -5   7   3    2.44    3.43
  -5   7   3    1.79    1.36
  -5   7   3   -2.48    1.49
   5   7   3   -0.82    3.27
  -5  -7   3    0.13    1.34
  -5   7  -3   -0.55    1.91
  -5   7  -3    1.48    0.90
   5  -7  -3    0.07    1.20
  -5  -7   3   -4.00    2.40
  -5   7  -3   -0.12    2.15
  -5   7  -3   -0.97    1.51
   6   7  -3   -1.56    2.25
  -6   7   3   -4.21    4.50
   6   7  -3    8.81    6.44
  -6  -7  -3   -4.75    4.52
   6  -7   3    0.86    1.23
  -6   7   3    2.88    2.08
  -6   7   3    6.16    4.10
  -6  -7  -3    1.78    2.15
  -6  -7   3    0.67    1.58
  -6   7  -3    2.57    1.84
  -6   7  -3    1.62    2.41
   6  -7  -3   -0.36    1.56
   6   7   3    1.79    4.35
  -6   7  -3   -2.05    4.29
  -6  -7   3   -2.71    4.31
   0   8   3    5.95    3.26
   0  -8   3    5.90    1.48
   0  -8  -3    6.90    2.32
   0  -8  -3   10.22    2.28
   0  -8   3   13.21    4.26
   0   8  -3    4.36    2.59
   0   8   3    8.59    2.90
   0  -8   3    6.11    1.66
   0  -8  -3    4.00    2.94
  -1   8   3    1.40    1.98
   1  -8   3    1.92    2.26
  -1  -8  -3    7.06    3.95
  -1  -8  -3    6.64    2.05
   1   8  -3    2.15    2.07
  -1   8   3    5.26    2.45
  -1  -8  -3    4.54    1.76
   1  -8  -3    3.71    1.41
  -1  -8   3    3.66    4.19
   1  -8  -3    4.68    1.49
  -1  -8   3    5.45    1.78
  -1   8  -3    1.61    1.21
   1   8   3    2.01    1.22
   1   8   3    7.66    3.60
  -1  -8   3    6.27    1.65
  -1   8  -3    3.82    2.11
  -2  -8  -3    5.88    1.96
  -2   8   3    2.57    2.49
  -2   8   3    2.23    1.63
   2   8  -3    2.05    2.18
  -2   8   3    8.88    2.70
   2   8  -3    6.07    1.87
   2  -8   3    8.38    3.95
  -2  -8  -3    3.28    2.34
  -2   8  -3    3.79    2.02
  -2  -8   3    1.96    2.13
   2  -8  -3    7.45    1.83
  -2   8  -3    4.25    1.46
   2  -8  -3    4.85    1.23
  -2   8  -3    6.39    2.72
   2  -8  -3    7.62    4.98
  -2  -8   3    5.90    1.91
   2   8   3    1.43    2.93
   3   8  -3    0.30    0.90
  -3  -8  -3    0.51    1.09
  -3   8   3    0.28    2.05
  -3  -8  -3    2.66    2.72
   3   8  -3    7.06    3.05
  -3   8   3    0.33    1.12
  -3   8   3   -0.64    0.81
   3  -8  -3    0.79    0.57
  -3  -8   3   -4.18    1.85
   3  -8  -3    0.47    0.71
  -3   8  -3   -0.33    1.40
   3  -8  -3    0.39    2.54
  -3  -8   3    0.70    1.10
   3   8   3   -0.53    2.60
   3  -8  -3    0.57    1.23
  -3   8  -3   -0.02    0.81
  -3   8  -3    1.11    1.61
  -4   8   3    3.00    1.86
  -4   8   3    4.81    2.61
  -4  -8  -3    7.12    4.63
  -4  -8  -3    7.23    2.29
   4   8  -3    5.96    3.48
  -4  -8   3    8.15    4.23
  -4   8  -3    3.97    2.75
  -4   8  -3    2.83    1.61
   4   8   3   -2.35    2.53
  -4   8  -3    1.83    1.86
  -4   8  -3    2.55    2.27
   4  -8  -3    6.16    2.22
  -5   8   3    2.38    1.53
   5  -8   3    2.76    1.51
  -5   8   3   -3.37    2.19
   5   8  -3    8.32    4.71
  -5   8   3    1.19    3.92
  -5  -8  -3    7.20    4.69
  -5  -8  -3    2.22    1.54
  -5  -8   3    2.06    2.05
  -5   8  -3    3.36    2.63
  -5   8  -3    5.99    1.90
  -5  -8   3    0.15    3.18
  -5   8  -3    1.76    2.19
   5   8   3   -2.04    3.45
   5  -8  -3    1.85    1.61
  -6   8   3    0.48    1.54
   6   8  -3    7.88    5.70
  -6   8   3    4.81    4.30
  -6  -8  -3   -0.37    1.81
  -6  -8  -3    3.41    7.16
   6  -8   3   -0.90    1.50
  -6   8   3    6.01    4.59
  -6  -8   3   -1.55    4.78
   6   8   3    0.68    5.26
  -6   8  -3   -2.29    2.66
  -6   8  -3   -2.63    3.27
  -6   8  -3    2.21    1.63
  -6  -8   3    4.16    2.18
   6  -8  -3    2.92    2.22
   0  -9   3    0.43    0.61
   0  -9  -3   -2.93    1.81
   0   9  -3   -1.25    0.64
   0  -9   3    3.44    3.04
   0   9  -3    1.02    1.44
   0  -9  -3   -0.26    0.68
   0  -9   3    0.87    0.85
   0   9   3   -0.27    0.88
   0   9   3   -0.77    1.73
   0  -9  -3   -0.49    0.89
  -1  -9  -3    5.26    1.91
  -1  -9  -3    5.96    3.08
  -1   9   3    4.14    3.20
   1   9  -3    9.15    4.03
   1  -9   3    6.92    3.67
  -1   9   3    5.47    2.14
  -1  -9  -3    6.49    2.35
  -1  -9   3    6.94    1.80
   1   9   3    4.39    3.62
   1   9   3    7.55    2.28
  -1   9  -3    8.05    4.36
   1  -9  -3    4.51    1.70
  -1  -9   3    5.66    1.79
  -1   9  -3    8.54    2.79
   1  -9  -3    7.15    1.88
   2  -9   3    5.67    3.26
  -2  -9  -3   -3.27    1.84
  -2   9   3    1.82    1.54
  -2  -9  -3    2.46    1.58
  -2   9   3   -0.79    2.22
   2   9  -3    5.64    2.67
  -2   9   3    2.56    1.99
   2   9   3    7.67    3.33
   2  -9  -3    1.21    2.57
  -2  -9   3    2.48    2.68
  -2  -9   3    2.15    1.27
  -2   9  -3    2.78    2.34
  -2   9  -3    0.25    0.97
   2  -9  -3    1.49    0.81
  -2   9  -3    0.94    0.82
   2  -9  -3    1.01    0.94
  -3   9   3    0.67    1.25
   3   9  -3    3.15    2.85
  -3   9   3    5.42    3.39
  -3  -9  -3    1.87    1.91
  -3  -9  -3    3.66    3.35
  -3   9   3   -2.20    1.27
  -3  -9   3   -0.18    2.22
  -3   9  -3    1.29    1.77
   3  -9  -3    1.69    0.71
   3  -9  -3    0.30    0.77
  -3   9  -3   -2.79    1.60
   3   9   3    1.55    3.27
  -3  -9   3   -0.40    0.98
  -4   9   3    0.28    1.18
   4   9  -3    2.22    4.21
  -4   9   3    3.28    2.82
  -4  -9  -3    7.54    4.57
  -4  -9  -3    2.64    2.28
  -4  -9   3    0.32    3.64
  -4   9  -3    4.26    2.73
  -4   9  -3    2.91    1.81
   4  -9  -3    3.42    2.12
   4   9   3    7.94    4.85
  -4   9  -3    3.28    2.55
  -4  -9   3    2.00    1.63
  -4   9  -3    5.93    2.87
   5   9  -3   16.75   10.09
  -5   9   3   -1.53    3.40
  -5  -9  -3    1.89    2.43
  -5   9   3    0.66    1.77
  -5  -9  -3    1.65    5.65
  -5   9   3   -3.97    4.90
   5   9   3    0.91    3.98
  -5   9  -3   -1.77    2.40
  -5   9  -3   -0.92    1.46
  -5  -9   3    1.92    1.95
   5  -9  -3    2.19    1.82
  -5  -9   3   -2.06    3.65
  -5   9  -3    0.31    2.16
   0 -10  -3   10.57    2.45
   0 -10   3    8.77    1.99
   0 -10  -3    9.98    5.26
   0  10  -3    8.58    3.89
   0 -10   3    9.29    3.92
   0  10   3    5.30    1.84
   0 -10   3    9.95    2.13
   0  10  -3   11.23    3.09
   0  10   3   10.07    4.21
   1  10  -3    0.36    2.47
   1 -10   3    0.45    2.35
  -1  10   3    0.08    1.09
  -1 -10  -3   -0.07    1.25
  -1  10   3    1.20    1.96
  -1 -10  -3    1.22    2.84
  -1 -10  -3   -0.52    1.14
   1  10   3    2.53    3.02
  -1  10  -3    2.16    2.48
  -1 -10   3   -0.28    0.62
  -1  10  -3    1.23    1.44
  -1 -10   3   -0.24    1.01
   1 -10  -3    2.37    1.28
   1 -10  -3    4.05    5.50
   1 -10  -3   -0.04    0.92
  -2 -10  -3    0.81    1.09
  -2  10   3   -0.55    2.60
  -2 -10  -3    1.36    3.95
   2 -10   3    3.07    3.11
  -2  10   3    0.96    1.47
  -2  10   3    0.34    1.76
  -2 -10  -3    0.50    1.24
  -2 -10   3    0.43    2.76
   2  10   3   -2.90    2.73
  -2  10  -3    0.60    1.92
   2 -10  -3   -0.80    0.83
  -2 -10   3   -0.05    1.13
   2 -10  -3    0.23    0.76
   2 -10  -3    1.37    3.60
  -2  10  -3   -1.94    0.79
   3 -10   3    9.07    4.96
  -3  10   3    8.72    3.32
   3  10  -3   17.90    6.98
  -3 -10  -3   11.24    5.90
  -3  10   3    8.00    2.80
  -3 -10  -3   13.06    3.57
  -3  10   3   24.27    7.70
  -3  10  -3    9.49    3.51
   3 -10  -3   16.05    7.91
   3  10   3   14.60    5.68
  -3  10  -3   12.82    3.86
  -3  10  -3    7.99    2.60
  -3 -10   3    5.28    4.17
  -3 -10   3   12.30    3.11
   4  10  -3   -5.34    3.78
  -4  10   3   -5.23    2.22
  -4  10   3   -2.89    3.24
  -4  10   3    5.30    3.82
  -4  10   3   -0.52    1.18
  -4 -10  -3   -0.76    1.49
  -4 -10  -3    6.41    5.03
  -4  10  -3   -0.29    2.72
  -4 -10   3    1.85    1.80
   4  10   3   -0.16    3.26
  -4  10  -3    1.03    2.61
  -4  10  -3    1.71    1.48
  -5 -10  -3    0.08    5.19
  -5 -10  -3   -3.16    1.66
  -5  10   3    3.50    2.48
  -5  10   3   10.73    4.86
  -5  10   3   -0.16    4.82
   5  10  -3    5.99    5.79
   5  10   3    8.98    6.19
  -5 -10   3    1.28    2.40
  -5  10  -3    2.02    3.53
  -5  10  -3    4.57    3.18
  -5  10  -3    5.69    2.38
   5 -10  -3    2.21    1.75
  -5 -10   3   -2.18    5.07
   0  11  -3   -0.33    1.06
   0 -11   3   -1.10    0.66
   0 -11  -3   -0.17    1.37
   0 -11  -3    0.42    1.09
   0 -11   3   -1.76    0.89
   0  11   3   -0.44    2.37
   0 -11  -3    0.54    3.29
   0 -11   3   -3.00    2.70
   0  11  -3   -4.59    2.28
  -1 -11  -3   32.94    4.24
  -1  11   3   18.47    6.33
   1  11  -3   26.12    7.67
   1 -11   3   20.43    6.51
  -1 -11  -3   24.97    4.74
  -1 -11  -3   16.43    6.96
  -1  11   3   28.50    5.74
  -1  11  -3   25.02    6.30
  -1 -11   3   25.26    3.51
  -1 -11   3   21.92    3.87
  -1  11  -3   19.82    4.93
   1 -11  -3   21.33    3.84
   1 -11  -3   22.99    3.21
   1  11   3   43.37    9.43
  -2  11   3   -2.98    1.53
  -2 -11  -3   -1.96    1.14
  -2 -11  -3   -1.60    2.34
  -2  11   3    0.55    2.71
  -2 -11  -3    0.31    1.35
   2 -11   3    4.36    4.01
   2 -11  -3    1.93    0.99
  -2  11  -3   -2.21    1.36
   2 -11  -3    4.15    4.45
   2 -11  -3    1.81    1.18
  -2 -11   3    0.47    1.04
   2  11   3   -4.20    3.08
  -2  11  -3   -2.27    2.01
  -2 -11   3   -1.22    1.42
  -3 -11  -3   14.01    6.81
  -3 -11  -3    8.31    2.96
  -3  11   3    5.94    3.40
   3  11  -3   10.54    4.84
  -3  11   3    7.46    2.93
   3 -11   3    5.82    4.71
  -3 -11  -3    3.53    4.15
  -3  11   3    2.25    4.36
  -3 -11   3    8.32    5.10
  -3 -11   3   14.17    3.40
   3 -11  -3   12.85    6.77
  -3  11  -3    9.35    4.06
  -3  11  -3    8.47    3.62
   3  11   3    9.16    5.56
  -4 -11  -3    4.82    5.49
  -4  11   3    3.53    4.84
  -4  11   3   -0.98    1.95
  -4 -11  -3   -0.11    1.82
  -4  11   3   -3.11    2.47
   4  11  -3    3.45    4.88
  -4 -11   3   -0.79    1.57
  -4  11  -3   -3.27    3.33
   4  11   3    8.20    5.96
  -4  11  -3    1.69    1.85
  -4 -11   3    3.34    5.60
  -4  11  -3    3.31    2.71
   0 -12  -3   -2.35    3.15
   0  12   3    3.69    2.37
   0 -12   3    0.31    0.96
   0 -12   3    0.66    1.34
   0  12  -3   -0.25    1.71
   0  12   3    2.27    2.47
   0 -12  -3    0.67    2.04
   0  12  -3   -1.70    3.03
   0 -12  -3    0.31    1.30
   0 -12   3   -2.49    2.77
  -1 -12  -3    1.77    1.91
  -1  12   3   -2.55    1.47
   1  12  -3   -0.67    2.88
   1 -12   3   -3.51    3.35
  -1 -12  -3    0.60    1.45
  -1  12   3    3.53    3.27
  -1 -12  -3    5.10    4.06
   1  12  -3   -2.99    1.52
   1  12   3    1.13    3.78
  -1 -12   3    0.76    3.16
  -1  12  -3   -4.31    1.86
   1 -12  -3    0.58    1.90
  -1 -12   3    2.08    1.68
   1 -12  -3   -1.06    0.98
  -1 -12   3    0.48    1.28
   1 -12  -3   -2.67    4.80
  -1  12  -3   -3.02    3.37
  -2  12   3    4.98    3.88
  -2 -12  -3    1.27    4.81
   2  12  -3    6.87    4.02
  -2  12   3    1.33    2.63
   2 -12   3   -3.67    4.25
  -2 -12  -3    0.63    1.62
   2  12   3    0.13    1.55
  -2  12  -3    5.46    2.62
  -2 -12   3    2.17    5.16
   2  12   3    4.23    3.97
   2 -12  -3    1.21    1.38
  -2 -12   3    0.05    1.57
  -2 -12   3   -0.27    2.02
   2 -12  -3    0.01    0.88
  -2  12  -3    2.04    2.94
   2 -12  -3   -1.50    4.31
   3 -12   3   13.67    9.86
  -3  12   3   14.49    5.76
  -3 -12  -3   13.73    4.34
   3  12  -3   22.13    7.35
  -3 -12  -3   16.07    4.10
  -3 -12  -3   10.51    6.45
  -3  12   3   11.16    5.09
  -3  12  -3   11.82    4.56
  -3 -12   3    3.04    6.44
  -3 -12   3   14.85    3.79
   3  12   3   10.33    6.56
   3 -12  -3   14.47    8.59
  -3  12  -3   14.65    4.49
   0  13  -3   -3.40    4.52
   0 -13  -3   -0.41    1.81
   0 -13  -3    0.34    1.60
   0  13   3   -5.14    2.85
   0 -13  -3    2.15    4.69
  -1 -13  -3   15.25    3.54
  -1 -13  -3   15.21    7.32
  -1  13   3   11.10    6.27
   1 -13   3   22.80    8.51
   1  13  -3    6.11    5.24
   1  13   3    9.59    6.26
   1 -13  -3   12.88    7.09
  -1 -13   3   18.48    3.93
   1 -13  -3   16.86    3.15
  -1  13  -3   17.32    4.97
  -1  13  -3   10.65    5.18
  -1 -13   3   14.04    3.01
  -1 -13   3    5.34    5.27
  -2  13  -3   -2.50    3.10
   0   0   4  306.82   13.87
   0   0   4  313.01   11.40
   0   0  -4  339.64   11.70
   0   0  -4  289.97   11.04
   0   0   4  286.72   10.92
   0   0  -4  257.00   13.40
   1   0   4   51.02    3.67
   1   0  -4   50.63    3.12
   1   0  -4   51.53    4.73
  -1   0   4   44.88    2.97
  -1   0  -4   46.35    3.51
  -1   0   4   54.22    4.81
  -1   0   4   41.86    3.38
   1   0  -4   47.66    3.63
   2   0  -4  283.60   15.26
  -2   0  -4  248.33   12.52
   2   0  -4  262.91   12.93
   2   0  -4  276.07   11.53
   2   0   4  275.98   10.79
   2   0   4  282.90   12.86
  -2   0   4  235.38   11.23
   3   0  -4   44.21    4.90
   3   0  -4   44.11    3.81
  -3   0  -4   44.68    4.90
   3   0   4   45.92    3.91
  -3   0  -4   53.22    3.63
   3   0  -4   51.55    6.51
  -3   0   4   44.48    3.98
  -3   0   4   52.35    6.46
   3   0   4   51.06    5.31
   4   0   4    0.96    1.23
  -4   0  -4    0.36    1.17
  -4   0  -4    0.21    0.30
  -4   0   4   -0.65    0.55
   4   0   4    0.04    0.77
   4   0  -4   -0.07    1.22
  -4   0   4    0.00    1.33
   4   0  -4    0.27    0.73
   4   0  -4   -0.91    0.45
  -5   0  -4  105.68   10.61
   5   0   4  118.08    8.94
   5   0   4  111.56   11.02
   5   0  -4  115.51   12.95
  -5   0  -4  123.16    7.86
   5   0  -4  101.38    9.74
   5   0  -4  125.71    8.15
  -5   0   4  139.55   13.32
  -5   0   4  114.07    8.40
  -6   0   4   22.13    4.54
   6   0   4   20.55    4.76
  -6   0  -4   32.79    6.94
  -6   0  -4   26.14    4.44
   6   0  -4   24.49    6.22
  -6   0   4   24.50    6.70
   6   0  -4   29.54    3.81
   6   0   4   28.54    7.37
  -7   0  -4   35.38    4.92
  -7   0   4   15.18    6.55
  -7   0  -4   34.43    8.54
   7   0   4   17.89    6.12
   7   0  -4   31.97    7.96
   7   0  -4   26.77    8.14
   7   0  -4   27.60    4.42
  -7   0   4   39.83    5.49
   7   0   4   26.51    5.85
   0   1   4   -0.08    0.36
   0   1  -4   -0.14    0.09
   0   1   4   -0.11    0.11
   0  -1   4    0.31    0.28
   0  -1   4    0.04    0.11
   0  -1  -4   -0.07    0.19
   0  -1  -4   -0.21    0.26
   0   1   4    0.21    0.10
   0   1  -4   -0.16    0.23
   1   1  -4  363.95   16.33
  -1   1   4  332.68   17.07
  -1   1   4  355.47   13.84
  -1   1   4  382.34   15.32
  -1  -1  -4  346.63   15.81
  -1   1   4  355.47   18.52
   1   1  -4  365.77   13.75
   1  -1   4  359.05   12.71
  -1   1  -4  359.72   12.91
  -1  -1   4  336.45   13.55
   1  -1  -4  355.34   13.76
  -1  -1   4  383.86   16.36
   2   1  -4   15.75    3.60
   2   1  -4   14.59    1.88
  -2   1   4   20.18    2.79
  -2  -1  -4   11.65    2.68
  -2   1   4   14.04    1.83
   2  -1   4   13.76    1.93
  -2   1   4   13.08    3.17
   2   1  -4   17.22    2.34
  -2  -1  -4   14.07    1.66
   2  -1   4   13.55    1.56
  -2  -1   4   14.04    3.36
   2  -1  -4   10.24    2.13
   2  -1  -4   17.36    3.99
  -2   1  -4   15.62    1.95
   2  -1  -4   18.62    2.02
  -2  -1   4   15.69    1.94
  -2   1  -4   13.72    1.44
   2   1   4   19.08    2.83
   3   1  -4  273.73   17.11
   3  -1   4  272.40   14.19
  -3   1   4  263.46   14.32
  -3   1   4  282.32   16.93
  -3   1   4  285.73   12.97
   3  -1   4  279.10   12.85
   3   1  -4  303.14   13.12
   3   1  -4  309.63   15.40
  -3  -1  -4  313.36   16.38
   3  -1  -4  227.08   14.23
  -3   1  -4  256.18   13.77
   3  -1  -4  278.56   12.48
  -3  -1   4  285.37   13.11
   3   1   4  295.61   16.06
  -3  -1   4  279.46   17.13
  -3   1  -4  287.34   11.48
   3  -1  -4  274.89   17.28
  -4   1   4  115.33   10.89
  -4   1   4  109.93    8.65
  -4  -1  -4  111.10    9.94
   4   1  -4  106.40   10.93
  -4  -1  -4   97.31    6.68
   4  -1   4  118.47    9.59
   4   1  -4  111.47    7.38
  -4   1   4  115.89    7.59
   4   1  -4  119.67    9.28
   4   1   4  104.81    9.86
  -4  -1   4   92.41   10.16
  -4  -1   4  109.92    7.53
   4  -1  -4  109.06   11.25
   4  -1  -4  111.38    6.92
  -4   1  -4  108.38    6.33
   4   1   4  104.40    7.54
  -4   1  -4  123.42    9.32
   4  -1  -4   99.55    8.96
  -5  -1  -4    2.93    2.13
   5  -1   4    5.50    2.27
   5   1  -4    1.77    1.31
  -5   1   4   -0.76    1.48
   5  -1   4    0.18    0.78
  -5   1   4    0.61    0.97
   5   1  -4   -1.58    1.22
  -5  -1  -4    2.50    1.13
   5  -1  -4    3.31    2.23
  -5  -1   4   -2.55    1.77
  -5   1  -4    2.69    1.90
   5   1   4    1.60    1.15
   5  -1  -4    1.53    1.35
  -5   1  -4    1.60    1.05
   5  -1  -4    1.42    1.15
   5   1   4    1.57    1.79
   6   1  -4    7.73    4.86
  -6  -1  -4   25.34    6.67
   6   1  -4   23.97    4.18
   6  -1   4   19.34    5.73
  -6  -1  -4   23.48    4.18
  -6   1   4   29.98    7.79
  -6   1   4   17.33    3.94
   6  -1   4   18.60    4.30
   6   1  -4   29.40    6.75
   6  -1  -4   26.51    7.92
  -6   1  -4   19.22    3.68
   6  -1  -4   14.23    3.01
  -6  -1   4   22.66    7.10
   6   1   4   29.84    8.48
   6  -1  -4   17.16    4.55
   6   1   4   17.52    4.05
  -6  -1   4   14.01    5.21
   7   1  -4    3.16    2.75
  -7  -1  -4   14.65    4.48
   7  -1   4   11.57    5.21
   7   1  -4    4.88    4.63
  -7   1   4    8.93    4.42
  -7   1   4   16.41    4.18
   7  -1   4    6.94    3.17
   7   1  -4    8.72    2.68
  -7  -1  -4   14.53    3.88
   7  -1  -4    7.10    4.11
  -7  -1   4   10.00    3.11
   7   1   4    5.39    4.06
  -7   1  -4   10.58    3.19
   7   1   4    8.50    3.59
   7  -1  -4    1.70    3.25
  -7   1  -4    7.32    3.77
   7  -1  -4   14.34    2.98
   0   2   4  101.18    7.74
   0  -2  -4  107.82    5.66
   0  -2   4   98.95    4.11
   0   2   4  110.59    5.61
   0   2   4  106.03    5.67
   0  -2  -4  121.68    6.18
   0  -2  -4  103.08    7.93
   0   2  -4  103.41    5.78
   0  -2   4  115.04    5.89
   0   2  -4  108.90    4.50
  -1   2   4    1.01    0.56
  -1   2   4    0.67    0.46
  -1  -2  -4   -0.14    0.62
   1   2  -4    1.14    0.79
   1   2  -4    0.32    0.34
  -1   2   4    0.52    0.69
   1  -2  -4    0.26    0.40
   1   2   4    0.69    0.98
   1  -2  -4   -0.13    0.28
  -1  -2   4    1.30    0.90
  -1  -2   4    0.58    0.41
  -1   2  -4    0.13    0.26
   2   2  -4  114.31    9.09
   2  -2   4  118.76    5.82
  -2   2   4  124.97   11.10
   2   2  -4  124.42    6.77
  -2   2   4  112.42    7.96
  -2  -2  -4  125.36    6.61
  -2  -2  -4  122.81    9.13
  -2   2   4  116.79    6.54
  -2   2   4  112.62    9.42
   2  -2   4  125.03    6.43
   2   2   4  121.24    8.88
   2  -2  -4  126.83    6.43
  -2  -2   4  119.07    6.69
  -2   2  -4  117.66    6.33
   2  -2  -4  125.03    8.58
  -2  -2   4  129.11    9.57
  -2   2  -4  125.16    6.06
  -3  -2  -4   97.81    8.90
  -3   2   4   95.41    6.23
   3  -2   4   95.14    5.96
   3   2  -4   97.88    6.37
  -3   2   4  105.84    9.71
   3   2  -4  125.18    9.01
   3  -2   4   87.66    6.82
   3   2  -4   90.17    8.98
  -3   2   4   91.90    7.65
  -3  -2  -4   94.39    6.10
   3  -2  -4   93.45    7.70
   3   2   4   98.89    8.73
  -3   2  -4   93.31    4.82
   3  -2  -4   98.52    5.96
  -3   2  -4  100.01    6.06
  -3  -2   4   99.61    6.58
  -3   2  -4   95.81    6.68
  -3  -2   4  100.34    9.30
   4   2  -4    0.49    1.54
  -4   2   4   -0.65    1.05
   4   2  -4    2.89    1.50
  -4   2   4    2.10    1.44
  -4   2   4    1.22    0.82
   4  -2   4    1.26    1.41
  -4  -2  -4    0.72    0.81
  -4  -2  -4   -0.70    0.85
   4  -2   4    2.02    1.21
   4   2  -4    0.61    0.67
   4  -2  -4   -0.39    1.01
   4  -2  -4    0.91    0.71
  -4  -2   4    1.30    0.98
  -4   2  -4    0.45    1.14
   4  -2  -4    1.49    0.94
  -4  -2   4    3.52    2.37
  -4   2  -4   -0.05    0.51
  -4   2  -4   -0.36    0.41
   4   2   4   -0.64    1.22
  -5  -2  -4  144.43    9.36
   5  -2   4  130.31   11.79
   5   2  -4  144.60   16.82
  -5  -2  -4  147.57   13.61
   5  -2   4  145.01    9.84
  -5   2   4  146.39    9.69
  -5   2   4  137.18   13.47
   5   2  -4  132.66   11.19
  -5   2   4  143.79   11.14
   5   2  -4  137.40    9.32
   5  -2  -4  132.08   14.05
   5   2   4  154.26   10.45
  -5   2  -4  138.84    8.29
  -5   2  -4  151.15   11.57
   5  -2  -4  131.82   11.25
   5   2   4  146.60   13.62
  -5  -2   4  132.48    9.57
  -5  -2   4  138.96   13.93
   5  -2  -4  149.67    8.58
   6  -2   4    3.66    1.83
  -6  -2  -4    2.65    1.63
   6   2  -4    5.07    3.01
  -6  -2  -4    2.18    3.11
   6   2  -4    5.85    2.34
   6  -2   4    4.61    3.29
   6   2  -4    1.62    3.13
  -6   2   4    3.75    1.81
  -6   2   4   -1.16    2.89
   6  -2  -4    5.63    3.08
   6   2   4    9.12    3.04
  -6  -2   4    2.56    2.03
   6   2   4    7.87    4.67
   6  -2  -4    5.79    1.99
   6  -2  -4    2.18    2.28
  -6   2  -4    1.79    1.39
  -6  -2   4    2.01    3.46
  -7   2   4   15.10    3.65
  -7   2   4    5.39    5.10
   7  -2   4   16.21    4.18
   7   2  -4   26.77    7.00
   7   2  -4   18.41    5.14
  -7  -2  -4   18.68    8.10
  -7  -2  -4   20.36    4.18
   7   2   4   17.97    4.50
  -7   2  -4   21.49    7.47
   7  -2  -4   10.93    4.19
   7   2   4   20.61    6.73
   7  -2  -4   18.67    7.36
  -7  -2   4   25.78    5.08
   7  -2  -4   13.91    2.93
   0   3   4    0.02    0.24
   0  -3  -4   -0.03    0.27
   0   3  -4    0.00    0.16
   0  -3   4   -0.03    0.13
   0  -3  -4   -0.72    0.38
   0  -3  -4   -0.43    0.16
   0  -3   4   -0.29    0.38
   0   3   4    0.26    0.36
   0   3  -4   -0.44    0.31
   0   3   4    0.06    0.54
  -1   3   4  215.23   14.36
  -1   3   4  210.36    9.81
   1   3  -4  198.39    9.06
   1   3  -4  200.12   11.71
  -1  -3  -4  206.46   12.87
  -1   3  -4  200.93    8.84
   1  -3  -4  197.61    9.31
  -1   3  -4  212.18    8.45
   1  -3  -4  215.22   14.81
  -1  -3   4  206.33    9.05
  -1  -3   4  189.27   11.48
   1  -3  -4  227.94   11.10
  -2  -3  -4   73.67    5.00
  -2   3   4   60.38    7.98
   2   3  -4   66.78    7.09
  -2  -3  -4   77.34    7.56
   2   3  -4   69.24    4.82
  -2   3   4   64.71    4.70
  -2   3   4   62.60    5.73
   2  -3   4   66.99    4.15
   2  -3  -4   72.40    4.56
  -2  -3   4   64.78    7.02
  -2   3  -4   74.58    4.85
  -2   3  -4   68.20    4.60
   2   3   4   72.37    7.18
  -2   3  -4   68.86    4.02
   2  -3  -4   70.03    5.79
  -2  -3   4   65.41    4.76
  -3   3   4    4.29    3.12
   3  -3   4   12.62    2.40
   3   3  -4   12.79    4.11
  -3   3   4   15.07    2.72
  -3   3   4   15.03    3.83
  -3   3   4    9.11    3.34
  -3  -3  -4    8.46    3.29
   3   3  -4   17.19    3.06
  -3  -3  -4   12.32    2.54
   3   3   4   13.70    4.07
  -3   3  -4   12.23    3.36
   3  -3  -4   10.41    2.03
  -3   3  -4   12.44    1.35
  -3  -3   4   11.06    2.24
  -3   3  -4   12.47    2.57
  -3   3  -4   11.29    2.49
   3  -3  -4   16.01    4.00
  -3  -3   4   16.38    4.41
  -4   3   4   91.79    8.44
  -4  -3  -4   85.54    9.70
   4   3  -4  102.78   10.80
  -4  -3  -4   87.38    6.58
  -4   3   4   84.49    9.38
  -4   3   4   82.75    6.37
  -4   3   4   69.45   10.31
   4   3  -4   91.68    6.83
   4  -3   4   92.27    6.48
  -4   3  -4   83.97    6.47
  -4  -3   4   84.06    6.75
   4   3   4   72.75    8.77
   4  -3  -4   81.27    7.75
  -4   3  -4   71.43    8.75
  -4   3  -4   81.97    5.17
  -4  -3   4   92.22   10.40
   4  -3  -4   89.80    5.78
   5   3  -4   27.82    3.88
  -5   3   4   22.89    5.04
  -5   3   4   27.12    6.64
   5   3  -4   15.66    3.73
   5  -3   4   28.57    4.72
  -5  -3  -4   21.09    6.32
   5   3  -4   20.02    5.78
  -5   3   4   20.47    6.91
   5  -3   4   25.46    5.80
  -5   3   4   31.47    3.99
  -5  -3  -4   28.67    3.87
  -5   3  -4   24.68    3.57
   5  -3  -4   18.77    4.56
   5  -3  -4   32.16    3.36
  -5  -3   4   34.96    8.38
  -5   3  -4   29.14    5.46
  -5   3  -4   27.95    3.18
   5   3   4   29.39    7.73
  -5  -3   4   18.22    3.76
   6  -3   4    4.27    2.18
   6  -3   4    7.65    3.20
   6   3  -4    3.93    1.89
  -6   3   4    4.57    4.22
   6   3  -4    2.57    2.23
   6   3  -4    3.95    4.64
  -6   3   4    3.80    2.26
  -6  -3  -4    7.07    3.90
  -6   3   4    5.79    3.77
  -6  -3  -4    3.36    2.01
  -6   3   4    1.59    1.73
   6  -3  -4   -0.69    1.53
   6   3   4    0.56    2.62
   6   3   4    4.07    1.92
  -6  -3   4    4.65    2.15
   6  -3  -4    3.88    1.48
  -6  -3   4    3.70    3.30
  -6   3  -4    3.58    1.63
   7  -3   4   -2.16    1.21
  -7   3   4    2.51    1.32
  -7  -3  -4   -1.80    3.10
   7   3  -4   -0.57    1.84
   7   3  -4    1.60    6.24
  -7  -3  -4   -0.18    1.61
  -7   3   4   -1.71    4.62
  -7   3   4   -1.00    2.91
   7   3  -4   -1.31    1.71
   7  -3  -4   -1.95    1.68
  -7  -3   4   -2.03    1.69
   7   3   4    1.12    3.98
   7  -3  -4    1.05    1.38
  -7   3  -4   -1.21    1.57
   7   3   4   -1.05    1.85
   0  -4   4    2.30    0.67
   0   4   4    1.61    1.68
   0  -4   4    1.99    1.19
   0   4  -4    1.85    0.72
   0  -4  -4    1.26    1.19
   0   4   4    1.73    0.91
   0   4  -4    1.50    1.00
   0  -4  -4    1.14    0.68
   0  -4   4    1.11    0.48
  -1   4   4   10.40    2.40
   1  -4   4   11.45    3.12
   1   4  -4   13.18    1.75
   1   4  -4   10.50    2.91
  -1  -4  -4   12.20    3.42
  -1   4   4   13.04    2.50
  -1   4   4   14.33    4.11
  -1   4  -4   11.38    1.74
  -1   4  -4   10.97    1.09
  -1  -4   4   11.89    4.47
   1  -4  -4   12.28    3.92
  -1   4  -4   12.47    1.75
  -1   4  -4   12.38    1.20
   1  -4  -4    8.86    1.98
   1   4   4    7.73    3.74
  -1  -4   4    8.35    1.59
   1  -4  -4   14.67    1.97
  -2  -4  -4    6.88    2.97
   2  -4   4    3.27    1.03
   2   4  -4    4.90    2.06
  -2   4   4    3.55    1.28
   2   4  -4    5.59    1.65
  -2  -4  -4    2.11    0.99
  -2   4   4    2.72    2.32
   2  -4  -4    6.02    2.14
   2  -4  -4    3.67    1.14
  -2   4  -4    4.23    1.26
  -2  -4   4    0.83    1.21
  -2   4  -4    2.98    1.42
  -2  -4   4    1.55    0.90
  -2   4  -4    2.11    1.06
   2   4   4    2.16    1.76
  -3   4   4    6.46    3.58
   3   4  -4   10.01    3.46
  -3  -4  -4    8.60    2.17
   3   4  -4    7.72    1.96
  -3   4   4   10.44    2.81
  -3   4   4   10.88    4.14
  -3   4   4   13.09    2.58
  -3  -4  -4   16.49    4.93
   3  -4   4   13.82    2.54
  -3   4  -4   12.82    2.62
  -3   4  -4   10.22    1.27
   3   4   4    5.60    2.75
  -3   4  -4   15.21    3.03
   3  -4  -4   12.98    3.36
  -3  -4   4   12.88    2.76
  -3  -4   4   13.10    4.01
   3  -4  -4    9.07    1.84
  -3   4  -4   13.79    3.31
  -4  -4  -4    0.36    2.20
   4   4  -4   -0.26    2.31
  -4  -4  -4    0.99    1.00
  -4   4   4    1.83    1.83
  -4   4   4    2.45    1.20
  -4   4   4    4.07    2.30
   4   4  -4    1.91    1.31
  -4   4   4    0.83    1.26
   4  -4   4    0.76    0.83
   4  -4  -4   -0.02    0.62
   4   4   4   -1.82    1.44
  -4   4  -4    2.58    1.34
  -4   4  -4    2.12    0.91
  -4   4  -4   -0.63    1.06
  -4  -4   4   -0.76    0.59
  -4   4  -4    2.90    1.91
   4  -4  -4    0.16    0.55
  -5  -4  -4    2.87    3.17
   5   4  -4    8.81    5.08
  -5   4   4    2.48    2.65
  -5   4   4   -0.39    2.82
  -5   4   4    2.17    1.71
   5   4  -4    5.13    1.98
  -5  -4  -4    2.63    1.78
  -5   4   4    4.00    1.72
   5  -4   4    4.34    1.79
   5   4  -4    3.34    1.66
  -5  -4   4    1.70    1.39
  -5   4  -4    6.28    1.62
   5  -4  -4    7.52    1.74
  -5   4  -4    6.80    2.31
  -5  -4   4   -1.05    2.46
  -5   4  -4    4.18    1.94
  -5   4  -4    2.42    2.90
   5   4   4    2.67    2.82
   5  -4  -4    5.33    2.15
   6   4  -4    0.71    1.50
  -6  -4  -4   -0.09    1.62
   6   4  -4   -0.63    2.76
   6  -4   4    1.26    1.23
   6   4  -4    0.75    0.94
  -6   4   4    0.72    1.51
  -6  -4  -4    6.36    3.55
  -6   4   4    0.29    3.34
  -6   4   4    2.33    2.26
  -6   4  -4    2.41    1.06
  -6  -4   4   -1.51    3.00
   6   4   4   -2.29    2.25
   6  -4  -4   -1.20    0.90
  -6  -4   4    1.42    1.53
  -6   4  -4   -3.08    3.71
   6  -4  -4   -3.31    1.94
   6   4   4    0.23    1.45
   7   4  -4   12.67    5.80
  -7  -4  -4    7.49    4.38
  -7   4   4    1.91    1.82
   7   4  -4    3.36    2.20
   7  -4   4    1.12    1.86
   7   4  -4    9.44    3.95
  -7   4   4   10.09    6.62
  -7  -4  -4    2.25    2.48
   7   4   4   -0.84    2.13
  -7  -4   4   -0.24    1.66
   7   4   4    8.80    5.31
  -7   4  -4    6.90    5.75
   7  -4  -4    3.33    1.52
  -7   4  -4    1.66    1.81
   0  -5   4   -0.42    0.48
   0  -5   4   -0.31    0.26
   0  -5  -4   -0.34    1.26
   0  -5   4   -0.18    0.27
   0   5   4    0.20    1.00
   0  -5  -4    0.96    0.62
   0   5   4   -0.30    0.20
   0   5  -4   -0.32    0.34
   0   5  -4    0.44    0.50
   1   5  -4   19.60    4.35
  -1  -5  -4   20.55    5.08
   1  -5   4   25.31    4.45
  -1   5   4   19.83    2.75
  -1  -5  -4   21.33    2.63
   1   5  -4   27.71    2.85
  -1   5   4   25.06    5.14
  -1   5   4   22.70    3.11
   1  -5  -4   13.74    4.24
  -1   5  -4   23.12    2.78
  -1   5  -4   25.08    3.08
  -1  -5   4   24.32    2.50
   1   5   4   27.97    6.40
  -1   5  -4   25.32    2.26
   1  -5  -4   24.21    3.13
  -1   5  -4   22.43    1.91
   1  -5  -4   22.40    2.69
  -2  -5  -4    2.86    1.96
   2   5  -4    2.44    1.12
  -2   5   4    1.85    0.93
  -2  -5  -4    0.79    0.93
  -2   5   4    1.48    0.70
  -2   5   4    2.63    1.28
   2  -5   4    2.89    1.69
   2  -5  -4    1.37    0.81
   2   5   4    7.13    3.09
  -2  -5   4    3.48    1.28
  -2   5  -4    3.61    1.52
  -2   5  -4    1.17    0.90
   2  -5  -4    2.38    1.17
  -2  -5   4   -0.64    0.94
  -2   5  -4    2.16    0.76
  -3  -5  -4    1.57    0.72
  -3   5   4    1.13    1.09
  -3   5   4    1.81    1.84
   3   5  -4   -2.79    1.44
   3  -5   4   -0.05    0.37
  -3  -5  -4   -1.03    1.19
  -3   5   4    1.36    0.67
   3   5  -4   -0.16    0.59
  -3   5   4   -2.46    1.02
   3   5   4   -0.77    1.41
   3  -5  -4    1.02    1.06
  -3   5  -4   -0.97    0.82
  -3  -5   4   -1.08    1.29
   3  -5  -4    1.44    0.69
  -3   5  -4   -0.16    0.43
  -3   5  -4   -0.08    0.75
  -3  -5   4    0.86    0.71
  -3   5  -4   -1.06    0.63
  -4   5   4   -0.50    1.86
   4  -5   4    0.99    0.86
  -4   5   4    0.29    1.91
  -4  -5  -4    4.91    2.67
  -4   5   4   -0.78    0.72
   4   5  -4    0.18    1.94
   4   5  -4    0.61    1.15
  -4  -5  -4   -0.23    0.74
  -4   5   4    1.21    1.93
   4   5   4    4.30    2.61
  -4  -5   4   -0.18    1.75
  -4   5  -4    0.64    1.39
   4  -5  -4    0.00    0.92
  -4   5  -4    1.68    1.11
   4  -5  -4    0.61    0.60
  -4  -5   4    1.54    1.17
  -4   5  -4    2.72    1.93
   5   5  -4    0.64    1.19
   5  -5   4   -0.36    0.95
  -5   5   4    0.81    3.25
  -5  -5  -4   -3.01    1.84
  -5   5   4    0.50    1.58
  -5  -5  -4    0.40    0.90
  -5   5   4    0.69    0.89
   5   5  -4   -1.75    2.09
  -5  -5   4    8.48    4.42
  -5   5  -4   -0.65    0.60
   5   5   4   -1.06    3.00
  -5  -5   4    2.73    1.73
   5  -5  -4    0.85    0.81
  -5   5  -4   -0.05    1.39
  -5   5  -4    0.27    1.23
  -5   5  -4   -1.02    2.77
  -6  -5  -4    5.83    3.61
  -6   5   4   -1.22    1.86
  -6   5   4    2.91    2.03
  -6  -5  -4    1.10    1.79
   6  -5   4    2.44    1.67
  -6   5   4    2.04    5.20
   6   5  -4   -1.02    1.43
   6   5  -4   -3.63    3.86
  -6  -5   4    2.17    3.74
   6   5   4    4.59    3.85
  -6   5  -4   -3.44    2.47
   6  -5  -4   -1.14    1.14
  -6   5  -4    1.72    1.21
  -6   5  -4   -0.32    1.49
  -6  -5   4    1.01    1.31
   6  -5  -4    0.44    1.09
  -6   5  -4   -0.94    1.39
  -7   5   4   -1.41    7.81
  -7  -5  -4    2.81    2.45
   7   5  -4   -2.98    1.82
   7  -5   4    2.48    1.90
  -7  -5  -4    1.27    3.98
   7   5  -4   -2.78    1.67
   7   5  -4    1.91    6.48
  -7   5   4   -2.47    1.42
  -7   5   4    3.43    3.29
  -7   5  -4   -1.32    1.32
   7   5   4    4.07    4.68
   7  -5  -4   -1.58    1.39
   7   5   4   -0.35    1.60
  -7   5  -4    3.62    7.06
  -7  -5   4   -1.20    1.89
   0  -6  -4    9.00    2.22
   0   6  -4   10.81    2.01
   0  -6   4   11.19    1.41
   0  -6   4    9.53    1.66
   0   6  -4    9.73    2.87
   0   6   4    8.87    3.50
   0   6   4    5.50    1.50
   0  -6   4   11.08    3.14
   0  -6  -4   12.83    4.58
   1   6  -4   26.97    3.06
  -1   6   4   28.93    3.59
   1  -6   4   29.33    4.25
  -1   6   4   28.15    3.69
   1   6  -4   23.78    4.93
  -1   6   4   28.62    6.54
  -1  -6  -4   34.63    7.06
  -1  -6  -4   29.78    3.34
  -1  -6  -4   32.55    3.76
   1  -6  -4   24.65    6.13
   1  -6  -4   32.92    3.76
   1  -6  -4   27.56    3.19
   1   6   4   33.35    7.12
  -1  -6   4   28.04    2.83
  -1   6  -4   26.29    3.29
  -2  -6  -4    5.19    3.09
   2  -6   4    4.08    2.02
  -2   6   4    5.15    1.72
  -2  -6  -4    4.37    1.61
   2   6  -4    7.25    1.88
  -2   6   4    4.37    1.65
   2   6  -4    4.24    2.25
  -2   6   4    2.15    1.89
   2  -6  -4    3.19    1.19
   2   6   4    2.13    1.99
   2  -6  -4    2.73    1.22
  -2   6  -4    5.65    2.00
  -2  -6   4    5.35    2.89
  -2   6  -4    2.76    1.19
  -2  -6   4    4.76    1.66
  -2   6  -4    4.65    1.76
  -3   6   4   22.02    3.81
  -3  -6  -4   13.20    2.79
  -3  -6  -4   22.12    5.98
   3  -6   4   17.21    2.50
  -3   6   4   14.50    3.92
   3   6  -4   16.49    5.06
  -3   6   4   14.62    5.08
   3   6  -4   19.62    3.69
   3   6   4   24.91    6.34
  -3   6  -4   20.86    3.12
  -3  -6   4   22.90    3.21
   3  -6  -4   22.29    2.53
   3  -6  -4   19.75    4.34
  -3   6  -4   18.35    3.79
  -3   6  -4   21.17    2.37
  -3  -6   4   10.94    4.27
  -3   6  -4   25.94    4.55
  -4   6   4    1.28    3.71
  -4   6   4    7.25    2.92
   4   6  -4    4.99    3.27
  -4   6   4    3.71    1.85
   4  -6   4    5.85    1.79
   4   6  -4    1.17    1.11
  -4   6   4    5.20    3.62
  -4  -6  -4    2.67    1.65
  -4  -6  -4    6.43    4.01
  -4   6  -4    3.02    2.23
  -4   6  -4    6.45    2.55
   4   6   4    6.57    3.18
  -4   6  -4    3.82    1.31
  -4  -6   4    1.74    1.24
  -4   6  -4    4.14    1.75
   4  -6  -4    4.62    1.43
  -4  -6   4    4.33    2.86
   4  -6  -4    5.11    2.39
   5   6  -4   22.55    4.51
  -5   6   4   17.02    5.61
   5   6  -4   17.00    6.21
  -5   6   4   15.09    4.19
  -5  -6  -4   34.60    9.43
  -5  -6  -4   15.12    3.63
  -5   6   4   17.46    3.81
  -5   6   4   27.91    8.92
   5  -6   4   25.36    3.56
  -5   6  -4   17.35    4.78
   5  -6  -4   16.62    2.25
  -5   6  -4   20.40    4.43
  -5   6  -4   21.08    4.62
  -5   6  -4   20.34    2.82
  -5  -6   4   12.88    3.57
  -5  -6   4   13.83    5.38
   5  -6  -4   18.07    4.76
   5   6   4    8.53    5.16
  -6  -6  -4    3.99    3.69
  -6   6   4   -1.38    3.07
  -6  -6  -4   -1.79    1.42
  -6   6   4   -0.41    2.25
   6   6  -4   -0.38    1.08
   6   6  -4   -2.41    2.89
   6   6  -4   -0.51    1.61
  -6   6   4    2.45    1.53
  -6   6   4   -2.56    5.45
   6   6   4    3.92    4.09
  -6   6  -4    0.84    2.06
  -6   6  -4   -1.97    3.00
  -6  -6   4   -2.49    3.77
  -6   6  -4    1.78    1.53
   6  -6  -4   -1.69    0.97
  -7   6   4    7.18    6.34
   7   6  -4    4.43   11.68
   7   6  -4    2.53    2.81
  -7  -6  -4    1.73    5.35
  -7   6   4    0.09    3.80
  -7   6   4    4.57    2.50
  -7  -6  -4    2.46    2.37
   7   6   4   -3.29    2.13
  -7  -6   4    3.38    2.28
  -7   6  -4    1.50    2.02
   7   6   4   11.21    7.43
  -7   6  -4   -5.35    3.67
   0  -7  -4    0.04    0.55
   0  -7  -4    1.00    0.80
   0  -7  -4    0.90    1.53
   0  -7   4    0.48    0.55
   0  -7   4    0.60    1.01
   0   7  -4    0.26    0.58
   0  -7   4   -0.33    0.26
   0   7   4    0.94    1.42
   0   7  -4   -0.32    1.17
  -1   7   4   13.46    4.19
  -1   7   4   10.50    2.62
  -1  -7  -4   25.38    6.66
   1   7  -4   28.90    6.24
  -1  -7  -4   17.76    3.23
   1  -7   4   20.47    4.86
  -1   7   4   12.14    2.84
   1   7  -4   14.79    2.69
  -1  -7  -4   20.70    3.88
  -1   7  -4   19.13    4.26
   1   7   4   18.17    5.54
   1   7   4   20.90    3.72
  -1   7  -4   17.81    3.52
   1  -7  -4   18.55    5.70
   1  -7  -4   19.11    3.24
  -1  -7   4   18.18    2.38
  -2   7   4   21.34    4.11
  -2  -7  -4   17.60    5.60
   2   7  -4   10.29    4.00
  -2   7   4   15.26    5.03
   2  -7   4   27.80    5.82
   2   7  -4   15.20    3.02
  -2  -7  -4   11.43    2.90
   2  -7  -4   14.20    3.19
   2  -7  -4   21.95    2.62
  -2   7  -4   17.11    2.36
  -2   7  -4   24.73    3.71
  -2  -7   4   17.10    3.03
   2   7   4   14.22    4.67
  -2  -7   4   11.86    4.26
  -2   7  -4   23.66    4.37
  -3   7   4   31.69    6.32
  -3  -7  -4   30.33    7.85
   3   7  -4   24.68    4.40
  -3  -7  -4   30.38    4.11
  -3   7   4   24.17    4.38
   3   7  -4   19.41    5.27
  -3   7   4   21.13    6.29
   3  -7  -4   32.36    6.13
  -3   7  -4   23.84    4.65
   3  -7  -4   15.25    5.40
  -3   7  -4   25.67    4.57
   3  -7  -4   23.65    2.67
  -3   7  -4   25.25    3.32
  -3  -7   4   21.87    3.95
   3   7   4   22.13    6.06
  -3   7  -4   18.37    3.87
  -3  -7   4   21.07    6.08
   4  -7   4   46.14    4.93
   4   7  -4   63.14   11.81
  -4   7   4   51.28    7.16
  -4  -7  -4   46.98    5.68
  -4   7   4   48.47    5.42
  -4  -7  -4   65.67   12.91
  -4   7   4   35.48    8.71
  -4   7   4   48.76    9.42
  -4   7  -4   48.41    6.21
  -4   7  -4   53.40    4.52
   4  -7  -4   48.25    3.86
   4  -7  -4   54.89    6.58
  -4  -7   4   48.55    5.64
   4   7   4   46.49    9.85
  -4  -7   4   50.72   10.91
  -4   7  -4   48.52    5.52
  -4   7  -4   57.84    6.09
   5  -7   4    0.74    1.07
  -5  -7  -4   -0.66    1.37
  -5  -7  -4   -2.97    3.48
  -5   7   4    1.64    4.29
  -5   7   4    1.43    1.42
   5   7  -4    5.17    3.43
  -5   7   4   -1.61    1.36
   5  -7  -4   -0.27    1.09
  -5   7  -4    4.10    2.09
   5   7   4   -4.50    3.34
  -5  -7   4   -1.11    1.19
  -5  -7   4    0.26    2.28
  -5   7  -4    0.79    1.09
  -5   7  -4    0.99    1.68
  -6   7   4    1.67    5.20
  -6  -7  -4    1.12    1.74
   6   7  -4   -1.01    3.60
  -6   7   4    6.95    2.72
   6  -7   4    2.56    1.67
   6   7  -4    0.06    1.94
  -6  -7  -4    7.01    4.42
  -6   7   4    3.74    5.18
   6   7   4    5.62    5.15
  -6   7  -4   -3.40    2.48
  -6   7  -4    1.59    2.04
  -6  -7   4    2.23    2.03
  -6   7  -4    3.26    1.78
  -6  -7   4   -1.41    4.69
   6  -7  -4    3.50    2.08
   0   8  -4    4.48    2.36
   0  -8  -4    7.70    2.29
   0  -8  -4    8.56    3.95
   0  -8   4    9.24    1.80
   0  -8   4    5.77    2.71
   0  -8   4    9.45    1.75
   0   8   4    2.50    2.34
   0  -8  -4    7.40    2.10
   0   8   4   15.40    3.70
   1   8  -4   11.14    3.52
   1  -8   4   22.64    4.94
  -1   8   4   16.77    5.34
  -1   8   4   12.80    3.16
   1   8  -4   21.62    3.67
  -1  -8  -4   18.30    3.40
  -1  -8  -4   13.45    6.13
  -1  -8  -4   12.67    3.09
   1   8   4   18.97    5.64
  -1  -8   4   17.29    2.43
   1  -8  -4   18.99    3.41
   1   8   4   17.04    3.60
  -1   8  -4   13.74    3.44
   1  -8  -4   16.91    2.99
  -1   8  -4   17.31    3.69
  -1  -8   4   13.69    2.78
   1  -8  -4   19.55    7.09
  -2   8   4   47.65    6.11
  -2   8   4   47.45    5.40
  -2  -8  -4   40.92    4.81
   2   8  -4   34.89    7.64
   2  -8   4   38.49    7.34
  -2   8   4   36.69    8.42
   2   8  -4   42.44    4.82
  -2  -8  -4   43.20    8.99
  -2  -8   4   38.97    4.15
  -2  -8   4   35.73    7.66
  -2   8  -4   48.06    5.54
  -2   8  -4   48.09    4.42
   2  -8  -4   41.78    3.97
   2   8   4   43.37    8.57
  -2   8  -4   41.21    5.18
  -3  -8  -4   61.87    6.13
  -3   8   4   59.06    6.09
  -3   8   4   48.49    9.94
   3   8  -4   46.29    5.34
  -3   8   4   55.90    7.08
  -3  -8  -4   65.22   12.39
   3   8  -4   44.06    9.38
   3  -8  -4   63.11   13.02
  -3  -8   4   58.27   11.32
  -3  -8   4   46.39    5.16
  -3   8  -4   55.39    4.76
   3  -8  -4   51.30    6.16
   3  -8  -4   50.11    4.06
  -3   8  -4   62.51   10.19
  -3   8  -4   44.55    5.54
   3   8   4   48.89   10.26
  -4  -8  -4    1.83    4.05
  -4   8   4   -1.25    1.34
   4   8  -4   -0.54    2.63
  -4   8   4    0.71    3.18
  -4   8   4    0.70    1.19
  -4  -8  -4    2.12    1.31
  -4   8   4    1.95    2.45
   4  -8  -4    1.23    0.91
  -4   8  -4    0.60    1.08
  -4   8  -4    2.01    1.98
  -4  -8   4    0.01    2.64
   4  -8  -4   -0.60    0.94
  -4   8  -4   -1.28    1.66
  -4   8  -4    0.61    1.86
   4   8   4   -1.39    2.04
   5   8  -4   24.12    7.51
  -5  -8  -4   30.54    5.48
  -5   8   4   15.96    5.06
   5  -8   4   18.84    4.13
  -5   8   4   38.47   10.49
  -5  -8  -4   33.77   10.06
  -5   8   4   23.03    6.97
  -5   8  -4   30.54    6.68
  -5   8  -4   23.25    4.51
   5  -8  -4   16.04    4.08
  -5   8  -4   23.61    4.22
  -5  -8   4   25.97    5.45
   5   8   4   20.20    6.75
  -5  -8   4   23.58    7.76
  -5   8  -4   27.85    5.66
  -6  -8  -4    0.64    1.51
  -6   8   4    5.48    2.49
   6   8  -4   -2.38    5.61
  -6   8   4    1.92    5.90
  -6   8   4    1.01    3.24
  -6  -8   4    2.04    5.77
  -6   8  -4   -0.85    2.06
  -6   8  -4    3.10    2.09
  -6   8  -4    0.81    3.16
   6  -8  -4    2.80    1.71
   6   8   4    3.07    4.97
  -6  -8   4    3.98    2.42
   0  -9  -4   -0.94    0.63
   0  -9   4    0.80    0.85
   0  -9  -4   -0.82    1.07
   0   9  -4   -0.03    0.84
   0   9  -4    1.26    1.67
   0  -9  -4   -0.20    2.27
   0  -9   4   -1.04    1.23
   0  -9   4    0.19    0.58
   0   9   4    0.31    0.70
   0   9   4   -0.52    1.48
  -1  -9  -4  142.18   10.07
   1  -9   4  125.52   12.81
  -1  -9  -4  139.44    9.25
  -1   9   4  144.15   11.01
   1   9  -4  135.12   12.82
  -1   9   4   98.00   11.93
  -1  -9   4  139.97    8.10
  -1  -9   4  142.09    8.76
   1   9   4  133.41   10.09
   1  -9  -4  142.79   16.35
   1   9   4  159.56   15.16
  -1   9  -4  129.03   11.18
   1  -9  -4  148.69    8.58
   1  -9  -4  129.76    8.75
  -1   9  -4  147.50   10.42
   2   9  -4    1.78    1.62
  -2  -9  -4    0.06    0.95
  -2  -9  -4    0.74    0.90
  -2  -9  -4    1.91    3.02
  -2   9   4    0.14    1.42
  -2   9   4    0.61    2.84
   2  -9   4    0.98    2.74
   2   9  -4    2.82    1.77
  -2   9   4    0.29    0.95
  -2  -9   4    1.02    2.32
   2  -9  -4    1.45    1.03
   2   9   4   -1.34    2.45
   2  -9  -4   10.69    4.88
  -2   9  -4    4.88    2.24
   2  -9  -4    0.93    0.69
  -2   9  -4    2.34    1.58
  -2  -9   4    0.67    0.96
  -3   9   4   11.32    4.69
   3   9  -4   19.85    6.19
  -3  -9  -4   16.67    6.82
   3   9  -4   30.28    5.31
  -3   9   4   24.18    5.46
  -3   9   4   21.15    4.51
   3  -9  -4   26.80    9.48
  -3   9  -4   28.91    5.24
  -3   9  -4   31.56    4.77
   3  -9  -4   15.77    4.23
   3  -9  -4   28.95    2.97
  -3  -9   4   14.44    5.18
  -3  -9   4   30.27    5.02
   3   9   4   24.15    7.52
   3  -9  -4   24.45    2.81
  -3   9  -4   28.84    3.83
  -4  -9  -4   25.20    5.24
  -4   9   4   23.03    5.76
  -4   9   4   19.11    4.38
  -4  -9  -4   26.44    9.37
  -4   9   4   20.73    6.42
   4   9  -4   25.56    7.56
  -4   9  -4   30.26    6.18
   4  -9  -4   24.78    4.85
  -4   9  -4   30.18    4.19
  -4   9  -4   30.54    8.81
  -4   9  -4   27.64    5.43
  -4  -9   4   20.15    4.16
  -4  -9   4   25.86    7.32
  -5  -9  -4    5.07    5.03
   5   9  -4    2.31    4.67
  -5   9   4    0.46    1.83
   5   9  -4   -2.30    1.93
  -5   9   4    1.42    3.12
  -5  -9  -4    2.66    1.71
  -5   9   4   -2.94    4.73
   5  -9  -4    0.28    1.35
  -5  -9   4   -0.58    1.60
  -5   9  -4    0.88    2.37
  -5  -9   4   -1.30    3.22
  -5   9  -4    2.67    2.39
  -5   9  -4   -0.16    1.21
  -5   9  -4    2.78    2.24
   5   9   4    8.19    5.95
   0 -10   4   35.23    7.72
   0  10  -4   38.24    5.20
   0 -10  -4   34.08    4.62
   0 -10  -4   38.07    9.91
   0 -10  -4   37.80    4.30
   0 -10   4   36.49    3.40
   0  10   4   31.62    7.69
   0  10  -4   50.66    7.16
  -1  10   4    4.89    3.18
  -1 -10  -4    6.59    5.40
  -1 -10  -4   15.63    3.53
  -1  10   4   10.28    3.00
   1 -10   4   21.77    6.06
  -1 -10  -4    9.69    2.56
   1  10  -4    8.24    4.33
  -1 -10   4   13.00    2.57
   1 -10  -4   13.29    2.75
   1 -10  -4   15.41    3.25
   1  10   4    5.21    4.11
  -1 -10   4   13.09    3.01
  -1  10  -4    9.07    3.65
  -1  10  -4    9.42    2.88
  -2  10   4   24.63    5.47
  -2 -10  -4   34.96    5.88
  -2  10   4   27.05    7.02
  -2 -10  -4   22.42    7.23
  -2  10   4   27.25    5.13
  -2 -10  -4   27.13    4.94
   2  10  -4   22.76    6.31
   2 -10   4   26.17    6.65
   2 -10  -4   40.65    4.03
   2 -10  -4   22.56    7.25
   2 -10  -4   33.44    3.45
  -2 -10   4   20.40    6.27
  -2  10  -4   32.76    6.09
   2  10   4   38.89    9.66
  -2 -10   4   33.06    4.05
  -2  10  -4   35.95    5.42
  -3  10   4   18.15    6.47
  -3 -10  -4   20.48    7.33
   3 -10   4   18.00    6.06
   3  10  -4   13.49    5.79
  -3  10   4   12.83    3.64
  -3  10   4   17.81    4.83
  -3 -10  -4   22.61    4.92
  -3 -10   4   20.54    7.62
   3  10   4   25.01    7.27
  -3  10  -4   27.05    5.69
   3 -10  -4   17.11    2.37
  -3  10  -4   16.00    4.47
   3 -10  -4   21.20    2.63
  -3  10  -4   18.94    3.76
   3 -10  -4    8.03    5.10
  -3 -10   4   16.96    3.68
  -4  10   4   -4.19    3.23
   4  10  -4    4.63    5.40
  -4 -10  -4    3.48    2.27
  -4  10   4    1.95    2.92
  -4  10   4   -1.20    3.67
  -4  10   4    2.48    1.87
  -4  10  -4    2.17    1.36
   4 -10  -4    1.81    1.86
  -4 -10   4    5.35    5.78
  -4  10  -4    1.56    2.16
  -4  10  -4   -1.80    1.86
  -4  10  -4    3.08    2.68
   4  10   4    1.28    3.41
  -4 -10   4    1.96    1.70
  -5 -10  -4   13.81    6.49
  -5  10   4   19.91    6.38
  -5 -10  -4   18.03    4.60
  -5  10   4   16.08    4.59
  -5  10   4   28.04    7.83
   5  10  -4   20.79    8.94
  -5 -10   4   37.50    9.60
  -5  10  -4   24.14    4.61
  -5  10  -4   16.58    4.27
  -5 -10   4   15.79    4.09
   5  10   4   21.70    9.03
  -5  10  -4   14.97    5.85
   5 -10  -4   21.86    4.99
   0 -11   4   -0.42    0.80
   0  11  -4   -1.78    2.66
   0 -11   4    2.44    2.51
   0  11  -4   -2.45    1.06
   0 -11  -4    0.52    1.24
   0 -11  -4   -1.40    1.35
   0  11   4   -2.66    2.08
   0 -11  -4    2.48    4.29
  -1 -11  -4   11.67    3.20
   1 -11   4    9.75    4.66
  -1 -11  -4   16.65    9.03
  -1  11   4    5.00    4.70
  -1  11   4    8.87    2.97
   1  11  -4    8.18    5.16
  -1 -11  -4   14.56    3.28
  -1  11  -4   10.98    3.53
  -1  11  -4   16.70    5.13
   1 -11  -4   10.89    2.53
  -1 -11   4   11.79    2.43
   1  11   4    5.19    3.48
  -1 -11   4    8.68    2.74
   2 -11   4   -1.51    3.76
   2  11  -4   -2.77    2.37
  -2  11   4    2.05    4.32
  -2  11   4   -0.24    2.31
  -2 -11  -4    2.74    2.00
  -2 -11  -4   -4.10    2.76
  -2  11  -4    4.04    2.40
  -2 -11   4    3.23    1.81
   2 -11  -4   -1.59    4.93
  -2 -11   4    2.70    1.54
   2  11   4    1.81    3.43
   2 -11  -4    3.38    1.50
  -2 -11   4    3.70    4.07
  -2  11  -4    2.89    2.46
   2 -11  -4    2.27    1.12
  -3 -11  -4    7.44    3.15
  -3  11   4   12.00    3.65
   3 -11   4    5.41    5.24
  -3 -11  -4    6.55    5.34
   3  11  -4    6.36    3.73
  -3  11   4    7.26    3.67
  -3  11   4   10.87    5.45
  -3 -11  -4    9.82    3.52
   3 -11  -4    8.69   11.71
   3  11   4    5.24    5.46
  -3  11  -4    4.64    3.02
  -3 -11   4    8.82    3.09
  -3  11  -4    7.82    3.49
  -3 -11   4    9.92    6.62
   4  11  -4   11.32    6.82
  -4  11   4   17.86    5.30
  -4 -11  -4    9.21    3.39
  -4 -11  -4    8.44    6.74
  -4  11   4   14.91    6.09
  -4  11   4   11.87    3.81
  -4  11  -4   12.13    3.83
  -4  11  -4   10.95    4.92
   4  11   4   14.14    6.72
  -4 -11   4    9.65    6.25
  -4 -11   4   14.47    3.78
  -4  11  -4   11.12    3.07
   0  12   4    4.56    4.04
   0 -12   4    5.98    5.12
   0 -12  -4    6.60    5.33
   0 -12  -4   -0.38    1.76
   0  12   4   -0.07    1.99
   0  12  -4   -0.35    4.13
   0  12  -4    2.19    2.39
   0 -12  -4   -0.01    1.26
  -1 -12  -4    1.43    2.17
   1 -12   4    0.06    3.40
  -1  12   4    3.89    2.65
   1  12  -4    3.09    2.14
   1  12  -4   -1.57    3.06
  -1  12   4    3.67    3.48
  -1 -12  -4    4.10    5.73
  -1 -12  -4    3.35    2.20
   1 -12  -4   -0.35    1.24
  -1 -12   4    0.97    3.25
   1  12   4    1.72    2.04
  -1 -12   4    0.18    1.43
  -1 -12   4    2.55    1.43
   1 -12  -4   -0.54    1.76
  -1  12  -4    2.31    3.06
  -1  12  -4   -2.47    2.33
   1  12   4    3.20    3.90
  -2 -12  -4  -10.69    5.21
  -2  12   4    3.56    3.53
  -2 -12  -4    0.96    2.03
  -2 -12  -4    2.17    1.90
  -2  12   4    2.51    4.08
   2  12  -4    4.56    3.22
   2 -12   4    3.31    4.28
   2  12   4   -5.85    3.58
  -2 -12   4   -1.43    3.78
  -2 -12   4    2.30    2.33
  -2 -12   4    2.02    1.49
   2  12   4    2.19    2.66
   2 -12  -4   12.76    5.74
   2 -12  -4    0.92    1.47
  -2  12  -4    1.89    2.96
   2 -12  -4    1.71    1.71
  -3 -12  -4    3.25    3.05
   3  12  -4    5.52    6.53
  -3 -12  -4   10.43    7.78
   3 -12   4    7.65    5.93
  -3  12   4   -4.24    3.34
  -3 -12  -4    4.66    2.58
  -3 -12   4   10.62    2.86
  -3  12  -4    0.48    3.54
  -3 -12   4    0.48    4.76
   3 -12  -4    0.75    6.57
   3  12   4    3.98    5.63
  -3  12  -4    7.20    3.22
   0 -13  -4   -3.81    5.41
   0  13   4    2.62    3.87
   0 -13  -4   -4.46    2.05
   0 -13  -4    1.48    1.82
   0 -13   4   -6.63    3.50
   0  13  -4    3.33    3.48
  -1 -13  -4    2.70    1.92
   1  13  -4   -2.15    3.55
  -1  13   4    7.92    5.24
  -1 -13  -4  -14.96    6.82
   1 -13   4    3.60    5.31
  -1  13  -4    2.25    4.14
  -1 -13   4    0.45    5.13
  -1 -13   4    0.30    1.36
   1 -13  -4    6.23    2.41
   1 -13  -4    2.69    5.45
   1  13   4    0.42    5.19
  -1  13  -4    1.38    2.92
   1 -13  -4    7.55    2.14
   0   0   5    0.54    0.68
   0   0  -5    0.32    0.32
   0   0  -5    0.34    0.60
   0   0  -5    0.26    0.30
   0   0   5    0.20    0.21
   0   0   5    0.18    0.22
  -1   0   5   -0.03    0.64
  -1   0   5    0.53    0.66
   1   0  -5   -0.25    0.28
   1   0  -5    0.31    0.52
  -1   0  -5    0.53    0.72
   1   0   5    0.09    0.29
  -1   0   5    0.28    0.22
  -2   0   5   -0.47    1.10
   2   0  -5   -0.91    0.63
  -2   0  -5   -0.13    0.41
   2   0   5    0.05    0.41
  -2   0   5    0.20    0.28
   2   0   5   -0.16    0.25
   2   0  -5   -0.03    0.38
   2   0  -5   -0.37    0.29
   3   0  -5   -0.16    0.79
   3   0  -5    0.14    0.49
  -3   0   5    0.37    0.61
   3   0   5   -0.06    0.97
  -3   0   5   -0.40    0.29
   3   0   5   -0.47    0.24
  -3   0  -5    1.42    0.93
  -3   0   5    0.29    0.51
   3   0  -5   -0.45    0.30
  -4   0   5   -0.46    0.36
  -4   0  -5   -1.07    0.99
   4   0   5    1.07    0.91
  -4   0   5   -0.49    1.06
   4   0  -5    1.44    1.26
  -4   0  -5    0.27    0.40
  -5   0   5    1.37    2.03
  -5   0  -5    2.60    1.78
   5   0   5   -0.26    1.05
   5   0   5   -0.93    1.45
   5   0  -5    4.40    4.10
   5   0  -5   -0.87    0.95
  -6   0  -5   -2.26    1.94
   6   0   5    0.93    2.17
  -6   0   5   -0.64    1.94
   6   0  -5    0.09    1.17
   6   0  -5    1.53    2.15
   6   0  -5    9.52    5.58
   6   0   5    1.32    1.11
  -7   0   5   -2.68    2.61
   7   0  -5    0.97    2.17
   7   0  -5    2.22    4.05
  -7   0  -5   -1.76    1.30
   7   0   5   -0.54    1.61
   7   0  -5   -0.68    1.23
  -7   0  -5   -1.49    2.52
   7   0   5   -0.40    2.81
  -7   0   5   -0.15    1.52
   0  -1   5    0.22    0.25
   0   1   5    1.21    0.88
   0   1   5    0.06    0.20
   0  -1  -5   -0.14    0.18
   0  -1  -5   -0.09    0.60
   0   1  -5    0.01    0.27
   0  -1   5   -0.27    0.11
   0   1   5   -0.02    0.17
   1   1  -5   29.34    2.37
  -1   1   5   31.50    4.66
  -1   1   5   24.89    2.99
  -1   1   5   27.38    2.38
   1   1  -5   35.45    2.97
   1   1  -5   27.72    3.49
  -1  -1  -5   26.58    3.77
   1  -1   5   27.69    1.99
  -1  -1   5   27.68    3.42
   1   1   5   28.90    3.30
   1  -1  -5   27.68    2.42
  -1  -1   5   23.39    2.12
   1  -1  -5   27.49    2.94
   2  -1   5   70.16    3.71
   2   1  -5   72.70    7.01
   2  -1   5   70.14    4.58
   2   1  -5   53.23    4.82
   2   1  -5   75.12    4.82
  -2   1   5   71.90    7.22
  -2  -1  -5   61.71    5.75
  -2   1   5   68.38    4.64
  -2   1   5   92.14    7.49
   2  -1  -5   76.06    7.49
   2   1   5   68.29    5.85
  -2  -1   5   69.23    4.68
  -2   1  -5   70.20    4.62
   2  -1  -5   66.11    5.89
   2  -1  -5   71.12    4.58
  -2  -1   5   72.54    6.85
  -3  -1  -5    1.52    0.95
  -3   1   5    0.42    0.88
   3  -1   5   -0.03    0.52
  -3   1   5   -0.09    0.39
   3   1  -5   -0.11    0.39
   3  -1   5    0.32    0.43
   3   1  -5   -0.16    0.36
   3   1  -5    0.20    1.39
   3  -1  -5   -0.27    1.09
  -3   1  -5   -0.20    0.23
  -3   1  -5   -0.76    0.48
  -3  -1   5   -0.12    0.39
  -3  -1   5   -0.31    1.08
  -4  -1  -5   44.98    6.32
  -4  -1  -5   50.03    4.25
   4  -1   5   44.22    5.54
  -4   1   5   43.43    4.52
   4   1  -5   47.68    4.43
   4   1  -5   44.25    8.72
  -4   1   5   41.90    5.22
   4  -1   5   45.25    4.54
   4   1  -5   41.23    5.37
  -4   1   5   41.02    7.75
   4   1   5   39.46    4.17
   4   1   5   47.03    6.31
  -4  -1   5   40.93    4.43
  -4   1  -5   40.95    5.08
   4  -1  -5   37.22    3.86
   4  -1  -5   46.73    8.70
   4  -1  -5   43.84    5.85
  -4   1  -5   44.56    3.67
  -4  -1   5   30.77    6.67
  -5   1   5    0.44    0.94
  -5  -1  -5    0.61    1.37
  -5   1   5    1.73    2.79
   5  -1   5    0.00    0.79
   5  -1   5   -1.56    1.41
   5   1  -5    0.62    1.37
   5   1  -5    1.96    2.09
  -5  -1  -5    1.51    1.18
   5   1  -5    0.34    0.70
  -5   1  -5   -1.15    0.47
  -5  -1   5    0.21    0.85
  -5  -1   5    0.16    2.09
   5   1   5   -2.65    1.40
   5  -1  -5   -0.01    1.83
   5   1   5   -0.58    0.76
  -5   1  -5   -0.36    1.19
   5  -1  -5    0.82    1.09
   5  -1  -5   -0.18    0.68
   6  -1   5   14.14    3.65
  -6  -1  -5   16.61    3.65
   6   1  -5   15.60    5.93
  -6   1   5    7.74    4.79
   6   1  -5   12.58    4.54
  -6   1   5   19.84    5.44
   6  -1   5   13.93    4.73
  -6  -1  -5    9.73    4.09
   6   1  -5   16.49    3.52
   6  -1  -5    9.10    4.77
   6  -1  -5    7.82    2.24
   6   1   5   13.95    3.50
  -6  -1   5   15.27    3.70
  -6  -1   5    4.16    3.34
  -6   1  -5   15.75    3.44
   6  -1  -5   18.33    5.63
   6   1   5    5.32    3.58
  -7   1   5    2.05    4.26
  -7  -1  -5    0.05    1.41
   7   1  -5    5.02    3.54
  -7  -1  -5    2.92    4.19
   7   1  -5    2.16    1.98
   7   1  -5    1.40    4.54
  -7   1   5    2.16    2.15
   7  -1   5    0.06    1.72
   7  -1  -5    1.68    3.80
   7  -1  -5    3.32    1.79
  -7   1  -5    5.16    4.61
   7   1   5    4.90    2.50
   7  -1  -5    3.98    2.90
  -7   1  -5    4.24    1.82
   7   1   5   -0.40    3.80
  -7  -1   5    1.73    1.94
   0   2   5  199.29    9.65
   0  -2  -5  214.65    9.78
   0   2   5  246.12   10.50
   0   2  -5  225.83   10.21
   0  -2  -5  219.01   13.31
   0  -2  -5  256.02   10.47
   0   2   5  207.84   12.88
   0   2  -5  213.31    8.36
   0  -2   5  208.52    9.90
  -1   2   5  111.77    6.12
  -1  -2  -5  112.28    8.75
   1   2  -5  108.45    7.71
   1   2  -5  119.42    5.87
  -1   2   5  116.05   10.09
  -1   2   5  118.64    7.01
  -1  -2   5  105.81    7.59
  -1  -2   5  111.59    5.62
  -1   2  -5  111.83    4.84
   1  -2  -5  112.68   10.12
   1  -2  -5  111.23    6.81
   1   2   5  103.41    7.93
   2   2  -5  145.52   10.61
  -2   2   5  135.26   12.17
  -2   2   5  133.77    9.05
  -2  -2  -5  145.91   10.32
  -2   2   5  144.20    7.84
   2  -2   5  149.79    6.79
   2  -2   5  152.34    6.41
   2   2  -5  148.27    7.76
  -2   2   5  148.65   11.46
   2   2   5  143.08    9.95
  -2   2  -5  146.04    6.45
  -2  -2   5  129.64   10.03
   2  -2  -5  146.22    7.52
  -2   2  -5  151.91    6.94
   3   2  -5   13.53    3.00
  -3  -2  -5   28.73    5.72
   3  -2   5   19.62    2.80
   3  -2   5   21.58    2.34
   3   2  -5   19.32    4.95
  -3  -2  -5   17.54    2.34
  -3   2   5   23.48    2.83
   3   2  -5   20.28    2.73
  -3   2   5   12.44    2.83
  -3   2   5   17.34    4.56
   3   2   5   19.23    4.31
  -3   2  -5   21.42    1.80
   3  -2  -5   28.38    5.72
   3  -2  -5   22.05    2.63
  -3   2  -5   20.60    2.29
  -3  -2   5   19.02    2.50
  -3  -2   5   16.83    4.23
  -3   2  -5   23.02    2.69
   4   2  -5   -0.76    0.58
  -4   2   5    0.74    0.79
   4  -2   5    0.40    0.67
  -4   2   5   -0.33    0.47
   4   2  -5    1.77    2.28
  -4  -2  -5    0.60    0.72
   4   2  -5    0.53    0.56
  -4   2   5    1.47    1.82
  -4  -2  -5    1.70    1.66
  -4  -2   5    0.72    0.68
   4  -2  -5   -0.02    0.59
   4  -2  -5   -0.01    0.92
   4   2   5   -1.49    1.08
  -4   2  -5    0.71    0.58
  -4  -2   5   -1.46    1.27
  -4   2  -5    1.16    1.00
  -5   2   5   33.51    8.34
   5   2  -5   34.12    4.26
   5  -2   5   30.95    4.01
  -5   2   5   34.86    4.24
   5   2  -5   24.67    6.64
  -5  -2  -5   25.10    4.38
  -5  -2  -5   41.06    8.28
   5  -2   5   30.17    6.54
  -5   2   5   37.42    6.44
   5   2  -5   32.95    6.82
   5  -2  -5   27.58    7.62
   5   2   5   33.45    4.43
   5  -2  -5   28.40    3.50
   5   2   5   36.27    7.91
  -5  -2   5   24.65    4.29
  -5   2  -5   28.69    3.16
  -5   2  -5   30.99    5.85
   5  -2  -5   23.09    5.74
  -5  -2   5   39.33    8.96
  -6   2   5   -1.58    2.07
   6   2  -5   -0.52    3.39
   6   2  -5    2.15    1.68
   6  -2   5   -1.11    1.53
   6   2  -5    1.13    1.72
   6  -2   5    0.13    0.93
  -6  -2  -5    1.37    2.45
  -6  -2  -5    2.52    1.57
  -6   2   5   -1.52    0.93
   6  -2  -5    3.32    2.59
  -6   2  -5    0.42    0.99
   6  -2  -5    0.49    1.55
   6   2   5    1.80    2.02
  -6  -2   5   -1.08    0.92
   6  -2  -5    0.06    0.86
   6   2   5    1.40    1.21
  -6  -2   5   -1.27    2.24
   7  -2   5   10.68    3.22
   7   2  -5    8.80    4.26
  -7  -2  -5   10.92    3.37
  -7  -2  -5    8.54    4.58
  -7   2   5    1.88    3.57
  -7   2   5    9.11    3.09
   7   2  -5   22.18   12.72
   7   2   5    9.89    3.03
  -7  -2   5   14.05    4.12
   7  -2  -5    0.07    2.76
   7  -2  -5    9.09    2.51
   7   2   5   -0.72    5.08
   0  -3  -5    0.14    0.23
   0   3  -5   -0.46    0.21
   0   3  -5    0.30    0.47
   0   3   5    0.11    0.81
   0  -3   5   -0.21    0.13
   0  -3  -5   -0.02    0.26
   0   3   5    0.25    0.44
   0  -3   5   -0.31    0.26
   0   3   5    0.41    0.39
   1   3  -5  305.88   12.54
  -1  -3  -5  315.22   17.28
   1   3  -5  307.04   15.64
   1  -3   5  314.23   11.62
  -1   3   5  266.27   17.84
  -1   3   5  277.57   13.06
  -1   3   5  300.48   13.99
  -1   3  -5  291.08   11.90
   1  -3  -5  288.62   18.67
  -1   3  -5  314.63   11.27
  -1  -3   5  322.38   12.45
   1  -3  -5  309.61   14.11
   1   3   5  297.70   16.58
   1  -3  -5  308.04   13.09
   2   3  -5  189.77    9.46
  -2   3   5  180.99   10.99
  -2   3   5  177.70    9.35
   2  -3   5  202.03    8.29
  -2  -3  -5  191.34   13.09
  -2   3   5  172.74   14.59
   2   3  -5  188.40   12.84
  -2  -3   5  183.17   12.52
   2  -3  -5  171.62    8.84
  -2   3  -5  182.87    8.78
   2   3   5  185.51   12.60
  -2   3  -5  191.36    7.52
  -2  -3   5  194.36    9.45
   2  -3  -5  194.20   11.28
  -2   3  -5  181.12    7.19
  -3   3   5    8.27    2.00
   3   3  -5    9.55    2.18
  -3  -3  -5    5.40    2.76
   3  -3   5   10.39    2.12
  -3  -3  -5    7.70    1.84
  -3   3   5    2.93    2.20
   3   3  -5   10.99    3.42
  -3   3   5   11.23    3.10
  -3   3   5    4.25    2.40
  -3  -3   5    6.16    1.71
   3  -3  -5    7.15    2.37
   3  -3  -5    8.55    1.93
  -3  -3   5    8.13    3.37
  -3   3  -5   12.20    2.21
  -3   3  -5    9.12    1.07
   3   3   5    8.53    3.39
  -3   3  -5   13.33    2.51
  -3   3  -5   14.29    3.16
  -4   3   5  135.98   14.99
   4   3  -5  140.67   10.58
  -4   3   5  139.95    8.95
  -4   3   5  164.53   11.83
  -4   3   5  122.91   12.30
   4   3  -5  148.26   13.72
   4  -3   5  138.54   10.33
   4  -3   5  142.71   12.54
   4   3  -5  151.77    9.47
  -4  -3  -5  149.82    9.17
  -4  -3  -5  150.44   13.21
  -4  -3   5  150.23    9.54
  -4   3  -5  145.56    9.41
   4  -3  -5  144.72    8.18
  -4  -3   5  152.41   13.50
   4  -3  -5  130.04   10.62
  -4   3  -5  138.49    7.13
   4   3   5  148.52   13.21
  -4   3  -5  146.40    8.69
   5   3  -5    4.40    3.84
   5   3  -5    0.45    0.88
  -5   3   5   -0.80    1.15
  -5   3   5    1.39    1.48
  -5  -3  -5    4.05    2.72
  -5  -3  -5    0.69    0.70
  -5   3   5   -0.20    1.90
   5  -3   5    1.70    1.78
   5  -3   5    0.63    0.80
  -5   3   5    5.61    3.72
   5   3  -5    1.31    1.33
   5   3   5    0.58    2.19
  -5  -3   5    0.69    1.22
   5  -3  -5    0.86    1.02
  -5   3  -5    1.77    1.29
  -5  -3   5   -0.56    2.15
   5  -3  -5   -0.99    0.93
  -5   3  -5    1.26    0.93
   6  -3   5   36.39    7.76
   6   3  -5   36.00    5.02
  -6  -3  -5   46.00    5.43
  -6   3   5   33.90    7.32
   6   3  -5   38.09    7.10
  -6   3   5   28.95    6.43
  -6  -3  -5   41.92    9.39
  -6   3   5   27.54    6.88
   6   3  -5   45.92   10.47
   6  -3   5   35.20    4.73
  -6   3   5   56.02   13.58
   6  -3  -5   35.69    9.03
   6   3   5   39.38    5.52
   6  -3  -5   35.63    4.05
   6   3   5   30.05    7.60
  -6   3  -5   39.00    4.29
  -6  -3   5   42.87    5.49
  -6  -3   5   33.64    8.56
   7   3  -5    1.61    5.36
  -7  -3  -5   10.99    3.11
   7   3  -5   13.92    3.56
  -7   3   5    7.58    5.27
  -7  -3  -5    3.51    4.53
   7   3  -5    7.27    3.56
  -7   3   5   12.96    3.78
   7  -3   5   11.41    3.56
  -7   3   5   13.95    8.82
   7  -3  -5    7.20    3.39
   7  -3  -5   17.74    3.55
  -7   3  -5   15.68    3.59
  -7  -3   5   16.40    4.44
   7   3   5    8.61    5.01
   0  -4  -5  443.95   23.50
   0  -4  -5  426.90   18.13
   0  -4   5  427.71   15.57
   0  -4   5  433.36   15.37
   0   4  -5  422.52   18.89
   0   4   5  451.93   23.08
   0   4  -5  445.28   16.27
   0  -4   5  441.91   19.08
   1   4  -5   77.62    4.96
  -1   4   5   70.97    8.28
   1  -4   5   92.22    5.63
  -1   4   5   99.49    7.46
  -1   4   5   87.95    5.94
  -1  -4  -5   80.92    8.30
   1   4  -5   84.56    7.40
  -1  -4   5   85.90    4.97
  -1   4  -5   84.81    5.10
   1   4   5   83.83    8.19
   1  -4  -5   68.49    5.72
   1  -4  -5   95.27    5.90
   1  -4  -5   85.25    9.62
  -1   4  -5   87.30    5.06
  -2   4   5  445.43   21.35
  -2   4   5  479.11   19.82
   2   4  -5  490.59   19.67
  -2  -4  -5  459.47   19.59
  -2  -4  -5  495.90   25.44
  -2   4   5  417.67   26.25
   2   4  -5  474.91   24.50
  -2   4  -5  455.98   17.46
   2  -4  -5  501.38   21.74
  -2   4  -5  482.48   19.25
   2   4   5  460.61   24.45
  -2  -4   5  485.11   19.43
   2  -4  -5  448.42   27.61
  -2  -4   5  470.27   24.06
  -2   4  -5  492.74   17.55
   2  -4  -5  476.06   18.94
  -3   4   5   48.67    5.84
  -3   4   5   42.51    4.29
   3   4  -5   50.91    7.15
  -3   4   5   47.01    8.89
  -3  -4  -5   51.85    4.72
  -3   4   5   45.84   10.00
   3   4  -5   48.37    4.65
   3  -4   5   49.10    3.91
  -3  -4  -5   46.91    6.82
  -3   4  -5   47.21    3.81
  -3   4  -5   48.18    4.55
  -3  -4   5   46.75    6.55
  -3  -4   5   51.74    4.76
   3   4   5   52.26    7.06
  -3   4  -5   49.56    4.56
   3  -4  -5   56.98    5.93
   3  -4  -5   42.07    3.82
   4   4  -5    5.07    2.86
   4  -4   5    8.94    2.18
  -4  -4  -5    7.49    2.45
  -4   4   5    5.63    3.35
  -4  -4  -5    7.44    3.50
  -4   4   5    6.48    1.95
   4   4  -5    8.48    2.28
  -4   4   5    5.58    3.17
   4  -4  -5   10.63    2.22
  -4   4  -5   10.23    2.57
   4  -4  -5    5.30    2.18
  -4   4  -5    9.74    1.81
  -4  -4   5   12.74    4.51
  -4   4  -5   10.50    3.49
  -4   4  -5    7.37    2.22
  -4  -4   5    8.24    2.31
   4   4   5    9.22    4.05
   5  -4   5   57.39    5.37
   5   4  -5   45.98    6.55
  -5   4   5   65.12   13.50
   5   4  -5   60.51   11.76
  -5   4   5   60.93    5.97
   5   4  -5   64.64    6.33
  -5  -4  -5   59.06    6.06
  -5  -4  -5   58.10    8.89
  -5   4   5   69.48    9.25
  -5   4   5   61.45    7.52
  -5   4  -5   66.69    6.66
  -5   4  -5   48.62    8.69
  -5   4  -5   63.22    5.93
  -5   4  -5   62.66    4.72
   5  -4  -5   55.32    4.72
   5   4   5   57.07    8.74
  -5  -4   5   63.83    6.34
  -5  -4   5   51.69   10.13
   5  -4  -5   49.92    6.80
   6   4  -5   18.09    5.57
  -6   4   5   15.58    4.48
  -6   4   5   18.90    8.09
   6  -4   5   13.02    3.30
   6   4  -5   15.77    5.85
  -6   4   5   17.63    5.25
  -6  -4  -5   11.28    5.95
  -6  -4  -5   20.34    4.33
  -6  -4   5   20.19    4.43
   6  -4  -5   16.77    5.19
  -6   4  -5   15.64    3.23
   6   4   5   17.41    4.55
   6  -4  -5   17.45    3.01
  -6  -4   5   13.88    5.89
  -6   4  -5   18.33    5.93
  -6   4  -5   15.42    4.62
   6   4   5   20.19    6.61
   7   4  -5    7.25    3.22
  -7  -4  -5    7.64    5.19
   7   4  -5    4.94    6.30
  -7  -4  -5   17.87    4.79
   7   4  -5    8.58    4.42
  -7   4   5   10.81    3.72
  -7   4   5    8.97    3.87
   7  -4   5   12.54    3.57
  -7   4   5   19.38   11.18
   7  -4  -5   14.93    3.03
   7  -4  -5    9.13    3.12
  -7  -4   5    8.42    3.72
  -7   4  -5   21.86    4.00
   7   4   5   16.80    4.81
  -7   4  -5   13.51    5.72
   7   4   5    2.91    5.19
   0  -5  -5    0.11    0.57
   0  -5   5   -0.24    0.41
   0  -5  -5    0.00    1.14
   0  -5   5    0.13    0.21
   0  -5   5    0.22    0.37
   0   5  -5   -0.32    0.30
   0   5   5   -1.10    0.56
   0   5  -5   -0.15    0.85
  -1   5   5   64.35    5.39
   1   5  -5   63.10    4.60
  -1  -5  -5   60.08    7.69
   1  -5   5   63.56    5.47
   1   5  -5   68.71    6.99
  -1   5   5   65.74    5.69
  -1   5   5   59.96    7.91
  -1   5  -5   59.53    4.87
  -1  -5   5   65.06    4.37
   1   5   5   60.03    4.89
   1  -5  -5   73.36    9.17
  -1   5  -5   65.08    4.79
   1   5   5   68.50    7.89
   1  -5  -5   68.71    5.65
   1  -5  -5   60.15    4.88
  -1   5  -5   65.82    3.82
  -1   5  -5   63.06    3.93
   2   5  -5   26.45    3.17
  -2   5   5   35.91    3.85
   2   5  -5   31.56    6.46
  -2   5   5   28.12    4.03
  -2  -5  -5   22.68    5.38
  -2  -5  -5   29.13    3.35
  -2   5   5   31.12    7.33
  -2  -5   5   28.43    5.82
  -2   5  -5   29.68    3.39
  -2   5  -5   25.32    2.72
   2   5   5   31.94    6.74
   2  -5  -5   32.82    3.24
   2  -5  -5   24.88    6.79
  -2  -5   5   31.71    3.27
  -3   5   5   19.46    5.41
   3  -5   5   10.44    2.15
  -3   5   5    6.94    2.35
  -3   5   5    9.04    2.35
  -3   5   5    5.95    3.09
  -3  -5  -5   10.97    3.98
   3   5  -5   13.37    4.61
  -3  -5  -5   12.31    2.91
   3   5  -5    8.31    2.20
   3  -5  -5    8.52    2.59
  -3   5  -5   12.48    2.33
   3  -5  -5   11.16    2.19
  -3   5  -5    9.79    2.70
  -3   5  -5    9.90    2.28
  -3   5  -5   12.14    1.36
   3   5   5   10.20    3.92
  -3  -5   5    8.62    2.40
  -3  -5   5   10.92    3.91
   4   5  -5  107.00   12.40
  -4  -5  -5  153.94   14.38
  -4  -5  -5  141.05    9.52
  -4   5   5  142.06    9.22
  -4   5   5  142.89   13.67
   4   5  -5  124.80    9.04
   4  -5   5  128.64    8.14
  -4   5   5  123.82   11.11
  -4   5  -5  136.53    6.95
  -4   5  -5  127.70    9.75
  -4   5  -5  136.70    8.59
   4  -5  -5  142.13   11.01
   4  -5  -5  138.29    7.77
  -4  -5   5  123.51   12.90
  -4   5  -5  135.96    9.41
  -4  -5   5  137.71    9.48
   4   5   5  120.81   12.83
  -5  -5  -5    2.25    1.39
  -5   5   5    8.17    3.75
   5   5  -5    0.85    1.37
   5   5  -5   -0.08    2.39
   5  -5   5    1.37    0.98
  -5   5   5    0.62    1.08
  -5   5   5   -1.63    1.48
  -5  -5  -5    0.49    2.80
  -5   5   5    3.95    4.32
  -5   5  -5    0.31    1.35
  -5  -5   5    3.93    2.39
  -5   5  -5    1.84    2.42
   5   5   5   -0.92    2.08
  -5   5  -5    1.84    1.46
  -5   5  -5   -0.78    0.60
   5  -5  -5    1.50    0.97
   5  -5  -5    0.05    1.27
  -6   5   5   16.92    8.47
   6  -5   5   30.69    4.38
   6   5  -5   31.53    8.37
  -6  -5  -5   31.05    5.47
   6   5  -5   27.34    6.57
  -6  -5  -5   14.84    6.27
  -6   5   5   35.53    7.24
  -6   5   5   17.23    5.50
  -6   5   5   36.00    4.99
  -6   5  -5   32.49    5.70
  -6   5  -5   38.71    4.15
  -6   5  -5   33.88    5.13
   6   5   5   36.26    9.72
  -6  -5   5   27.57    5.09
   6  -5  -5   43.15    8.42
   6  -5  -5   27.69    3.42
  -6  -5   5   27.65    8.17
  -6   5  -5   37.78    8.43
   7   5  -5   16.87    6.12
  -7   5   5   10.74    3.84
   7   5  -5   22.36    8.71
   7  -5   5    8.50    2.97
  -7  -5  -5    8.25    3.35
  -7   5   5   -2.97    5.75
  -7   5   5    8.18    3.45
   7   5  -5    3.97    2.50
  -7  -5  -5    2.63    4.84
  -7  -5   5    3.67    2.37
  -7   5  -5   10.92    5.72
   7   5   5    7.22    3.46
   7  -5  -5    7.96    3.27
   7  -5  -5   11.15    2.37
  -7   5  -5   10.43    2.92
   0   6  -5  268.99   15.05
   0  -6  -5  258.65   13.17
   0  -6   5  275.13   15.47
   0  -6   5  247.72   10.26
   0  -6   5  259.22   10.63
   0   6  -5  270.69   11.68
   0   6   5  249.41   17.57
   0  -6  -5  262.46   18.76
  -1  -6  -5   14.49    4.65
  -1  -6  -5   10.47    2.30
   1   6  -5    9.66    1.99
  -1   6   5    6.90    2.04
  -1   6   5   10.82    2.87
   1   6  -5   11.15    3.48
   1  -6   5   14.76    3.42
  -1  -6  -5    9.76    2.51
  -1   6   5   10.01    4.05
  -1   6  -5    9.75    1.37
  -1   6  -5   11.01    2.66
   1   6   5   11.80    2.55
  -1   6  -5    7.90    1.99
   1  -6  -5   13.25    2.72
   1  -6  -5   20.91    4.65
   1  -6  -5   11.65    4.61
   1   6   5    8.65    3.69
   2   6  -5  169.67    9.69
  -2   6   5  151.52   10.90
   2   6  -5  161.66   13.48
  -2  -6  -5  170.14   10.00
   2  -6   5  176.34   11.12
  -2   6   5  151.18    9.75
  -2  -6  -5  178.77   15.08
  -2   6   5  167.86   15.14
  -2  -6   5  168.93    9.30
   2  -6  -5  174.54   11.00
  -2  -6   5  170.97   13.57
   2  -6  -5  158.58    8.86
  -2   6  -5  159.88    7.79
  -2   6  -5  172.36    9.96
   2   6   5  160.56   14.00
   2  -6  -5  145.27   16.66
  -2   6  -5  170.12    9.33
   3   6  -5   21.08    2.93
  -3   6   5   21.08    3.91
  -3   6   5   19.65    6.55
  -3  -6  -5   18.92    5.55
  -3  -6  -5   19.79    3.63
  -3   6   5   23.68    5.35
   3   6  -5   15.69    5.10
  -3  -6   5   14.27    3.18
  -3   6  -5   25.28    2.37
  -3  -6   5   25.88    6.83
   3  -6  -5   19.10    2.55
  -3   6  -5   21.41    2.92
   3  -6  -5   17.48    3.90
  -3   6  -5   18.31    3.33
   3   6   5   15.53    5.27
  -3   6  -5   24.65    3.56
  -4   6   5   18.41    5.26
  -4  -6  -5   12.41    3.09
   4  -6   5    9.31    2.39
  -4   6   5   10.04    2.58
  -4  -6  -5   11.02    4.25
  -4   6   5    9.80    5.04
  -4   6   5   10.21    4.12
   4   6  -5    8.25    2.54
   4   6  -5    7.76    4.11
  -4   6  -5   13.87    3.22
   4  -6  -5   11.18    3.33
   4  -6  -5   11.34    2.33
  -4   6  -5   14.71    2.96
  -4  -6   5   11.20    4.34
  -4  -6   5    9.19    2.80
  -4   6  -5   10.98    3.37
   4   6   5   16.66    5.53
  -5   6   5   24.71    6.57
   5  -6   5   32.72    4.04
  -5   6   5   20.85    3.94
  -5  -6  -5   27.74    5.01
  -5   6   5   17.56    8.59
   5   6  -5   30.42    8.61
  -5  -6  -5   29.22    8.33
  -5   6   5   33.73    7.00
  -5   6  -5   27.77    4.02
  -5  -6   5   22.43    6.79
  -5  -6   5   35.54    4.92
   5  -6  -5   28.52    3.12
  -5   6  -5   27.91    3.29
  -5   6  -5   33.20    5.90
   5   6   5   26.45    8.05
  -5   6  -5   31.79    5.65
   5  -6  -5   24.39    4.87
   6   6  -5    2.49    4.25
   6   6  -5    3.43    2.53
   6  -6   5    7.80    2.22
  -6   6   5    0.17    2.76
  -6   6   5    5.24    2.70
   6   6  -5    5.28    2.87
  -6   6   5   13.28    4.23
  -6   6   5    4.83    5.34
  -6  -6  -5    9.50    3.20
  -6  -6  -5    9.16    5.48
  -6   6  -5    8.83    2.98
   6   6   5    6.08    5.76
  -6   6  -5    7.82    3.89
   6  -6  -5    6.52    3.16
  -6  -6   5    6.31    5.50
   6  -6  -5    9.88    2.16
  -6  -6   5    8.65    3.17
  -6   6  -5    1.31    1.81
  -6   6  -5    6.68    2.58
   0   7   5    0.94    0.77
   0   7  -5    0.54    0.51
   0  -7  -5    0.64    1.84
   0  -7   5    0.94    1.02
   0  -7  -5   -0.56    0.63
   0  -7   5   -0.41    0.38
   0   7   5   -1.98    2.24
   0   7  -5    0.46    0.95
  -1  -7  -5   27.60    3.68
  -1  -7  -5   21.08    5.93
   1  -7   5   27.62    5.26
   1   7  -5   26.95    5.97
  -1   7   5   33.46    5.90
  -1   7   5   29.43    3.99
  -1   7   5   25.53    5.94
  -1  -7  -5   25.56    3.39
   1   7  -5   22.97    3.01
   1  -7  -5   22.78    3.76
  -1  -7   5   26.10    2.86
   1  -7  -5   35.84    8.39
   1   7   5   24.73    3.51
  -1   7  -5   22.48    3.21
  -1   7  -5   28.00    4.13
   1   7   5   18.93    5.09
  -2   7   5   16.67    3.68
  -2   7   5    7.97    3.99
  -2  -7  -5   11.08    2.58
  -2   7   5   14.49    3.29
   2  -7   5   22.29    5.05
  -2  -7  -5   14.26    5.32
   2   7  -5   20.93    3.64
   2   7  -5   17.42    4.84
  -2   7  -5   13.03    3.02
   2  -7  -5   20.19    4.73
  -2   7  -5   15.49    2.11
   2   7   5   12.71    4.59
  -2  -7   5   14.69    2.81
  -2  -7   5   23.62    5.87
   2  -7  -5   15.79    2.74
  -2   7  -5   17.13    3.33
   3   7  -5    1.14    0.87
   3   7  -5    0.39    2.64
  -3  -7  -5    0.76    1.14
  -3   7   5    3.19    3.10
  -3   7   5   -0.18    1.40
  -3   7   5    1.44    0.92
  -3  -7   5    2.14    2.44
   3   7   5   -0.58    1.44
  -3   7  -5    1.01    1.08
   3  -7  -5   -0.08    0.67
   3  -7  -5    0.51    2.43
  -3   7  -5    0.48    1.33
  -3   7  -5    1.77    1.27
   3  -7  -5    1.01    0.83
  -3   7  -5    1.55    0.80
  -3  -7   5    0.18    0.85
  -4   7   5   53.73   11.44
  -4  -7  -5   61.47    7.53
  -4  -7  -5   77.07   11.28
   4   7  -5   74.71   10.95
  -4   7   5   68.05    8.22
  -4   7   5   71.79   10.07
  -4   7   5   60.63    6.32
  -4   7  -5   59.75    5.51
  -4   7  -5   70.27    7.20
   4  -7  -5   63.00    4.77
   4  -7  -5   58.68    6.99
  -4   7  -5   66.28    5.98
  -4  -7   5   73.00   10.61
  -4  -7   5   57.44    6.17
  -4   7  -5   59.24    4.70
  -5  -7  -5    0.93    1.13
  -5   7   5   -0.24    3.81
   5  -7   5    0.59    1.13
  -5  -7  -5   -0.76    3.85
  -5   7   5    0.56    1.12
   5   7  -5    3.74    3.58
  -5   7   5   -0.78    1.92
  -5   7  -5    2.38    1.73
   5   7   5   -4.37    2.88
   5  -7  -5    3.28    2.30
  -5   7  -5    0.48    0.96
  -5   7  -5   -0.96    1.61
  -5  -7   5    1.30    1.52
  -5   7  -5   -2.47    1.76
   5  -7  -5   -0.08    1.00
   6  -7   5   10.45    3.16
   6   7  -5   11.84    5.73
  -6   7   5   18.28    6.17
  -6   7   5   13.73    3.81
   6   7  -5   12.21    3.58
  -6  -7  -5    7.07    3.16
  -6   7   5    2.73    8.20
  -6   7  -5   14.69    3.41
  -6   7  -5   10.51    4.09
  -6  -7   5   15.37    4.22
  -6   7  -5   15.10    4.18
  -6  -7   5    8.54    5.87
   6  -7  -5   10.85    3.77
   6   7   5   13.93    6.90
   0   8   5   38.31    7.74
   0   8  -5   48.30    6.27
   0   8   5   46.03    5.37
   0  -8  -5   48.23    4.66
   0  -8   5   50.37    6.69
   0  -8  -5   54.14    5.38
   0  -8   5   49.67    3.33
   0  -8  -5   38.18    8.54
   0  -8   5   42.41    3.37
   0   8  -5   50.96    4.54
  -1  -8  -5    0.92    0.90
   1   8  -5    0.84    1.55
   1   8  -5   -1.37    0.54
  -1  -8  -5   -0.66    2.30
  -1   8   5    2.71    2.18
  -1   8   5    0.23    0.59
  -1  -8  -5   -0.06    1.14
   1  -8   5   -0.77    0.98
   1  -8  -5    1.43    1.16
  -1  -8   5   -0.45    0.62
  -1  -8   5   -0.55    0.64
   1   8   5    0.01    0.53
   1  -8  -5   -1.24    1.66
  -1   8  -5    0.29    1.22
  -1   8  -5   -0.74    0.77
  -1  -8   5   -0.99    1.21
   1   8   5   -2.56    1.14
   2   8  -5    1.16    2.49
  -2  -8  -5    6.85    3.69
  -2  -8  -5    7.23    2.15
   2  -8   5    7.17    2.95
  -2   8   5    4.69    2.78
  -2   8   5    4.69    2.06
   2   8  -5    6.86    2.21
  -2   8   5    3.96    2.00
  -2   8  -5    5.06    1.65
  -2  -8   5    6.46    1.97
  -2   8  -5    2.40    1.85
   2   8   5    6.81    3.04
  -2  -8   5    5.02    3.11
   2  -8  -5    4.14    1.71
   2  -8  -5    4.78    2.05
  -2   8  -5    2.85    1.37
  -3  -8  -5    4.16    2.78
  -3   8   5    0.68    2.93
  -3  -8  -5   -0.68    0.64
  -3   8   5   -1.22    0.63
  -3   8   5    0.86    1.90
   3   8  -5   -3.50    1.82
   3   8  -5    0.21    1.02
  -3   8  -5    1.65    1.43
   3  -8  -5   -1.42    0.62
  -3   8  -5    2.64    0.99
   3  -8  -5    3.01    3.55
  -3   8  -5    0.36    1.29
  -3  -8   5    2.38    2.38
   3   8   5   -3.36    1.60
  -3  -8   5   -1.21    0.95
   3  -8  -5    1.42    1.09
  -3   8  -5   -1.99    1.26
  -4  -8  -5   11.17    5.81
  -4   8   5   17.14    8.64
   4   8  -5   20.75    7.21
  -4   8   5   12.41    5.79
  -4   8   5   15.67    3.81
  -4  -8  -5   12.63    3.46
  -4   8   5   16.70    5.37
   4   8   5   12.34    4.49
   4  -8  -5   11.44    4.30
  -4  -8   5    3.35    3.56
  -4   8  -5   12.27    3.26
  -4   8  -5   14.15    2.83
  -4   8  -5    8.44    4.34
  -4   8  -5   11.30    3.72
   4  -8  -5   16.02    2.59
  -5   8   5   -0.48    2.91
   5   8  -5    2.15    3.87
  -5  -8  -5    9.03    5.31
  -5   8   5    7.35    5.65
  -5   8   5   -1.20    2.62
  -5   8   5    2.21    1.60
  -5  -8  -5   -0.71    1.18
  -5   8  -5    1.55    1.85
   5   8   5    1.74    5.49
  -5  -8   5    2.20    3.86
  -5   8  -5    0.16    1.70
  -5   8  -5    2.41    1.50
  -5  -8   5    1.13    1.44
  -5   8  -5    3.59    2.12
   5  -8  -5    0.29    1.55
  -6   8   5   -2.99    5.10
  -6  -8  -5    4.44    2.09
   6  -8   5    0.21    1.44
  -6   8   5    0.80    3.83
  -6   8   5   -0.19    1.86
   6   8  -5   -5.16    5.43
  -6   8  -5   -3.30    2.14
   6  -8  -5    2.49    1.73
  -6  -8   5   -7.27    3.97
  -6  -8   5    0.19    2.06
  -6   8  -5    0.59    2.59
  -6   8  -5    5.47    1.78
   0  -9   5    0.29    1.22
   0  -9  -5    3.72    2.77
   0  -9   5    0.92    0.66
   0  -9   5   -1.12    0.44
   0   9   5   -1.63    1.76
   0   9  -5   -1.02    1.09
   0  -9  -5    0.96    1.18
   0  -9  -5   -0.19    0.80
   0   9   5   -1.61    0.73
  -1  -9  -5    5.48    1.80
   1  -9   5    3.01    2.48
   1   9  -5    4.94    1.97
  -1  -9  -5    7.90    2.63
  -1  -9  -5    9.93    4.55
  -1   9   5    6.44    2.33
  -1   9   5    5.83    3.03
   1   9  -5    4.17    3.03
  -1  -9   5    3.42    1.41
   1  -9  -5    9.36    2.50
   1  -9  -5    8.12    2.05
   1  -9  -5    0.66    3.01
   1   9   5    6.12    4.25
   1   9   5    5.87    2.36
  -1   9  -5    5.96    2.42
  -1  -9   5    4.90    1.51
  -1   9  -5    7.79    2.67
   2   9  -5    4.42    3.43
  -2   9   5    6.35    4.50
  -2   9   5    6.50    2.38
  -2  -9  -5   11.44    6.10
   2   9  -5    9.25    2.69
  -2  -9  -5    8.13    2.72
   2  -9   5   12.76    4.15
  -2  -9  -5    5.63    2.48
  -2   9   5    4.76    2.11
  -2   9  -5    9.92    3.25
  -2  -9   5    8.57    2.22
   2   9   5    6.89    4.14
  -2  -9   5    4.04    3.03
  -2   9  -5   12.91    3.65
   2  -9  -5    8.90    2.21
   2  -9  -5    6.00    1.63
  -3  -9  -5    7.12    4.97
  -3   9   5   -3.46    2.86
  -3   9   5    0.02    1.66
  -3  -9  -5   -0.49    1.00
  -3   9   5   -0.36    1.04
   3   9  -5    1.02    1.27
   3   9  -5    2.73    2.76
  -3   9  -5   -0.97    1.54
  -3   9  -5    0.38    0.92
  -3  -9   5    3.02    3.14
   3  -9  -5    2.79    1.41
   3  -9  -5    5.45    4.35
  -3  -9   5    1.12    1.34
  -3   9  -5    2.38    1.96
   3  -9  -5    1.10    1.05
  -4   9   5    2.08    3.34
  -4  -9  -5   -0.97    1.02
   4   9  -5    0.35    2.14
  -4   9   5   -2.71    1.59
  -4   9   5   -7.81    3.19
  -4  -9  -5    2.04    3.97
   4   9  -5   -0.88    2.56
   4   9   5   -2.45    3.09
  -4   9  -5    2.28    2.25
  -4  -9   5    1.75    1.84
   4  -9  -5    1.40    1.06
  -4   9  -5    0.26    1.17
   4  -9  -5    0.90    1.25
  -4  -9   5   -2.05    3.00
  -4   9  -5   -1.10    1.38
  -5  -9  -5   -5.13    3.75
  -5   9   5    1.21    3.28
   5   9  -5    9.37    6.22
  -5   9   5    3.31    3.70
  -5   9   5    2.17    1.77
   5   9  -5    0.81    2.35
  -5  -9   5    6.79    4.93
   5   9   5    2.79    4.93
  -5   9  -5   -0.49    1.19
  -5   9  -5    1.44    1.96
  -5   9  -5    2.14    2.17
  -5   9  -5    3.91    2.39
   5  -9  -5   -1.69    1.21
  -5  -9   5    1.46    1.83
   0  10  -5   -0.03    1.73
   0 -10   5   -0.62    2.19
   0  10  -5    0.54    1.42
   0 -10  -5    0.00    0.77
   0 -10  -5    1.77    3.92
   0 -10  -5    1.43    1.64
   0  10   5    3.02    3.17
   0 -10   5    0.17    0.74
  -1 -10  -5   -0.01    1.30
  -1  10   5    1.26    1.22
  -1 -10  -5    1.04    1.08
  -1 -10  -5   -0.43    2.77
   1 -10   5    0.79    2.66
  -1  10   5   -1.81    2.10
   1  10  -5   -0.99    1.75
  -1  10  -5   -0.07    0.97
   1 -10  -5   -0.31    0.86
   1  10   5    6.69    3.46
  -1 -10   5    0.63    0.86
  -1  10  -5    1.73    1.96
  -1 -10   5    0.58    1.10
   1 -10  -5   -5.61    3.04
  -1 -10   5   -2.37    1.97
  -2 -10  -5   -3.24    2.42
   2  10  -5    4.70    3.95
  -2 -10  -5   -0.54    1.56
   2 -10   5    0.93    3.11
  -2  10   5   -1.73    0.99
  -2  10   5   -1.86    3.72
   2  10  -5    0.23    1.18
  -2  10   5   -1.68    1.03
  -2 -10  -5   -2.26    1.80
  -2  10  -5   -2.90    1.32
  -2  10  -5    1.47    1.88
   2 -10  -5   -0.17    0.87
   2  10   5   -2.64    3.07
   2 -10  -5   -1.24    1.00
  -2 -10   5    1.08    1.30
   2 -10  -5   -4.18    2.86
  -2 -10   5   -1.03    2.34
  -3  10   5   -1.39    1.54
   3  10  -5    0.21    1.44
  -3 -10  -5    3.00    4.43
   3  10  -5    0.00    2.86
  -3  10   5    5.98    3.88
  -3  10   5   -0.84    1.81
  -3 -10  -5    2.60    1.79
  -3 -10   5    1.90    3.53
  -3  10  -5    5.26    2.30
   3 -10  -5   -3.51    4.11
  -3 -10   5    0.61    1.22
   3 -10  -5    1.30    1.22
   3 -10  -5    1.17    1.30
  -3  10  -5    2.34    1.29
  -3  10  -5   -2.88    1.17
   3  10   5   -1.78    3.07
   4  10  -5   -4.29    3.87
   4  10  -5   -1.32    1.60
  -4 -10  -5   -3.08    3.78
  -4  10   5   -4.49    1.92
  -4 -10  -5    1.11    1.65
  -4  10   5    3.84    1.66
  -4  10   5    6.55    4.52
  -4  10   5    7.09    5.02
  -4  10  -5    0.15    1.71
   4  10   5   -5.34    3.01
  -4  10  -5    0.04    1.93
  -4  10  -5    0.50    1.98
  -4 -10   5   -1.11    1.21
  -4  10  -5    2.12    1.62
   4 -10  -5    1.90    1.74
  -4 -10   5    1.85    3.75
  -5 -10  -5    0.13    7.45
  -5  10   5   -2.97    3.78
  -5  10   5    3.46    2.55
  -5 -10  -5    1.51    2.43
   5  10  -5  -10.45    4.70
  -5  10  -5    1.70    3.52
   5  10   5   -0.68    5.63
   5 -10  -5    0.56    1.80
  -5  10  -5   -1.83    1.68
  -5  10  -5   -0.05    1.85
  -5 -10   5   -0.53    1.92
  -5 -10   5    2.39    5.65
   0 -11  -5   -1.76    3.74
   0 -11  -5    0.47    1.09
   0  11  -5    1.38    1.91
   0  11  -5    4.91    4.82
   0 -11  -5   -0.98    1.60
   0  11   5   -0.63    2.82
   0 -11   5   -0.06    2.40
  -1  11   5    5.66    3.62
  -1  11   5    8.78    3.02
  -1 -11  -5    8.56    2.85
  -1 -11  -5    8.87    5.35
   1  11  -5   16.88    5.95
  -1 -11  -5   14.17    3.48
   1 -11   5   22.77    6.38
  -1 -11   5   11.50    2.57
   1 -11  -5   13.18    3.01
   1  11   5   10.81    4.33
   1 -11  -5    5.12    4.13
  -1 -11   5   12.79    2.45
  -1 -11   5   12.26    4.85
  -1  11  -5   17.90    5.52
   1 -11  -5   13.51    3.27
  -1  11  -5   10.85    3.37
   2  11  -5    5.29    3.96
  -2  11   5    5.18    4.18
  -2 -11  -5    4.63    5.74
  -2 -11  -5    3.41    1.98
   2 -11   5    8.56    5.00
  -2  11   5    1.48    2.09
  -2  11  -5    6.90    2.61
   2  11   5    1.58    1.71
  -2 -11   5    2.70    1.83
   2 -11  -5    7.50    1.94
   2  11   5    4.36    3.73
  -2 -11   5    8.23    2.27
  -2  11  -5    6.84    2.79
   2 -11  -5    6.07    2.13
  -2 -11   5    8.25    4.42
   3 -11   5    2.49    3.97
  -3  11   5   -1.05    1.93
  -3  11   5    1.14    3.43
  -3  11   5    0.27    1.65
   3  11  -5    0.42    4.30
  -3 -11  -5    2.72    2.56
  -3 -11  -5    3.91    5.30
  -3 -11  -5    0.66    1.54
  -3  11  -5   -2.40    1.83
   3 -11  -5    1.41    1.40
  -3  11  -5   -0.18    2.45
  -3 -11   5    3.24    1.88
   3  11   5   -2.68    4.11
   3 -11  -5    0.74    1.25
   3 -11  -5    1.13    5.27
  -4 -11  -5    4.59    2.78
  -4 -11  -5    7.21    6.21
  -4  11   5   10.99    6.27
  -4  11   5   12.27    3.90
   4  11  -5   -0.81    5.46
  -4 -11   5   -5.11    5.97
  -4  11  -5    5.61    2.34
  -4 -11   5    5.26    2.45
   4  11   5    0.23    5.02
  -4  11  -5    9.13    3.34
  -4  11  -5    6.16    3.48
   0  12  -5    1.90    2.29
   0  12   5    8.93    5.22
   0  12  -5    5.39    3.72
   0 -12  -5   -6.90    3.25
   0 -12  -5    3.45    1.95
   0 -12   5    3.54    4.56
   0  12   5    2.93    2.22
   0 -12  -5   -0.38    1.74
  -1 -12  -5    6.66    3.43
   1  12  -5    5.17    2.88
  -1  12   5    3.58    2.80
   1 -12   5   17.89    6.56
   1  12  -5    7.50    4.08
  -1 -12  -5   13.17    3.28
  -1  12   5    9.66    4.74
  -1 -12  -5    1.12    4.78
   1 -12  -5    9.24    2.31
  -1 -12   5    5.30    1.72
  -1 -12   5   10.29    5.24
  -1  12  -5   13.67    4.44
  -1 -12   5    4.88    2.30
   1 -12  -5    2.06    4.34
   1 -12  -5    8.69    2.77
  -1  12  -5   -1.33    3.08
   1  12   5    6.58    3.02
  -2 -12  -5   -2.20    4.59
  -2  12   5   -2.22    2.15
  -2  12   5   -0.95    3.11
   2 -12   5    4.27    4.86
   2  12  -5    1.38    4.86
  -2 -12  -5    0.93    1.81
   2 -12  -5    3.56    1.51
  -2 -12   5    0.99    2.08
   2  12   5    3.74    4.07
  -2  12  -5   -3.42    2.45
   2  12   5    4.36    5.67
   2 -12  -5    1.76    1.85
  -2 -12   5   -1.38    3.77
   2 -12  -5   -9.06    4.33
  -2 -12   5    6.49    2.16
  -3  12   5    1.73    5.41
  -3 -12  -5    9.80    3.64
  -3 -12  -5    2.29    5.63
  -3 -12  -5    4.47    2.57
   3  12  -5    4.23    4.71
   3 -12   5    0.50    4.70
   3 -12  -5   -4.39    7.33
   3  12   5    3.54    4.91
  -3  12  -5    8.31    3.63
  -3 -12   5    3.48    6.29
  -3  12  -5    4.59    3.71
   0 -13   5   -3.59    4.23
   0  13   5    3.05    5.21
   0  13  -5    0.17    3.40
   0 -13  -5   -0.96    2.53
   0  13  -5    1.76    3.42
   0 -13  -5    2.59    7.50
  -1 -13  -5    0.89    2.57
  -1  13   5   -2.06    3.93
  -1 -13  -5    1.94    2.34
   1 -13   5    4.63    6.10
  -1 -13  -5    4.32    6.52
   1  13  -5    4.33    5.12
   1 -13  -5    6.81    2.24
  -1 -13   5    7.97    2.73
  -1 -13   5    3.63    1.68
  -1  13  -5    7.90    4.07
  -1 -13   5    4.77    4.90
  -1  13  -5    6.74    4.13
   1 -13  -5    8.92    3.08
   1  13   5   -7.39    4.76
   0   0  -6  143.20    9.60
   0   0   6  146.47    6.63
   0   0   6  116.06    9.39
   0   0  -6  135.12    6.50
   0   0  -6  144.94    6.54
   1   0  -6    4.08    1.79
  -1   0  -6    3.43    1.27
  -1   0   6    3.42    1.08
  -1   0   6    6.62    2.33
   1   0  -6    4.28    1.30
  -1   0   6    3.48    1.00
   1   0  -6    5.51    1.26
   1   0   6    4.90    1.50
   2   0  -6  236.37   11.34
  -2   0   6  253.85   12.02
   2   0  -6  277.15   15.99
  -2   0   6  245.36   12.77
  -2   0  -6  254.02   12.75
  -2   0   6  277.52   16.15
   2   0  -6  271.96   13.77
  -3   0   6    0.86    1.47
  -3   0   6   -0.16    0.36
  -3   0  -6    1.30    0.93
   3   0  -6   -0.42    0.33
   3   0   6    0.25    0.63
   3   0  -6    0.84    0.58
   3   0  -6    1.14    1.28
  -4   0  -6   24.41    5.01
   4   0  -6   21.33    2.92
   4   0  -6   30.44    6.11
  -4   0   6   17.37    3.37
  -4   0  -6   24.83    2.80
   4   0  -6   23.65    6.42
   4   0   6   16.35    4.05
  -4   0   6   29.40    6.91
   4   0   6   24.92    3.15
   5   0  -6    0.24    1.06
  -5   0   6    0.09    0.56
   5   0   6    0.61    1.75
   5   0  -6    0.69    0.83
   5   0  -6   -2.98    1.88
  -5   0  -6    0.53    0.48
  -5   0  -6    2.19    1.50
   5   0   6    2.57    1.28
  -5   0   6   -1.01    1.62
  -6   0  -6   16.73    3.66
   6   0   6   24.50    6.49
  -6   0   6   11.11    3.06
  -6   0   6   13.83    5.24
   6   0  -6   16.33    3.29
   6   0   6   16.71    4.12
   6   0  -6   10.91    5.41
   7   0   6    0.22    2.06
  -7   0  -6   -1.99    2.62
  -7   0   6    2.25    1.99
   7   0  -6   -0.15    1.82
   7   0  -6   -3.40    1.94
  -7   0   6   -3.08    3.78
  -7   0  -6    2.62    1.78
   0   1   6   -0.01    0.68
   0  -1   6    0.34    0.22
   0   1  -6    0.15    0.20
   0   1  -6    0.04    0.22
   0  -1   6    0.07    0.42
   0   1   6   -0.09    0.18
   0  -1  -6   -0.01    0.73
   0  -1  -6   -0.04    0.25
   1   1  -6    0.56    0.40
   1   1  -6    0.33    0.54
  -1   1   6    0.68    0.35
   1   1  -6    0.01    0.27
  -1   1   6    0.14    0.29
  -1   1   6   -0.22    0.95
   1  -1   6    0.47    0.35
  -1  -1  -6    0.04    0.25
   1   1   6    0.15    0.49
   1  -1  -6    0.07    0.28
   1  -1  -6   -0.10    0.28
   1   1   6    0.11    0.20
  -1  -1   6    0.52    0.74
  -1   1  -6   -0.44    0.37
  -1  -1   6   -0.31    0.17
   2   1  -6  259.07   15.77
   2   1  -6  274.65   12.25
  -2   1   6  280.45   16.76
   2   1  -6  262.39   15.82
  -2  -1  -6  276.54   14.62
   2  -1   6  273.23   11.85
   2  -1   6  284.22   10.15
  -2   1   6  266.96   13.89
  -2  -1   6  293.21   16.06
  -2   1  -6  269.93   12.05
   2  -1  -6  270.76   12.08
  -2  -1   6  272.43   14.18
   2   1   6  274.64   14.22
  -3   1   6   36.79    4.49
   3   1  -6   39.80    4.69
   3   1  -6   38.94    3.75
   3  -1   6   35.72    3.09
  -3   1   6   43.79    6.27
  -3  -1  -6   41.96    5.08
   3   1  -6   35.47    5.40
  -3  -1  -6   30.30    3.76
  -3   1   6   42.63    4.00
   3  -1   6   40.62    4.16
  -3  -1   6   36.38    5.62
   3  -1  -6   33.17    6.77
  -3   1  -6   41.46    4.25
   3  -1  -6   44.26    5.20
  -3   1  -6   37.35    2.76
   3  -1  -6   35.76    3.61
   3   1   6   36.72    4.85
  -3  -1   6   36.75    3.73
  -4  -1  -6  201.69   10.20
  -4  -1  -6  203.31   14.03
  -4   1   6  175.55   12.25
   4   1  -6  195.10   10.81
   4  -1   6  188.10   10.29
  -4   1   6  192.15   15.21
  -4   1   6  174.38   10.69
   4   1  -6  219.20   13.64
   4   1  -6  190.81   15.79
  -4  -1   6  191.57   11.12
  -4  -1   6  199.51   15.68
   4  -1  -6  214.19   16.96
   4  -1  -6  194.21   10.48
  -4   1  -6  176.03   11.77
  -4   1  -6  182.64    9.16
   4  -1  -6  220.80   14.10
   4   1   6  170.99   10.88
   4   1   6  201.49   13.95
   5  -1   6    0.24    0.72
   5   1  -6    0.49    0.99
  -5  -1  -6    0.55    1.93
  -5   1   6    0.09    0.98
  -5  -1  -6   -1.24    0.59
   5   1  -6    1.84    1.52
   5  -1   6    2.83    2.01
  -5   1   6   -1.31    1.80
  -5   1  -6   -0.69    0.71
   5  -1  -6    1.16    0.96
   5  -1  -6   -1.41    2.17
  -5  -1   6    1.08    2.66
  -5   1  -6   -0.65    1.13
   5   1   6    1.20    1.34
   5   1   6    1.20    1.02
  -5  -1   6    1.03    0.80
   6  -1   6  135.68   10.04
  -6  -1  -6  149.28   14.18
   6   1  -6  136.79    9.58
  -6   1   6  134.04   10.52
  -6   1   6  111.02   13.48
   6  -1   6  138.98   13.29
  -6  -1  -6  142.21    9.71
   6   1  -6  138.47   15.45
   6   1  -6  146.21   16.31
  -6   1  -6  135.76    9.07
   6  -1  -6  130.57    9.10
   6   1   6  150.85   10.89
   6  -1  -6  127.59   14.89
  -6  -1   6  133.88   10.39
  -6  -1   6  134.13   15.10
   6   1   6  149.97   14.47
   6  -1  -6  155.47   16.76
   7  -1   6    1.97    1.83
   7   1  -6    3.65    7.43
   7   1  -6    1.70    2.94
  -7  -1  -6    3.39    3.54
  -7  -1  -6   -0.31    1.13
  -7   1   6    0.29    1.94
  -7   1   6   -1.38    3.33
   7  -1  -6    3.39    3.00
  -7  -1   6    2.48    2.01
   7   1   6    2.74    4.24
   7  -1  -6    5.96    1.92
  -7   1  -6    1.94    2.07
   7  -1  -6    0.54    4.17
   7   1   6    2.83    2.63
   0  -2  -6  955.26   38.06
   0   2  -6  904.85   30.33
   0  -2  -6  983.70   32.70
   0  -2  -6  789.41   31.75
   0  -2   6  937.28   32.61
   0   2   6  801.82   36.45
   0   2   6  866.06   32.03
   0   2   6  835.48   31.74
   0   2  -6  910.38   32.84
   1   2  -6   15.06    1.78
   1  -2   6   14.98    1.00
  -1   2   6   14.83    3.04
  -1   2   6   14.73    4.38
  -1  -2  -6   12.17    2.96
   1   2  -6   13.52    3.02
  -1   2   6   13.86    1.85
  -1  -2   6   15.37    1.71
   1   2   6   11.86    2.87
  -1  -2   6   12.46    2.90
   1  -2  -6   12.64    1.80
  -1   2  -6   14.20    1.16
   1  -2  -6   10.47    3.57
   1   2   6   15.10    1.64
   2   2  -6  167.03   12.02
   2   2  -6  184.48    9.15
   2  -2   6  174.99    7.12
   2  -2   6  182.93    7.48
  -2   2   6  185.70   11.52
  -2   2   6  183.11   14.80
  -2   2   6  176.22   13.29
  -2  -2  -6  184.86   12.12
  -2   2   6  184.47    9.30
  -2   2  -6  180.52    7.42
   2   2   6  185.59   11.87
  -2  -2   6  170.67    8.98
  -2  -2   6  184.92   12.43
  -2   2  -6  172.73    7.51
   2  -2  -6  184.17    9.07
  -3  -2  -6   -0.19    0.90
   3  -2   6    1.51    0.64
  -3  -2  -6    0.76    0.86
   3  -2   6    0.84    0.69
   3   2  -6    1.44    1.20
  -3   2   6    2.68    1.83
   3   2  -6    0.97    0.74
  -3   2   6    1.48    0.83
  -3   2   6   -1.01    0.91
  -3  -2   6    2.41    1.63
   3  -2  -6   -0.35    0.57
  -3  -2   6    0.64    0.49
  -3   2  -6    1.19    0.50
  -3   2  -6    0.93    0.63
  -3   2  -6    1.89    0.94
   3   2   6    2.92    1.67
   3  -2  -6    1.26    0.78
  -4   2   6   11.93    2.92
   4   2  -6   17.63    3.30
  -4  -2  -6   12.59    2.72
  -4   2   6   21.51    5.83
   4  -2   6   15.58    2.68
   4  -2   6   15.54    3.77
  -4   2   6   15.28    4.05
   4   2  -6   12.85    4.67
  -4  -2  -6   13.94    4.15
   4  -2  -6   13.17    3.93
  -4  -2   6   17.29    3.38
  -4   2  -6   14.21    1.85
   4  -2  -6   14.37    2.86
   4   2   6   14.05    3.99
  -4  -2   6   11.39    3.99
   5   2  -6   10.45    3.63
  -5  -2  -6    7.42    2.26
   5  -2   6    6.98    2.99
   5  -2   6    7.06    2.09
   5   2  -6    7.24    3.97
  -5   2   6    3.32    2.60
  -5   2   6    5.92    2.57
  -5   2   6    2.85    1.50
  -5  -2  -6    8.02    3.59
  -5  -2   6    3.47    1.83
   5  -2  -6    5.72    1.74
   5  -2  -6    6.19    3.12
   5   2   6    3.76    3.05
  -5   2  -6    2.14    1.80
  -5  -2   6    5.80    3.60
  -5   2  -6    6.24    1.67
   5   2   6    7.34    2.49
   6   2  -6   -6.43    2.61
  -6  -2  -6   -1.20    2.32
  -6   2   6   -0.20    1.21
   6   2  -6    0.93    1.54
   6  -2   6    2.63    1.55
   6  -2   6    2.32    2.14
   6   2  -6    0.93    1.21
  -6   2   6    4.90    2.79
  -6   2  -6    1.60    1.00
   6   2   6   -1.42    1.13
  -6  -2   6    2.08    1.34
   6   2   6   -1.12    2.49
  -6  -2   6    3.35    3.70
   6  -2  -6   -1.03    0.97
   7   2  -6    2.57    2.24
  -7  -2  -6    4.04    3.00
  -7  -2  -6    1.23    1.18
  -7   2   6    0.89    1.45
   7   2  -6   -0.82    4.44
  -7   2   6    1.17    4.10
   7  -2   6    0.47    1.55
  -7  -2   6   -0.96    1.79
   7  -2  -6    2.00    1.46
   7   2   6    5.13    5.01
  -7   2  -6   -1.10    1.36
   7  -2  -6    1.74    2.23
   7   2   6   -1.41    1.79
   0   3   6   -0.16    0.26
   0  -3  -6    0.08    0.32
   0   3  -6    0.36    0.33
   0   3   6    0.92    1.00
   0   3   6    0.12    0.23
   0  -3   6    0.18    0.48
   0  -3  -6   -0.85    0.54
   0   3  -6   -0.10    0.48
   0  -3  -6   -0.37    0.21
  -1   3   6   14.75    4.22
  -1  -3  -6   14.96    3.63
  -1   3   6   19.38    2.79
   1   3  -6   20.74    4.11
   1   3  -6   23.01    2.33
   1  -3   6   22.02    1.62
  -1   3   6   21.50    2.56
   1  -3  -6   29.70    6.87
  -1   3  -6   23.86    1.66
   1  -3  -6   23.94    2.67
   1  -3  -6   20.81    2.79
  -1   3  -6   20.09    2.39
   1   3   6   21.33    2.30
   1   3   6   21.92    4.65
  -1  -3   6   23.95    2.21
   2   3  -6   46.90    3.94
  -2   3   6   41.88    8.94
  -2   3   6   38.19    3.77
  -2  -3  -6   47.41    6.08
  -2   3   6   43.62    4.85
   2   3  -6   46.26    5.79
   2  -3  -6   50.01    5.18
   2  -3  -6   43.05    3.74
  -2   3  -6   38.68    3.25
   2   3   6   46.13    5.75
  -2  -3   6   36.71    5.23
  -2  -3   6   42.43    3.71
   3   3  -6   -1.24    0.92
  -3  -3  -6   -1.10    1.25
  -3   3   6    0.56    0.55
   3  -3   6    0.55    0.47
  -3   3   6   -0.28    0.49
  -3   3   6   -0.48    1.15
  -3  -3  -6    1.00    0.42
   3   3  -6   -0.28    0.42
  -3   3   6    1.22    1.14
  -3   3  -6   -0.16    0.58
   3   3   6    0.08    0.96
  -3   3  -6   -0.83    0.84
  -3   3  -6   -0.30    0.42
  -3  -3   6   -0.86    1.07
  -3  -3   6   -0.06    0.36
   3  -3  -6    0.76    0.62
  -4  -3  -6   40.29    4.22
   4  -3   6   37.97    3.62
  -4  -3  -6   44.76    6.55
   4   3  -6   37.08    7.66
   4   3  -6   35.82    8.14
  -4   3   6   41.88    7.50
  -4   3   6   31.70    6.74
   4  -3   6   33.87    4.59
  -4   3   6   52.47   10.82
  -4   3   6   36.63    4.16
   4   3  -6   32.77    4.82
   4  -3  -6   35.40    6.60
  -4   3  -6   42.22    3.87
   4  -3  -6   37.99    3.78
  -4   3  -6   32.22    2.75
   4   3   6   19.86    5.20
  -4   3  -6   43.95    4.35
  -4  -3   6   30.55    6.69
  -4  -3   6   44.81    4.71
  -5   3   6    6.21    2.10
  -5   3   6    1.49    1.77
  -5  -3  -6    3.57    2.25
  -5   3   6    1.68    2.30
   5  -3   6    5.03    1.61
   5   3  -6    3.79    3.85
   5   3  -6    2.97    1.48
  -5   3   6    4.96    3.69
   5   3  -6    3.86    2.30
   5  -3   6    3.94    2.06
  -5  -3  -6    2.32    1.35
  -5   3  -6    7.01    2.49
  -5   3  -6    3.10    1.02
   5  -3  -6    2.04    2.16
   5   3   6    1.73    2.37
  -5  -3   6    7.26    3.77
  -5  -3   6    0.82    1.02
   5  -3  -6    5.28    1.75
  -6  -3  -6   44.00    5.36
  -6   3   6   47.84   12.49
  -6  -3  -6   70.25   12.45
   6   3  -6   56.86    7.84
   6   3  -6   55.55   11.05
   6  -3   6   44.42    4.96
  -6   3   6   48.77    6.85
   6   3  -6   52.43    6.00
  -6   3   6   51.90   10.82
  -6   3   6   41.55    5.45
   6  -3  -6   30.49    6.58
   6  -3  -6   48.78    4.86
  -6  -3   6   51.93    6.20
   6   3   6   47.95    6.00
  -6  -3   6   58.10   12.03
   6   3   6   61.38   11.93
  -6   3  -6   39.21    4.38
  -7   3   6    4.77    2.21
  -7   3   6    7.22    5.51
   7  -3   6   -0.40    1.55
   7   3  -6    4.53    4.64
   7   3  -6    0.12    1.89
  -7   3   6    4.21    4.16
  -7  -3  -6    5.01    1.98
   7   3  -6    1.11    2.03
  -7  -3  -6    0.02    3.49
   7  -3  -6    0.17    1.55
  -7   3  -6    0.67    1.70
   7  -3  -6   -1.21    1.98
   7   3   6    4.30    5.13
  -7  -3   6   -0.66    1.35
   7   3   6    1.72    1.67
   0  -4   6   57.91    4.99
   0  -4  -6   49.91    4.30
   0  -4  -6   58.75    7.45
   0  -4  -6   54.75    4.61
   0   4  -6   52.90    3.35
   0   4   6   55.47    4.63
   0   4  -6   61.05    5.16
   0   4   6   52.83    6.80
  -1   4   6    2.79    1.17
   1  -4   6    3.24    1.16
   1   4  -6    3.78    1.16
  -1   4   6    6.70    1.88
  -1  -4  -6    4.28    2.17
  -1   4   6    4.34    2.75
   1   4  -6    5.00    2.00
   1  -4  -6    5.94    1.64
   1  -4  -6    1.24    1.84
  -1  -4   6    4.04    1.06
   1   4   6    2.90    1.79
  -1   4  -6    5.28    1.30
  -1   4  -6    4.07    1.22
   1  -4  -6    5.20    1.83
   1   4   6    2.30    1.00
  -2   4   6    1.50    1.78
   2   4  -6    4.24    1.39
  -2  -4  -6    2.47    1.69
  -2   4   6    3.11    1.18
   2   4  -6    3.00    2.09
  -2   4   6    3.89    1.44
   2  -4  -6    3.57    2.90
   2  -4  -6    4.37    1.32
  -2   4  -6    5.67    1.66
   2  -4  -6    3.54    1.71
  -2  -4   6    3.48    1.12
  -2  -4   6    5.49    2.39
   2   4   6    2.87    1.86
   3   4  -6    9.74    2.35
  -3  -4  -6    9.27    2.33
   3  -4   6    9.72    1.91
  -3   4   6   11.91    4.24
  -3   4   6    9.04    2.67
  -3   4   6   10.24    3.94
   3   4  -6   14.03    4.13
  -3   4   6    7.34    1.97
  -3  -4  -6    6.99    3.39
  -3   4  -6   11.48    2.12
   3  -4  -6    9.42    2.03
   3  -4  -6    6.03    1.97
  -3   4  -6    9.71    1.63
  -3  -4   6    8.64    3.45
   3   4   6    8.07    3.36
  -3   4  -6    7.22    1.94
  -3  -4   6    9.39    2.37
   4   4  -6   -0.37    0.60
  -4   4   6    0.15    1.83
  -4  -4  -6    0.14    0.76
   4   4  -6   -0.75    1.66
  -4   4   6    2.32    1.20
  -4   4   6    4.40    3.13
  -4  -4  -6   -2.17    1.36
   4  -4   6    4.76    1.50
  -4   4   6   -0.78    1.15
  -4  -4   6    0.75    0.95
  -4   4  -6    3.12    0.95
  -4   4  -6    0.60    0.89
   4  -4  -6    2.27    1.56
  -4  -4   6    1.90    2.91
   4   4   6    1.35    2.27
   4  -4  -6    1.32    1.05
  -4   4  -6   -1.41    1.12
  -4   4  -6    1.04    0.93
   5  -4   6    6.23    2.00
  -5   4   6    6.00    2.14
  -5   4   6    7.14    3.38
  -5   4   6    6.78    3.84
   5   4  -6    7.47    2.79
  -5  -4  -6    9.14    2.60
  -5   4   6    3.77    2.14
  -5  -4  -6    1.71    3.25
   5   4  -6    4.52    2.15
   5   4  -6    3.14    3.07
   5   4   6   14.87    4.69
   5  -4  -6    3.13    2.16
  -5   4  -6    8.84    3.46
  -5   4  -6    7.47    2.18
  -5  -4   6   15.67    5.78
  -5   4  -6    6.78    2.55
   5  -4  -6    6.81    1.84
  -5   4  -6    7.20    1.71
  -5  -4   6    3.81    1.74
  -6  -4  -6    0.84    1.69
   6   4  -6   -1.49    3.17
  -6  -4  -6    6.31    4.17
  -6   4   6    8.62    4.79
   6  -4   6    3.17    1.78
   6   4  -6    3.52    2.32
  -6   4   6    6.78    3.36
  -6   4   6    3.56    2.19
   6  -4  -6    5.20    2.24
  -6   4  -6    4.80    1.66
   6   4   6    5.79    2.52
  -6   4  -6    7.19    3.84
  -6   4  -6    6.03    2.77
  -6  -4   6    3.48    1.99
   6   4   6    1.34    2.51
   6  -4  -6    3.14    2.54
  -6  -4   6    4.09    3.65
  -7  -4  -6    5.46    6.10
  -7   4   6    5.50    2.93
  -7  -4  -6    0.01    2.12
   7   4  -6    2.89    2.26
  -7   4   6   -0.19    1.85
   7   4  -6   -4.44    4.97
   7  -4   6    1.15    1.49
  -7   4   6    9.16    5.88
  -7  -4   6   -2.64    1.86
  -7   4  -6    5.97    7.53
   7  -4  -6    2.14    2.43
   7   4   6    6.99    2.72
  -7   4  -6    2.79    1.70
   7  -4  -6    1.40    1.52
   0   5  -6    0.30    0.43
   0   5  -6   -0.39    0.47
   0   5   6    0.00    0.37
   0  -5  -6   -0.34    1.00
   0  -5  -6   -0.28    0.48
   0  -5   6    0.74    0.62
   1   5  -6    6.64    2.88
  -1  -5  -6    4.49    2.78
  -1   5   6    2.23    1.22
  -1   5   6    2.34    1.40
   1  -5   6    2.34    1.27
   1   5  -6    3.22    1.10
  -1  -5  -6    2.20    1.12
  -1   5   6    6.08    3.08
  -1  -5   6    3.84    1.10
  -1   5  -6    3.68    1.32
   1   5   6   -0.17    1.16
  -1   5  -6    3.90    1.07
   1  -5  -6    3.83    2.08
   1  -5  -6    2.64    1.22
   1  -5  -6    2.47    1.15
   1   5   6    1.51    0.94
  -1   5  -6    3.69    1.22
  -2  -5  -6    0.63    1.36
   2   5  -6    0.48    1.20
  -2   5   6   -1.58    1.03
  -2  -5  -6   -0.76    0.30
  -2   5   6    1.21    0.83
   2  -5  -6    1.33    0.89
  -2   5  -6    0.99    0.66
   2  -5  -6    0.95    1.93
  -2  -5   6   -0.38    1.30
  -2   5  -6    1.19    0.76
  -2  -5   6    0.06    0.45
   2   5   6    0.77    1.35
   2  -5  -6   -0.10    0.65
  -3   5   6    1.15    1.09
  -3   5   6    3.56    1.43
  -3  -5  -6    2.08    2.14
   3   5  -6    3.43    1.39
  -3   5   6    3.33    2.15
   3   5  -6    2.53    2.32
  -3   5   6    1.07    2.03
  -3  -5  -6    2.91    1.30
  -3   5  -6    4.82    1.22
  -3   5  -6    4.76    1.76
  -3   5  -6    4.62    1.13
   3  -5  -6    1.89    1.14
  -3  -5   6    0.57    1.56
   3   5   6    1.62    2.89
   3  -5  -6    1.00    0.86
  -3  -5   6    1.71    1.09
  -4  -5  -6    8.50    2.39
   4   5  -6    4.85    1.82
  -4   5   6    8.86    4.93
  -4   5   6    5.69    2.27
   4   5  -6    7.81    3.56
  -4  -5  -6    2.52    2.53
  -4   5   6    8.00    4.61
  -4   5   6    6.64    2.89
   4  -5   6    8.07    2.00
  -4  -5   6    4.45    3.12
  -4   5  -6    6.21    2.04
  -4   5  -6    6.52    1.84
   4  -5  -6    4.56    2.47
  -4   5  -6    8.89    2.41
  -4   5  -6    4.83    1.32
  -4  -5   6    3.18    1.58
   4  -5  -6    8.56    2.06
  -5  -5  -6   -1.43    0.75
  -5   5   6    1.33    2.59
   5   5  -6    1.87    1.17
  -5   5   6    0.92    1.27
  -5   5   6   -1.84    3.69
   5   5  -6   -0.68    2.50
   5  -5   6    2.04    1.13
  -5  -5  -6   -1.77    2.27
  -5   5   6    1.03    1.66
   5   5   6    2.34    2.93
  -5   5  -6    1.14    1.13
  -5  -5   6    2.31    1.35
  -5   5  -6    0.10    1.94
  -5  -5   6   -0.66    2.49
   5  -5  -6    1.01    1.05
  -5   5  -6    0.68    0.70
  -5   5  -6    0.60    1.15
   5  -5  -6    3.14    2.30
  -6   5   6    5.12    2.37
   6   5  -6    2.43    1.91
  -6   5   6    6.73    4.46
  -6  -5  -6    3.85    2.01
   6  -5   6    4.23    1.90
  -6   5   6    3.73    2.19
   6   5  -6    3.59    5.52
  -6   5   6   10.94    7.99
   6   5  -6    3.56    2.75
  -6  -5   6    0.98    1.47
   6  -5  -6    4.15    1.82
   6   5   6   10.14    4.82
   6  -5  -6    6.60    3.24
  -6   5  -6    1.10    1.19
  -6   5  -6    8.91    2.93
  -6   5  -6    1.90    2.02
  -6  -5   6    7.90    3.93
  -7  -5  -6    2.96    2.40
   7   5  -6   -1.70    1.62
  -7   5   6   -3.56    2.53
   7   5  -6   -2.96    5.52
  -7   5   6   -3.26    6.43
  -7   5   6    7.14    2.54
   7  -5   6   -0.47    1.41
   7   5   6   -0.57    1.93
  -7   5  -6   -5.19    3.75
  -7  -5   6    0.11    1.76
   7  -5  -6   -0.05    1.33
   7  -5  -6    1.17    1.31
  -7   5  -6   -2.52    1.45
   0   6   6   77.44    9.14
   0  -6  -6   67.08    5.81
   0  -6   6   69.37    6.76
   0   6  -6   67.59    6.44
   0  -6  -6   63.70    9.03
   0   6  -6   78.52    4.86
   0   6   6   54.77    5.39
  -1  -6  -6   -0.68    0.44
   1  -6   6    0.04    0.63
   1   6  -6   -0.20    0.64
  -1   6   6   -0.25    0.34
  -1  -6  -6   -0.47    1.40
   1   6   6   -0.84    1.20
  -1   6  -6    0.36    0.43
  -1  -6   6   -1.31    0.86
   1   6   6    0.96    0.73
   1  -6  -6   -0.12    0.63
  -1   6  -6    1.09    0.80
  -1  -6   6   -0.38    0.37
  -1   6  -6    0.74    0.46
   1  -6  -6    0.01    0.41
   1  -6  -6    0.86    2.03
  -2   6   6   16.28    5.40
  -2   6   6   12.12    2.85
   2  -6   6   17.21    3.33
   2   6  -6   10.40    2.18
  -2  -6  -6   13.57    2.71
  -2  -6  -6   11.88    4.14
  -2   6   6   11.94    2.85
   2   6  -6   12.19    3.85
  -2  -6   6   13.68    2.53
   2  -6  -6    7.88    2.04
   2  -6  -6    8.29    4.64
  -2   6  -6   17.01    1.87
  -2   6  -6   13.77    2.51
  -2  -6   6   16.50    4.86
   2  -6  -6   17.62    2.45
   2   6   6   13.94    4.40
  -2   6  -6   15.58    3.11
   3   6  -6    0.17    0.90
  -3  -6  -6    3.87    3.28
  -3  -6  -6    2.03    1.07
  -3   6   6    1.50    1.16
  -3   6   6    0.87    1.10
  -3   6   6   -0.37    3.00
   3   6  -6    3.88    2.42
   3  -6  -6    1.99    1.43
  -3  -6   6    1.01    1.29
   3   6   6    1.55    1.89
  -3   6  -6    1.44    0.88
  -3   6  -6    2.39    1.01
  -3  -6   6    6.47    3.63
  -3   6  -6    1.05    1.17
   3  -6  -6    4.28    1.35
  -4   6   6   -0.61    0.97
  -4   6   6   -2.28    2.31
  -4  -6  -6    2.25    1.62
   4   6  -6    1.80    1.40
   4  -6   6    0.64    0.84
   4   6  -6    2.81    3.04
  -4   6   6    1.81    3.11
  -4  -6  -6    2.14    2.94
  -4   6   6    0.59    2.11
   4   6   6   -1.02    2.08
  -4   6  -6    0.96    1.01
  -4  -6   6    0.31    1.88
  -4   6  -6    2.37    0.94
   4  -6  -6   -0.05    1.54
   4  -6  -6    0.00    0.77
  -4   6  -6    1.27    1.17
  -4  -6   6    0.99    1.02
  -4   6  -6    0.92    1.27
   5  -6   6    1.07    0.83
  -5   6   6    2.75    3.32
   5   6  -6   -6.06    3.22
  -5   6   6   -2.82    1.63
  -5   6   6   -5.71    4.00
  -5  -6  -6    1.18    3.00
  -5  -6  -6   -1.47    1.11
  -5   6   6    1.26    1.18
  -5  -6   6   -4.99    2.12
  -5   6  -6   -0.59    1.22
  -5   6  -6    0.55    0.90
  -5  -6   6   -1.53    1.05
   5  -6  -6    1.29    1.16
  -5   6  -6   -0.56    2.27
   5   6   6   -0.27    3.13
  -5   6  -6    1.49    1.55
   5  -6  -6    0.43    1.90
   6   6  -6   -3.75    5.37
  -6   6   6   -0.05    1.79
  -6   6   6   -2.16    4.74
   6   6  -6    0.97    1.51
  -6   6   6    0.81    3.49
   6   6  -6   -0.92    1.73
  -6  -6  -6    0.86    1.45
   6  -6   6    1.49    1.42
  -6   6   6    1.14    4.12
  -6   6  -6   -0.31    1.50
  -6  -6   6    3.88    1.77
   6  -6  -6    0.02    1.52
   6  -6  -6    1.05    1.85
  -6   6  -6   -1.45    2.35
  -6  -6   6    6.03    4.57
  -6   6  -6    1.53    1.29
   6   6   6   -0.95    4.09
  -6   6  -6   -1.00    1.70
   0   7   6    0.37    0.75
   0   7  -6   -0.73    0.55
   0  -7  -6    2.73    2.46
   0  -7  -6   -0.79    0.64
   0  -7   6    0.24    0.41
   0   7  -6    0.12    0.99
   0  -7   6   -0.97    0.97
  -1  -7  -6    0.21    0.86
   1   7  -6    0.60    1.34
  -1   7   6    2.10    1.61
   1   7  -6    3.03    1.29
  -1  -7  -6    2.69    2.37
   1  -7   6    2.12    1.78
  -1   7   6    2.04    1.24
  -1  -7  -6    2.11    1.10
  -1   7   6    1.84    2.08
  -1  -7   6    1.38    1.33
  -1   7  -6    0.81    0.95
  -1   7  -6    3.07    1.71
   1   7   6    0.37    1.77
  -1   7  -6    2.02    0.79
  -1  -7   6    1.10    0.69
   1  -7  -6    3.92    1.43
   1   7   6    5.03    1.98
   1  -7  -6    1.65    2.85
  -2  -7  -6   42.42    4.74
  -2   7   6   42.04    5.03
  -2  -7  -6   46.11    9.61
   2   7  -6   49.18    4.84
   2  -7   6   41.38    5.60
   2   7  -6   50.08    7.29
  -2   7   6   42.17    8.84
  -2   7   6   46.99    5.81
  -2  -7   6   50.05    9.13
   2   7   6   36.62    8.02
  -2   7  -6   53.21    5.26
  -2  -7   6   47.24    4.49
   2  -7  -6   50.12    5.70
   2  -7  -6   55.62    4.86
   2  -7  -6   59.17   12.39
  -2   7  -6   56.81    4.92
  -2   7  -6   45.68    3.70
  -3   7   6   -3.07    2.06
  -3   7   6    1.19    1.09
   3   7  -6    2.34    3.22
  -3  -7  -6    1.58    1.10
  -3   7   6    3.79    2.04
   3   7  -6    1.97    1.08
  -3  -7  -6    1.97    2.39
   3   7   6    0.35    2.01
  -3   7  -6    1.13    0.94
  -3   7  -6    1.78    0.96
   3  -7  -6    2.23    1.53
  -3  -7   6    3.75    3.46
   3  -7  -6    1.97    1.02
  -3   7  -6    3.09    1.84
  -3   7  -6    1.67    1.18
  -3  -7   6    0.70    0.94
  -4  -7  -6    0.47    3.08
   4   7  -6    7.80    3.78
  -4   7   6    3.61    4.18
  -4   7   6    4.26    2.19
   4   7  -6    5.14    2.26
  -4   7   6    5.41    3.72
  -4   7   6    5.44    2.88
  -4   7  -6    3.78    1.33
  -4  -7   6    4.53    2.22
  -4   7  -6   12.71    3.65
   4  -7  -6    2.14    1.45
   4   7   6    4.69    4.09
  -4  -7   6    6.80    3.84
   4  -7  -6    3.75    1.47
  -4   7  -6    5.13    1.84
  -5  -7  -6    3.88    4.83
  -5   7   6    1.14    4.06
   5   7  -6   23.90    7.25
  -5  -7  -6    9.78    3.12
   5  -7   6   10.19    2.53
  -5   7   6    4.89    3.67
   5  -7  -6    5.04    2.54
  -5  -7   6    7.53    4.62
  -5  -7   6   10.64    3.25
  -5   7  -6    7.59    2.03
  -5   7  -6    4.56    1.75
   5  -7  -6    6.65    1.88
   5   7   6   14.75    6.60
  -5   7  -6    7.31    3.73
  -5   7  -6    8.66    2.53
  -6   7   6   42.37    6.97
   6   7  -6   33.07   10.17
  -6  -7  -6   45.87    6.17
  -6   7   6   24.73    9.01
   6   7  -6   28.51    5.49
   6  -7   6   38.42    4.75
  -6   7   6   42.04    9.34
   6  -7  -6   40.50    3.96
   6  -7  -6   30.28    6.01
  -6  -7   6   70.63   14.23
   6   7   6   48.25   18.09
  -6   7  -6   43.12    5.12
  -6   7  -6   40.87    4.65
  -6   7  -6   45.50    6.13
  -6  -7   6   52.25    6.72
  -6   7  -6   33.29    5.04
   0  -8  -6  199.79   11.84
   0   8   6  188.59   16.51
   0   8  -6  190.05   10.14
   0  -8  -6  206.84   18.21
   0  -8   6  203.58   14.56
   0   8  -6  177.82   13.24
   0   8   6  185.58   12.19
  -1  -8  -6    0.32    0.65
   1  -8   6   -1.11    1.28
  -1  -8  -6   -2.09    1.31
   1   8  -6   -0.05    0.72
  -1   8   6    2.05    1.20
  -1   8   6   -2.50    1.54
   1   8  -6    1.29    1.55
  -1   8  -6    1.09    1.36
  -1   8  -6    0.45    0.67
   1  -8  -6    4.06    3.07
   1   8   6   -0.15    1.68
  -1  -8   6    1.54    1.18
   1  -8  -6    1.14    1.01
   1   8   6    1.99    1.04
  -1  -8   6   -0.20    0.66
  -1  -8   6   -0.13    0.51
  -2  -8  -6   47.68    5.30
   2  -8   6   47.89    6.43
  -2  -8  -6   47.83   10.91
   2   8  -6   45.95    5.01
  -2   8   6   50.31    5.79
  -2   8   6   44.38    5.91
  -2   8   6   48.86   10.76
   2   8  -6   42.29    8.77
   2  -8  -6   46.52    5.68
  -2   8  -6   42.66    4.89
  -2  -8   6   40.95    8.28
   2  -8  -6   46.06    4.67
   2   8   6   34.34    7.78
  -2   8  -6   54.42    4.35
   2  -8  -6   48.12   11.22
  -2  -8   6   44.41    4.42
  -2   8  -6   51.15    5.66
  -3   8   6    3.62    1.67
  -3  -8  -6    3.20    4.00
  -3   8   6   -4.87    2.49
  -3  -8  -6    0.29    1.03
   3   8  -6    1.53    1.95
  -3   8   6    1.00    2.01
   3   8  -6    2.28    1.76
  -3  -8   6    0.54    2.56
   3  -8  -6    0.19    0.77
  -3   8  -6    3.38    1.54
   3   8   6    3.10    3.12
  -3   8  -6   -0.17    0.71
  -3   8  -6    1.05    1.19
   3  -8  -6   -2.64    2.97
   3  -8  -6    0.92    0.96
  -3  -8   6    1.37    1.28
  -3   8  -6    3.33    1.89
  -4   8   6   18.43    5.31
   4   8  -6   13.19    3.48
  -4   8   6    1.47    6.83
  -4  -8  -6   19.10    7.13
  -4  -8  -6   12.64    3.49
  -4   8   6   11.75    3.46
   4   8  -6   24.51    7.44
  -4   8   6   17.82    7.62
  -4   8  -6   14.71    2.72
  -4  -8   6   12.37    5.41
   4  -8  -6    9.09    2.75
   4  -8  -6   12.42    2.63
  -4   8  -6   15.27    5.37
   4   8   6   14.45    5.40
  -4   8  -6   19.11    3.12
  -4   8  -6   14.93    2.83
   5   8  -6   -0.70    4.49
  -5   8   6    0.58    4.56
  -5  -8  -6    2.05    5.51
  -5  -8  -6    0.83    0.99
  -5   8   6   -4.89    3.12
  -5   8   6    0.76    1.38
  -5   8   6   -0.70    2.63
  -5   8  -6    1.91    1.48
  -5  -8   6   -1.77    3.60
   5  -8  -6   -1.05    0.97
  -5  -8   6    0.49    1.75
  -5   8  -6   -0.20    1.23
   5  -8  -6   -0.41    1.22
  -5   8  -6   -1.01    1.46
  -5   8  -6   -0.92    1.64
  -6   8   6    2.88    3.84
  -6   8   6   -3.95    5.06
  -6  -8  -6    1.40    5.61
   6   8  -6   -2.91    4.60
  -6  -8  -6   -0.55    2.00
  -6   8   6    1.80    1.80
   6   8   6   -0.96    4.33
  -6  -8   6    0.66    1.89
  -6   8  -6    1.98    2.53
   6  -8  -6    2.37    1.83
  -6   8  -6    0.49    1.92
  -6   8  -6    2.91    1.79
  -6  -8   6    2.55    5.70
   0   9  -6    2.18    2.18
   0  -9  -6   -0.26    0.73
   0   9   6    4.20    2.95
   0  -9  -6    0.05    1.12
   0   9   6   -1.37    0.61
   0  -9  -6   -2.50    1.94
   0   9  -6   -0.26    0.76
   1   9  -6   -1.60    1.24
   1  -9   6    1.84    1.93
  -1   9   6    1.46    2.23
  -1  -9  -6   -1.20    2.49
  -1   9   6    1.47    1.26
  -1  -9  -6    0.41    1.24
   1   9  -6    0.42    0.86
  -1  -9  -6    1.08    1.61
   1  -9  -6    0.80    1.18
   1   9   6    1.81    2.09
   1  -9  -6    1.42    1.06
  -1  -9   6   -0.64    0.93
  -1   9  -6    2.28    1.76
  -1   9  -6    0.59    1.47
   1   9   6    0.20    1.11
  -1  -9   6    0.24    1.79
   1  -9  -6    2.75    3.17
  -1  -9   6    1.25    0.83
  -2   9   6   45.25    5.57
   2   9  -6   52.87    5.46
  -2  -9  -6   42.31    5.61
  -2  -9  -6   45.51   10.66
  -2   9   6   45.26    6.29
   2   9  -6   36.08    8.18
   2  -9   6   49.44    7.48
  -2   9   6   49.12    9.78
  -2  -9  -6   40.45    5.00
   2   9   6   41.35    5.36
  -2   9  -6   44.92    5.47
  -2  -9   6   31.11    7.24
  -2   9  -6   51.98    6.02
   2   9   6   47.43    9.85
   2  -9  -6   43.90    4.62
  -2  -9   6   41.25    4.39
   2  -9  -6   35.56   10.35
  -3  -9  -6    1.21    1.39
   3   9  -6   -4.70    2.41
   3   9  -6    3.79    1.81
  -3   9   6    2.72    2.62
  -3   9   6   -1.50    2.44
  -3   9   6    0.17    1.34
  -3  -9  -6    2.03    3.62
   3   9   6    2.49    3.75
  -3   9  -6    2.86    1.73
  -3   9  -6    3.26    1.36
  -3  -9   6    0.08    2.41
  -3  -9   6    2.48    1.58
   3  -9  -6    2.97    1.79
   3  -9  -6    1.74    1.34
  -3   9  -6   -0.65    1.13
  -4   9   6   67.94    7.44
  -4   9   6   48.22   11.28
   4   9  -6   64.90   13.43
  -4   9   6   68.28    9.03
  -4  -9  -6   56.33    6.67
  -4  -9  -6   51.61   12.34
  -4   9   6   44.21    9.68
   4  -9  -6   58.28    7.56
  -4   9  -6   60.57   10.11
  -4   9  -6   56.94    7.03
  -4  -9   6   58.87    6.45
   4   9   6   46.53   11.53
   4  -9  -6   55.64    4.72
  -4   9  -6   57.10    5.36
  -4  -9   6   38.15    9.56
  -4   9  -6   54.32    5.03
  -5  -9  -6    4.38    5.73
  -5  -9  -6   -0.79    1.64
  -5   9   6    5.03    2.75
  -5   9   6   10.04    4.34
  -5   9   6   -2.32    3.94
   5   9  -6   -5.59    3.68
   5   9   6   -5.30    3.62
  -5   9  -6    4.71    1.90
  -5  -9   6   10.48    5.61
  -5  -9   6   -0.03    1.96
  -5   9  -6    4.68    1.76
  -5   9  -6   -2.95    1.97
  -5   9  -6    2.81    1.45
   5  -9  -6    3.30    1.92
   0 -10  -6   51.24    6.15
   0  10  -6   57.50   11.60
   0  10   6   67.74    9.92
   0 -10  -6   58.33   12.42
   0  10  -6   57.71    6.31
   0 -10  -6   56.87    5.59
   0 -10   6   64.65    9.00
   1 -10   6    6.22    3.62
   1  10  -6    4.82    2.96
  -1  10   6   12.52    5.50
   1  10  -6    7.89    2.48
  -1 -10  -6   11.21    5.72
  -1 -10  -6    7.59    2.59
  -1 -10  -6   10.40    3.10
   1  10   6    6.34    3.63
   1 -10  -6    7.33    4.94
  -1  10  -6   12.10    3.18
   1 -10  -6   11.63    2.71
  -1  10  -6   10.29    3.61
  -1 -10   6   12.15    2.40
  -1 -10   6   12.25    5.00
   1 -10  -6   12.10    3.18
  -1 -10   6   14.57    2.86
  -2  10   6    2.13    2.48
  -2  10   6    2.58    1.72
   2 -10   6    4.02    3.41
   2  10  -6    4.26    3.08
  -2 -10  -6    1.43    1.84
  -2 -10  -6   -1.55    3.60
  -2 -10  -6    0.97    1.43
   2  10  -6    7.15    2.53
  -2  10  -6    5.45    2.68
  -2  10  -6    3.66    2.08
  -2 -10   6    3.22    2.90
   2 -10  -6    3.42    1.41
  -2 -10   6    4.61    1.64
   2 -10  -6    2.05    1.49
   2  10   6   11.12    5.15
  -3 -10  -6    7.02    5.67
  -3  10   6    3.84    2.28
  -3 -10  -6    2.77    2.01
   3  10  -6   -0.67    1.43
  -3  10   6   -0.29    1.34
  -3  10   6    5.94    4.14
  -3  10  -6    0.67    1.47
   3 -10  -6   -6.23    3.04
  -3 -10   6    0.60    1.41
  -3  10  -6    3.23    2.10
   3  10   6   -2.85    2.64
   3 -10  -6    1.27    1.38
   3 -10  -6    1.76    1.00
  -3 -10   6    4.19    4.51
  -3  10  -6    0.15    0.97
  -4  10   6    7.87    3.62
   4  10  -6    3.12    2.52
   4  10  -6    5.71    5.73
  -4  10   6   25.51   10.41
  -4  10   6    2.58    2.88
  -4 -10  -6    3.14    5.53
  -4 -10  -6    7.82    3.33
  -4  10   6    5.22    4.78
   4 -10  -6    8.65    2.00
  -4  10  -6    8.85    4.08
   4 -10  -6    5.37    1.82
   4 -10  -6    8.48    3.48
  -4 -10   6    7.66    6.59
  -4 -10   6    5.05    2.34
  -4  10  -6    8.36    2.66
  -4  10  -6    9.60    2.66
  -4  10  -6    7.35    2.72
   4  10   6   10.96    6.81
  -5  10   6    5.35    4.87
  -5 -10  -6    0.41    2.16
  -5  10   6    0.73    2.35
  -5 -10  -6   11.55    8.00
   5  10  -6   -0.14    4.58
   5 -10  -6    5.96    3.32
   5  10   6    0.02    4.38
  -5 -10   6    0.11    2.07
  -5 -10   6   10.76    6.09
   0 -11  -6    2.80    1.37
   0 -11  -6   -6.40    2.88
   0 -11  -6   -1.15    1.58
   0  11   6   -3.89    2.56
   0  11  -6    1.54    1.26
   0 -11   6    0.74    2.85
   0  11  -6    0.04    1.75
  -1  11   6    1.15    1.67
  -1 -11  -6   -2.40    1.33
   1 -11   6   -0.15    2.48
  -1  11   6   -0.06    3.38
  -1 -11  -6   -6.07    3.59
   1  11  -6    0.97    2.85
   1 -11  -6    3.66    1.91
   1 -11  -6   -0.97    0.90
  -1  11  -6   -0.11    2.15
   1 -11  -6    0.87    5.16
  -1 -11   6    2.58    1.30
  -1 -11   6   -1.40    2.59
  -1  11  -6   -1.02    1.50
   1  11   6   -4.54    2.74
  -1 -11   6   -0.36    0.84
  -2 -11  -6    4.09    4.38
  -2  11   6   -0.15    1.84
  -2 -11  -6    9.51    3.18
  -2  11   6    1.57    4.25
   2 -11   6    5.53    3.74
   2  11  -6   13.52    6.33
  -2 -11   6    5.77    2.55
   2 -11  -6    6.53    1.95
  -2 -11   6   10.27    2.55
  -2  11  -6    5.19    2.33
   2  11   6   13.42    5.61
  -2 -11   6    9.34    5.30
  -2  11  -6    1.14    2.67
   2 -11  -6    7.49    2.50
   2  11   6    5.14    2.44
  -3 -11  -6    0.29    1.86
  -3  11   6    3.29    2.79
  -3  11   6    3.96    2.66
  -3  11   6   10.05    4.95
  -3 -11  -6   -4.40    3.62
  -3 -11  -6    0.47    1.65
   3  11  -6    0.88    5.16
  -3  11  -6   -0.88    1.78
   3 -11  -6    1.04    1.61
   3  11   6    6.85    2.80
   3 -11  -6   -8.43    4.39
   3 -11  -6    2.69    1.38
   3  11   6   -0.92    4.65
  -3 -11   6    6.31    3.78
  -3  11  -6    4.97    2.13
  -4  11   6   10.67    3.49
  -4  11   6    3.94    4.93
  -4 -11  -6   11.75    3.73
   4  11  -6   18.12    7.70
  -4 -11  -6    3.72    7.56
  -4  11  -6   10.60    3.16
  -4  11  -6   11.48    4.78
  -4 -11   6    7.16    5.81
   4  11   6   16.32    7.56
  -4 -11   6    7.64    2.90
  -4  11  -6    7.25    2.59
   0  12   6   10.10    3.94
   0 -12  -6    5.56    2.50
   0 -12  -6   13.28    6.96
   0  12  -6    8.71    3.65
   0 -12  -6    4.75    2.11
   0 -12   6   11.45    5.70
   0  12   6    5.58    4.97
   0  12  -6    6.78    3.51
   1 -12   6   -0.60    4.14
  -1  12   6    0.42    2.68
   1  12  -6    2.20    3.34
  -1 -12  -6    2.95    1.99
  -1 -12  -6   -5.00    4.94
  -1 -12   6    0.08    1.02
  -1  12  -6    1.35    2.20
   1  12   6    3.47    4.43
  -1 -12   6   -1.44    1.49
   1  12   6    1.36    2.10
   1 -12  -6   -1.16    5.61
  -1 -12   6    0.11    3.36
   1 -12  -6    0.74    1.87
  -1  12  -6    2.63    3.14
   2  12  -6    1.74    3.20
  -2  12   6   -1.11    3.90
  -2 -12  -6    8.11    7.24
  -2 -12  -6    5.85    2.41
  -2  12   6    2.86    2.76
   2 -12   6   -0.81    4.85
  -2 -12  -6    0.50    2.10
  -2 -12   6    2.97    2.04
   2 -12  -6    1.88    5.33
  -2  12  -6    7.18    4.26
   2  12   6   -1.60    4.17
  -2 -12   6    0.25    2.31
   2 -12  -6    2.30    1.68
   2 -12  -6    2.01    1.92
  -2  12  -6    8.84    3.40
  -3  12   6    1.39    4.43
   3  12  -6    3.23    4.60
  -3 -12  -6    0.09    1.86
  -3 -12  -6   10.69    6.41
  -3 -12   6   -2.77    1.38
  -3 -12   6    5.55    5.19
   3 -12  -6   -2.69    1.37
   3  12   6   -6.53    4.57
   3 -12  -6   -1.83    1.07
   3 -12  -6   -5.18    5.47
  -3  12  -6    0.44    2.95
   0  13   6   -3.96    3.71
   0  13  -6    3.12    4.27
   0 -13   6    3.12    4.15
   0  13  -6    1.67    3.12
   0 -13  -6   -8.12    6.62
   1  13  -6    5.17    5.21
  -1 -13  -6   -6.76    7.13
  -1  13   6   -3.98    5.19
  -1 -13  -6    2.52    1.77
  -1 -13  -6   -1.02    2.68
   1 -13   6   -2.87    5.27
   1 -13  -6   -0.50    1.64
   1  13   6    2.21    5.01
   1 -13  -6    6.04    2.31
  -1 -13   6    3.72    1.55
  -1  13  -6    5.08    3.09
  -1 -13   6    3.02    2.05
   1 -13  -6    3.24    8.99
  -1  13  -6    1.13    3.64
  -1 -13   6    6.90    5.22
   0   0   7   -0.36    0.20
   0   0   7    0.25    0.58
   0   0  -7   -0.07    0.24
   0   0  -7    0.21    0.82
   0   0  -7   -0.14    0.19
   0   0   7    0.05    0.22
  -1   0   7    0.07    0.21
  -1   0   7    0.20    0.74
  -1   0   7    0.66    0.50
  -1   0  -7    0.46    0.58
   1   0   7   -0.69    0.35
   1   0  -7   -0.54    0.21
   1   0   7    0.57    0.25
  -2   0  -7    0.34    0.61
   2   0   7    0.64    0.44
   2   0  -7    0.24    0.33
  -2   0   7   -1.28    0.54
   2   0  -7   -0.03    0.34
  -2   0   7    0.13    0.45
  -2   0   7   -0.37    0.19
   2   0  -7   -0.16    0.68
   3   0   7    0.02    0.64
  -3   0   7   -0.46    0.42
  -3   0   7   -0.92    0.70
   3   0  -7    1.11    0.58
  -3   0   7    0.12    0.36
   3   0   7    0.53    0.45
   3   0  -7   -0.03    0.38
   3   0  -7    1.12    1.15
  -3   0  -7   -1.15    0.64
  -4   0  -7   -1.88    1.10
   4   0  -7    0.24    0.82
   4   0  -7    0.22    0.72
  -4   0   7    1.04    1.39
   4   0  -7    1.17    2.50
   4   0   7   -0.77    0.36
  -4   0   7   -1.12    0.53
  -5   0   7    0.47    0.80
   5   0   7   -0.36    1.38
  -5   0  -7    2.08    1.89
  -5   0   7   -2.44    1.67
   5   0  -7    1.43    1.04
   5   0   7    0.98    1.06
   5   0  -7   -1.88    1.69
   5   0  -7    2.44    1.60
   6   0  -7   -1.91    1.36
   6   0   7   -1.83    0.78
   6   0  -7    1.99    1.50
  -6   0  -7    0.24    1.01
   6   0  -7   -1.22    2.81
  -6   0   7    3.56    3.92
  -6   0   7    0.46    1.21
   6   0   7    1.00    2.08
   7   0   7    0.69    1.68
  -7   0   7    0.19    1.49
  -7   0   7   -5.49    3.83
   7   0  -7    4.95    3.43
   7   0  -7   -5.58    2.91
   7   0  -7   -0.21    1.38
   0   1  -7    0.30    0.33
   0   1   7    0.50    0.40
   0   1   7   -0.95    0.43
   0  -1   7   -0.56    0.35
   0  -1  -7   -0.22    0.32
   0  -1  -7   -0.02    1.00
   0  -1   7    0.04    0.31
   0   1   7    0.54    0.45
   1   1  -7   93.12    7.52
  -1   1   7   88.24    6.17
  -1   1   7   85.00    5.18
   1  -1   7   87.32    5.38
  -1  -1  -7   74.23    6.68
   1   1  -7   85.59    5.58
   1   1  -7   82.13    4.97
   1  -1  -7   88.82    5.40
   1   1   7   85.99    4.28
   1   1   7   96.73    7.31
  -1  -1   7   89.36    7.33
  -1  -1   7   80.76    4.81
  -1   1  -7   89.10    6.01
   1  -1  -7   86.42    5.98
   2   1  -7   34.24    5.03
   2  -1   7   34.71    3.00
  -2   1   7   24.22    5.06
  -2  -1  -7   34.61    4.41
   2   1  -7   32.14    3.13
  -2   1   7   27.83    3.04
   2   1  -7   33.12    3.78
  -2   1  -7   35.24    3.27
  -2  -1   7   35.08    3.27
   2   1   7   39.61    4.52
   2  -1  -7   32.14    3.99
   2  -1  -7   32.68    3.16
  -2  -1   7   33.29    4.87
  -3   1   7    2.89    1.34
  -3   1   7    4.34    1.56
   3   1  -7    7.61    2.00
   3  -1   7    4.83    1.77
   3   1  -7    5.75    2.68
  -3   1   7    7.84    3.30
   3  -1   7    7.39    1.42
   3   1  -7    6.77    2.11
  -3  -1  -7    7.53    2.71
   3  -1  -7    5.35    1.49
  -3  -1   7    7.01    1.90
   3   1   7    5.23    2.00
  -3  -1   7    8.47    3.46
  -3   1  -7    5.60    1.74
   3  -1  -7    4.65    2.77
   3  -1  -7    4.44    1.67
   4  -1   7   16.11    2.84
   4   1  -7   20.68    6.03
  -4   1   7   19.45    4.31
  -4   1   7   21.19    5.79
   4   1  -7   19.87    4.75
  -4  -1  -7   14.57    2.68
  -4  -1  -7   17.74    4.93
  -4   1   7   18.41    3.35
   4  -1   7   25.79    4.75
   4   1  -7   22.77    3.86
   4  -1  -7   19.61    5.86
  -4  -1   7   14.67    4.70
  -4   1  -7   16.36    2.11
   4  -1  -7   21.55    2.93
   4  -1  -7   24.67    5.59
   4   1   7   24.32    5.55
   4   1   7   22.21    2.93
  -4  -1   7   19.36    3.66
   5  -1   7    2.70    1.74
   5  -1   7    0.74    0.74
   5   1  -7    5.96    1.92
  -5  -1  -7    0.23    0.83
  -5  -1  -7   -0.01    1.78
   5   1  -7    2.74    1.60
  -5   1   7    2.22    1.47
  -5   1   7    8.10    3.86
   5   1   7    2.47    1.40
   5  -1  -7    2.64    1.77
   5  -1  -7    5.13    3.23
   5  -1  -7    2.80    1.58
  -5  -1   7    1.10    0.95
  -5  -1   7    2.38    2.81
   5   1   7    3.66    2.59
  -5   1  -7    2.10    1.46
  -5   1  -7    1.89    0.97
   6  -1   7    9.23    2.81
   6   1  -7   12.19    4.36
   6   1  -7   11.97    5.43
  -6   1   7   14.58    3.48
  -6   1   7   13.55    5.16
   6   1  -7   13.12    3.23
  -6  -1  -7    9.49    2.47
   6  -1   7    8.56    4.09
  -6  -1   7    9.29    3.25
   6  -1  -7   11.98    4.73
  -6  -1   7    2.89    3.63
   6   1   7   10.08    2.82
  -6   1  -7    7.39    2.24
   6  -1  -7   12.34    3.07
   6  -1  -7    7.36    4.64
   6   1   7    9.52    4.47
   7   1  -7   -8.61    7.73
  -7   1   7    7.17    5.80
   7   1  -7   -0.23    2.54
  -7  -1  -7    9.08    2.76
   7  -1   7    4.50    2.15
  -7   1   7    5.88    2.85
   7  -1  -7    3.94    2.11
   7   1   7    8.25    3.00
  -7  -1   7    7.94    3.13
   7  -1  -7    4.04    2.95
   7  -1  -7   12.48    6.20
   0   2   7  169.17    8.61
   0  -2  -7  182.25    8.76
   0  -2   7  193.76    9.51
   0   2  -7  180.22    9.64
   0   2   7  195.04   13.08
   0  -2  -7  181.01    8.88
   0  -2  -7  127.22   16.50
   0   2  -7  178.93    7.53
   0   2   7  178.58    8.86
   1   2  -7   41.84    3.16
   1  -2   7   36.62    2.39
   1  -2   7   36.85    2.71
  -1  -2  -7   34.40    4.70
  -1   2   7   45.88    4.24
  -1   2   7   37.43    3.33
   1   2  -7   39.28    4.72
  -1   2   7   44.77    6.59
  -1  -2   7   36.42    2.87
   1  -2  -7   31.45    6.31
   1  -2  -7   33.28    3.57
   1   2   7   40.87    4.98
   1   2   7   34.86    2.78
   1  -2  -7   33.52    3.21
  -2   2   7   54.82    9.79
   2   2  -7   53.90    5.34
   2   2  -7   41.03    3.70
   2  -2   7   41.98    2.47
  -2   2   7   42.36    3.84
  -2  -2  -7   43.56    5.53
   2   2  -7   40.52    5.47
  -2   2   7   42.06    6.37
  -2   2   7   46.34    5.38
   2  -2  -7   41.68    3.71
  -2  -2   7   35.27    5.24
   2  -2  -7   50.30    5.30
   2   2   7   40.87    5.10
  -2  -2   7   43.04    3.77
  -2   2  -7   41.24    2.67
  -3   2   7   22.12    6.54
  -3  -2  -7    9.55    3.01
   3   2  -7   13.20    2.66
   3  -2   7   11.36    1.44
   3  -2   7   13.01    2.54
   3   2  -7   24.71    5.27
  -3   2   7   10.99    2.37
   3   2  -7   18.73    4.88
  -3   2   7   13.64    3.55
  -3   2   7    9.00    3.45
  -3  -2  -7   11.07    2.17
   3   2   7   12.73    3.50
  -3  -2   7    7.97    3.07
  -3   2  -7   13.74    1.98
   3  -2  -7   12.42    3.30
   3  -2  -7    6.50    1.76
  -3  -2   7   16.89    3.03
   4   2  -7    4.29    2.03
  -4   2   7    6.71    2.85
   4  -2   7    8.00    1.77
   4   2  -7    6.83    2.14
  -4   2   7    8.78    2.53
  -4  -2  -7    8.59    2.09
   4   2  -7    6.81    3.64
   4  -2   7   17.23    3.44
  -4  -2  -7    5.25    2.73
  -4   2   7    3.27    2.98
  -4  -2   7    7.86    2.36
   4  -2  -7    6.68    2.42
  -4   2  -7    6.90    2.07
   4  -2  -7    5.89    1.83
  -4   2  -7    8.69    1.63
  -4  -2   7    2.90    2.12
   4   2   7   11.59    4.21
  -5   2   7   28.93    4.88
  -5  -2  -7   23.33    6.28
   5  -2   7   20.26    5.08
  -5  -2  -7   16.78    3.46
   5  -2   7   23.38    3.03
  -5   2   7   26.13    5.72
   5   2  -7   24.67    7.09
   5   2  -7   17.13    3.71
   5   2  -7   16.45    4.64
  -5   2   7   35.90    8.36
   5  -2  -7   20.99    5.31
  -5   2  -7   23.61    4.85
  -5   2  -7   22.27    2.83
  -5  -2   7   16.17    4.95
   5   2   7   24.64    3.51
  -5  -2   7   16.29    3.49
   5   2   7   30.45    7.00
   6   2  -7    2.70    2.16
  -6   2   7    2.92    2.86
  -6  -2  -7    7.83    2.49
  -6   2   7    5.28    2.14
   6  -2   7    8.33    2.46
   6   2  -7    4.38    4.50
   6  -2   7    5.78    2.94
   6   2  -7   12.11    3.95
   6   2   7    4.34    3.10
   6   2   7    4.25    2.08
  -6  -2   7    9.42    4.72
   6  -2  -7    7.33    2.25
  -6   2  -7    6.46    1.99
  -6  -2   7    5.14    2.22
   6  -2  -7    6.79    2.95
  -7  -2  -7   20.28    4.30
   7   2  -7   13.93    4.68
   7   2  -7   15.03    7.22
   7   2  -7   15.59    3.83
  -7   2   7   19.38    6.97
   7  -2   7   17.76    4.02
  -7   2   7   11.35    3.66
   7   2   7   13.41    3.82
   7  -2  -7    8.75    4.20
  -7   2  -7   15.25    3.48
   7  -2  -7    9.83    2.65
  -7  -2   7    9.64    3.49
   0  -3   7   -0.13    0.43
   0   3   7   -1.67    0.90
   0   3  -7    0.18    0.51
   0   3   7    0.24    0.54
   0   3   7    0.12    0.20
   0  -3  -7    0.51    0.50
  -1  -3  -7   26.08    5.35
  -1   3   7   35.26    3.87
  -1   3   7   42.45    8.24
   1   3  -7   33.89    2.95
   1  -3   7   34.50    2.18
  -1   3   7   33.88    3.39
   1   3  -7   36.45    4.57
   1   3   7   34.19    5.05
   1  -3  -7   39.07    3.59
   1   3   7   38.01    3.23
  -1  -3   7   33.30    2.78
   1  -3  -7   36.28    4.43
   1  -3  -7   38.00    7.42
  -2   3   7  104.80    6.84
  -2   3   7  110.88    8.32
  -2   3   7   96.18   11.07
   2   3  -7  107.51    9.53
   2   3  -7  106.20    6.57
  -2  -3  -7  101.22    9.56
   2  -3  -7  111.14    6.68
  -2  -3   7  110.47    9.47
  -2   3  -7  105.34    5.48
  -2  -3   7   86.60    6.02
   2   3   7  100.31    9.18
  -3  -3  -7    3.77    2.15
  -3   3   7    7.46    3.22
   3  -3   7    6.81    1.29
   3   3  -7    6.67    2.99
  -3   3   7    8.97    2.24
  -3   3   7    8.50    3.20
  -3   3   7   10.65    3.14
   3   3  -7    4.56    1.55
  -3  -3  -7    5.15    1.55
   3   3   7    9.22    3.37
   3  -3  -7    6.99    2.06
  -3  -3   7    6.14    2.62
  -3  -3   7    9.40    2.31
  -3   3  -7   10.54    1.90
   3  -3  -7    7.77    1.84
  -3   3  -7   10.98    2.25
  -3   3  -7    9.02    1.61
   4  -3   7   90.57    7.28
  -4  -3  -7  114.52   19.82
   4  -3   7   84.25    5.49
  -4   3   7   77.32    8.15
  -4   3   7   85.25    6.89
  -4   3   7   95.05   10.95
   4   3  -7   83.07    6.86
   4   3  -7   74.75    9.99
   4   3  -7   93.32    8.39
  -4   3   7   83.20   12.08
  -4  -3  -7   91.84    6.86
  -4   3  -7   86.44    6.29
  -4   3  -7   77.14    4.71
   4  -3  -7   99.98    9.17
  -4  -3   7   87.17   10.42
   4  -3  -7  100.52    6.71
   4   3   7   89.98   10.08
  -4   3  -7   87.88    5.80
  -4  -3   7   93.07    7.30
   5   3  -7    3.71    1.80
  -5  -3  -7    5.80    2.08
  -5  -3  -7    6.86    3.71
  -5   3   7    6.43    2.93
   5   3  -7    2.64    3.95
   5  -3   7    7.22    2.81
  -5   3   7    6.93    4.58
   5   3  -7    9.37    2.48
  -5   3   7   10.54    3.88
  -5   3   7   11.16    3.02
   5  -3   7    4.52    1.68
   5   3   7   14.79    5.31
  -5   3  -7    8.47    1.91
   5  -3  -7    8.72    2.36
   5  -3  -7   12.20    4.26
  -5  -3   7    2.66    1.41
  -5   3  -7    6.82    2.25
  -5  -3   7    3.02    2.56
  -6   3   7   39.28    8.77
   6  -3   7   33.45    9.05
   6   3  -7   56.09    7.74
  -6   3   7   58.21   13.81
  -6  -3  -7   48.02    5.75
  -6   3   7   58.34    8.06
  -6   3   7   50.31    5.99
   6  -3   7   55.35    5.41
   6   3  -7   62.92   12.14
   6  -3  -7   51.27    5.16
   6   3   7   39.29    8.59
   6  -3  -7   52.90    7.61
   6   3   7   50.58    6.23
  -6  -3   7   55.92    6.52
  -6   3  -7   54.24    4.90
  -6  -3   7   32.36    8.94
  -7   3   7    6.00    2.85
  -7  -3  -7   10.32    3.15
  -7   3   7   14.05    6.87
   7   3  -7    3.21    2.41
   7  -3   7    8.62    2.83
  -7   3   7    5.80    4.88
   7   3  -7    4.01    3.81
  -7   3  -7    9.83    2.46
   7  -3  -7    6.15    3.27
  -7  -3   7    2.29    2.42
   7  -3  -7    8.83    2.57
   7   3   7    9.78    3.37
   0  -4   7  401.95   18.12
   0   4   7  404.11   17.72
   0   4  -7  412.35   15.50
   0   4   7  397.13   22.91
   0  -4  -7  404.03   17.54
   0   4  -7  410.56   18.32
   0  -4  -7  356.21   30.44
   0  -4  -7  445.14   18.09
  -1  -4  -7   67.77    8.01
  -1   4   7   60.69    5.52
   1   4  -7   69.87    4.70
  -1   4   7   60.37    8.14
   1   4  -7   68.34    6.72
   1  -4   7   73.96    4.43
   1   4   7   69.53    5.13
   1   4   7   74.33    8.13
  -1  -4   7   70.56    4.45
   1  -4  -7   71.51    5.47
   1  -4  -7   63.91    8.94
  -1   4  -7   73.46    4.30
   1  -4  -7   81.74    6.61
  -2   4   7   61.45    9.28
  -2  -4  -7   53.89    7.25
  -2   4   7   55.34    5.88
   2   4  -7   60.97    7.17
   2   4  -7   63.74    4.94
  -2   4   7   62.37    5.22
   2  -4  -7   70.56   10.27
  -2  -4   7   64.97    4.86
   2   4   7   70.37    7.99
  -2  -4   7   58.28    6.96
   2  -4  -7   61.27    4.90
   2  -4  -7   55.18    5.67
  -2   4  -7   65.53    4.47
   3  -4   7   30.94    2.68
   3   4  -7   25.65    6.39
  -3   4   7   33.24    8.37
  -3   4   7   26.63    3.59
  -3   4   7   24.93    6.57
   3   4  -7   26.43    3.37
  -3  -4  -7   29.52    3.55
  -3   4   7   39.04    6.76
  -3  -4  -7   23.55    5.57
   3   4   7   28.58    6.14
   3  -4  -7   31.72    3.40
   3  -4  -7   17.92    4.17
  -3  -4   7   32.92    7.17
  -3   4  -7   32.81    3.38
  -3  -4   7   32.54    3.71
  -4   4   7    2.60    1.53
  -4   4   7    2.05    1.68
  -4   4   7    4.83    2.58
  -4   4   7    3.87    2.67
   4  -4   7    3.17    1.18
   4   4  -7    5.47    4.00
   4   4  -7    5.98    1.92
  -4  -4  -7    7.36    2.16
  -4  -4   7    4.88    1.66
  -4   4  -7    5.18    1.66
   4   4   7    2.83    2.71
   4  -4  -7    3.09    1.61
  -4   4  -7    5.50    1.51
  -4   4  -7    4.54    1.96
  -4  -4   7    4.38    3.53
  -4   4  -7    4.18    1.04
   4  -4  -7    4.15    1.56
   5   4  -7   49.14   10.18
  -5   4   7   59.25    6.20
  -5   4   7   66.75    9.78
   5   4  -7   57.53    7.23
  -5   4   7   66.78   12.76
   5   4  -7   67.48    6.65
  -5  -4  -7   57.35   11.19
  -5   4   7   62.46    7.93
  -5  -4  -7   50.44    5.70
   5  -4   7   57.84    5.04
  -5   4  -7   61.94    4.56
  -5  -4   7   72.55    6.89
   5  -4  -7   60.37    5.25
  -5   4  -7   60.77    5.37
   5  -4  -7   58.74    7.59
   5   4   7   71.49    9.89
  -5  -4   7   76.65   10.88
  -5   4  -7   55.90    7.29
  -5   4  -7   60.25    5.69
   6   4  -7   11.35    4.25
  -6  -4  -7    7.78    2.84
   6  -4   7    8.90    2.16
  -6   4   7    6.05    7.15
  -6   4   7    6.04    2.69
   6   4  -7   11.74    5.22
  -6   4   7    6.85    3.90
   6   4   7    7.81    4.29
  -6   4  -7    5.87    2.82
  -6   4  -7    7.80    1.96
  -6   4  -7   15.59    4.39
  -6  -4   7    7.65    2.84
   6  -4  -7    4.85    2.64
   6  -4  -7    7.04    2.12
  -7   4   7    6.12    3.28
   7   4  -7   12.72    4.50
  -7   4   7    8.06    3.38
  -7  -4  -7    7.66    3.53
  -7   4   7   18.74    7.96
   7   4  -7   15.16    8.50
   7   4  -7    9.90    3.66
   7  -4   7    8.11    2.82
  -7  -4   7    9.78    3.54
  -7   4  -7   12.92    3.17
   7  -4  -7   10.77    4.19
   7   4   7   11.53    3.62
   7  -4  -7    8.74    2.82
  -7   4  -7   19.50    6.41
  -7  -4   7   14.77   11.16
   0   5  -7    0.09    0.34
   0   5   7   -0.53    0.35
   0  -5   7   -0.90    0.53
   0   5   7   -2.00    0.87
   0   5  -7    0.37    0.78
   0  -5  -7    1.47    2.13
   0  -5  -7   -0.52    0.32
   1   5  -7    4.45    2.19
  -1   5   7    3.75    1.48
  -1   5   7    0.39    0.92
  -1   5   7    8.19    3.27
  -1  -5  -7    3.27    2.24
  -1  -5  -7    4.88    1.56
   1   5  -7    3.66    1.26
   1  -5   7    4.98    1.45
   1   5   7    5.06    2.33
   1  -5  -7    2.96    1.35
   1   5   7    3.65    1.48
  -1   5  -7    2.69    1.11
  -1  -5   7    3.80    1.04
   1  -5  -7    2.48    1.26
  -1   5  -7    2.73    1.05
  -1   5  -7    3.77    0.82
   1  -5  -7    6.14    3.24
  -1  -5   7    1.11    0.86
  -2   5   7   76.83   10.48
   2   5  -7   66.93    5.38
  -2  -5  -7   68.26    8.74
   2   5  -7   74.41    8.24
  -2   5   7   65.23    6.64
  -2   5   7   76.30    6.25
  -2   5  -7   79.46    5.46
   2  -5  -7   67.38    6.50
  -2  -5   7   77.06    5.51
  -2  -5   7   72.12    8.07
   2  -5  -7   67.01    5.43
   2   5   7   58.94    7.94
   2  -5  -7   76.58   10.85
  -3  -5  -7   10.08    4.23
   3   5  -7   10.76    2.96
   3   5  -7    7.35    3.69
  -3   5   7   11.08    4.46
  -3  -5  -7    7.84    2.18
  -3   5   7    6.92    3.57
  -3   5   7    7.35    2.31
  -3   5   7    9.08    3.93
  -3  -5   7    9.40    3.83
  -3  -5   7    7.06    1.93
  -3   5  -7    8.82    2.36
   3  -5  -7    8.77    2.13
   3   5   7   11.03    4.42
   3  -5  -7    9.74    2.92
   4   5  -7   39.10    8.51
  -4   5   7   44.15   10.65
  -4   5   7   64.85    7.56
   4  -5   7   57.56    4.57
  -4   5   7   50.80    5.41
  -4   5   7   56.47   10.86
  -4  -5  -7   63.90    6.07
  -4  -5  -7   60.23   11.35
   4   5  -7   54.06    5.70
  -4  -5   7   48.02    5.31
   4  -5  -7   63.09    5.15
  -4   5  -7   55.34    5.26
  -4   5  -7   52.31    4.14
   4  -5  -7   59.15    7.08
  -4   5  -7   57.66    3.61
  -4   5  -7   57.78    3.87
  -4  -5   7   56.27    8.63
   4   5   7   72.66    9.72
   5  -5   7    0.28    0.57
  -5  -5  -7   -1.04    2.52
  -5   5   7    2.41    2.89
   5   5  -7   -0.38    0.60
  -5   5   7    6.87    4.61
  -5   5   7    0.74    1.22
   5   5  -7   -2.27    2.82
  -5   5   7    0.06    1.41
  -5  -5   7   -0.66    2.91
  -5   5  -7    0.69    0.86
   5  -5  -7   -0.80    1.13
   5   5   7   -0.52    2.94
  -5   5  -7   -2.41    1.76
  -5   5  -7    0.64    1.21
  -5  -5   7   -0.33    1.29
   5  -5  -7    0.24    1.07
  -5   5  -7   -0.73    0.53
   6  -5   7   49.76    4.94
   6   5  -7   32.33    6.59
   6   5  -7   65.94   13.53
  -6   5   7   59.81   10.53
  -6   5   7   53.04    6.46
   6   5  -7   57.33    8.08
  -6  -5  -7   51.08    6.46
  -6   5   7   30.39    9.87
  -6   5   7   48.90   10.38
   6  -5  -7   50.37    8.19
  -6   5  -7   55.98    4.91
  -6  -5   7   49.32   10.94
  -6  -5   7   55.52    6.67
  -6   5  -7   45.50    5.46
   6   5   7   62.13   13.52
  -6   5  -7   53.83    8.73
   6  -5  -7   56.35    8.08
  -7   5   7   12.29    5.97
   7  -5   7    3.90    2.06
  -7  -5  -7   11.88    4.24
  -7   5   7   16.18    4.11
  -7   5   7    2.77    9.02
   7   5  -7    9.44    4.21
   7   5  -7   15.48    8.16
   7  -5  -7   15.73    4.85
  -7  -5   7    7.84    3.20
  -7  -5   7   23.69   11.10
   7   5   7    9.72    3.89
  -7   5  -7    6.37    2.94
   7  -5  -7   17.35    3.17
  -7   5  -7   16.41    6.50
   0  -6   7  113.32    8.86
   0   6  -7  120.89    9.00
   0   6   7  110.12   11.60
   0  -6  -7  113.20    8.01
   0   6   7  111.75    8.05
   0   6  -7  112.45    6.33
   1   6  -7    1.86    1.59
  -1   6   7    1.55    0.82
   1  -6   7    1.21    1.42
  -1   6   7    1.93    2.67
  -1  -6  -7    1.44    1.15
  -1  -6  -7    4.88    2.49
   1   6  -7    0.16    0.74
  -1   6   7    2.15    1.54
  -1  -6   7    2.51    0.92
   1  -6  -7    1.28    1.02
   1   6   7    2.74    1.84
  -1   6  -7    1.42    0.68
  -1  -6   7    0.79    0.95
   1  -6  -7    0.40    0.67
   1   6   7    1.55    1.04
  -1   6  -7    1.57    1.08
   1  -6  -7    1.97    2.01
  -1   6  -7    1.70    1.01
  -2  -6  -7   35.48    4.03
  -2   6   7   44.59    5.40
   2  -6   7   34.69    3.70
  -2  -6  -7   21.75    5.90
  -2   6   7   40.56    4.64
  -2   6   7   37.34    8.92
   2   6  -7   32.59    6.84
   2   6  -7   36.97    3.98
  -2  -6   7   34.25    3.57
   2  -6  -7   36.62    3.96
   2  -6  -7   39.34    9.64
  -2   6  -7   32.82    3.75
  -2   6  -7   34.82    2.89
   2   6   7   38.42    8.47
  -2  -6   7   30.98    6.27
  -3   6   7   27.20    3.82
  -3  -6  -7   39.23    8.87
  -3  -6  -7   26.43    4.54
   3   6  -7   26.53    7.18
   3   6  -7   24.06    4.28
  -3   6   7   19.78    4.39
  -3   6   7   27.32    7.69
   3   6   7   26.27    6.51
  -3  -6   7   19.53    7.11
   3  -6  -7   26.14    3.24
  -3  -6   7   27.28    3.63
   3  -6  -7   17.76    3.76
  -3   6  -7   25.81    3.66
  -4   6   7    6.81    3.13
  -4  -6  -7    2.89    2.66
   4   6  -7    7.42    2.25
  -4  -6  -7    9.55    2.78
  -4   6   7    7.45    2.48
   4   6  -7    4.10    3.86
  -4   6   7    8.10    3.42
  -4   6   7    9.03    6.07
  -4   6  -7    5.27    2.17
  -4  -6   7    9.06    4.83
  -4   6  -7    5.09    1.30
   4  -6  -7    4.89    1.76
   4   6   7    3.90    3.31
   4  -6  -7    6.75    2.81
  -4  -6   7    8.78    2.58
  -5   6   7   30.98    7.91
  -5  -6  -7   56.23   11.86
  -5   6   7   42.65    5.87
   5   6  -7   43.42   10.26
   5  -6   7   43.95    4.49
  -5   6   7   31.02   10.73
  -5  -6  -7   49.14    5.99
  -5   6   7   62.22    8.50
  -5   6  -7   45.27    4.46
   5  -6  -7   48.31    6.92
  -5   6  -7   41.64    3.85
  -5   6  -7   43.16    3.90
   5  -6  -7   48.80    4.60
  -5  -6   7   43.36    9.60
  -5   6  -7   42.40    5.32
  -5  -6   7   51.47    5.95
   5   6   7   45.60    9.44
   6   6  -7    4.26    2.26
  -6   6   7    2.07    1.73
  -6   6   7    0.25    5.75
  -6  -6  -7    0.82    1.89
   6   6  -7    1.00    2.35
  -6   6   7    1.82    2.38
   6   6  -7    0.69    4.74
  -6   6   7    2.39    4.12
   6  -6   7   -0.69    1.02
  -6   6  -7    3.79    1.96
   6  -6  -7    2.51    2.23
  -6  -6   7    4.93    2.33
   6  -6  -7    0.49    1.22
  -6   6  -7    2.30    2.20
  -6   6  -7   -0.98    0.95
  -6  -6   7   -1.30    2.83
  -6   6  -7   -3.31    1.66
   0   7   7    1.31    1.64
   0  -7  -7    0.56    0.80
   0   7  -7   -0.09    0.49
   0  -7   7   -2.41    1.06
   0   7  -7    0.61    1.13
   0   7   7    0.52    0.74
  -1  -7  -7   32.96    4.23
  -1   7   7   27.80    7.44
   1   7  -7   22.06    5.14
   1   7  -7   24.99    3.17
   1  -7   7   30.96    4.67
  -1  -7  -7   17.46    5.43
  -1   7   7   33.14    4.70
  -1   7   7   37.33    4.65
  -1   7  -7   31.38    4.08
  -1  -7   7   28.68    3.15
   1   7   7   31.79    4.19
   1  -7  -7   40.69   10.23
  -1  -7   7   39.55    7.30
   1   7   7   23.76    5.94
  -1   7  -7   30.60    2.77
   1  -7  -7   32.87    4.08
  -1   7  -7   26.11    3.45
   2   7  -7   22.34    4.76
   2  -7   7   24.85    3.78
   2   7  -7   18.15    5.40
  -2   7   7   15.48    3.64
  -2   7   7   20.28    4.11
  -2  -7  -7   23.30    4.22
  -2   7   7   21.11    6.60
  -2  -7  -7   21.03    6.45
   2  -7  -7   25.70    3.36
   2  -7  -7   27.89    5.30
  -2  -7   7   17.01    4.95
  -2   7  -7   21.65    2.34
  -2   7  -7   24.10    3.43
  -2   7  -7   19.02    2.54
   2   7   7   26.03    6.47
  -2  -7   7   22.24    2.89
   2  -7  -7   21.35    6.76
  -3   7   7   -0.67    0.78
   3   7  -7   -2.98    2.25
  -3  -7  -7   -1.73    2.09
   3   7  -7   -0.85    0.68
  -3   7   7   -1.98    1.45
  -3   7   7   -0.18    0.81
   3   7   7    0.52    2.36
  -3   7  -7    1.54    0.76
   3  -7  -7    2.73    1.20
   3  -7  -7    0.80    3.42
  -3   7  -7    2.46    0.94
   3  -7  -7    0.96    0.93
  -3  -7   7    1.27    2.58
  -3   7  -7    1.13    0.82
  -4   7   7   13.26    6.53
  -4  -7  -7   15.03    7.48
  -4   7   7   10.22    3.86
  -4  -7  -7   15.36    3.96
   4   7  -7   12.35    3.53
  -4   7   7   11.52    5.21
  -4   7   7   13.79    3.25
   4   7  -7   16.25    5.78
  -4   7  -7   20.81    4.31
   4  -7  -7    9.47    2.31
   4   7   7   10.32    4.20
  -4  -7   7    8.49    4.53
   4  -7  -7    7.63    2.81
  -4  -7   7   10.42    3.01
  -4   7  -7   12.27    2.28
  -5   7   7   -1.00    1.36
  -5   7   7    3.75    2.69
  -5   7   7   -2.77    3.34
  -5  -7  -7   -1.89    2.71
  -5   7   7    3.16    5.04
   5   7  -7    3.79    3.58
  -5  -7  -7    1.53    1.45
   5  -7  -7    0.69    1.25
   5  -7  -7    1.67    1.56
  -5   7  -7   -0.96    1.33
  -5  -7   7    0.93    1.51
  -5   7  -7    2.03    1.32
   5   7   7    1.68    3.56
  -5  -7   7   -0.62    4.25
   6  -7   7   17.96    3.55
  -6   7   7   16.17    5.79
  -6  -7  -7   10.49    3.62
  -6   7   7    4.62    5.64
   6   7  -7   31.06    9.81
   6   7  -7   11.49    3.53
  -6   7   7   12.05    3.46
  -6  -7  -7    1.55    5.94
  -6   7  -7   16.35    3.14
   6  -7  -7    9.28    3.47
  -6  -7   7    7.29    5.32
   6   7   7   31.58   10.14
  -6  -7   7   10.85    3.16
   6  -7  -7   13.51    2.71
  -6   7  -7   17.38    3.73
  -6   7  -7   19.00    2.93
  -6   7  -7   19.67    3.42
   0   8   7    1.24    0.98
   0   8   7   -1.58    2.18
   0  -8  -7   -0.86    4.54
   0  -8   7    0.21    1.56
   0   8  -7    1.38    1.70
   0   8  -7    1.39    0.82
   1   8  -7   -0.69    0.64
  -1  -8  -7    1.05    2.17
   1  -8   7    1.12    1.45
   1   8  -7   -2.04    1.34
  -1  -8  -7   -0.65    0.73
  -1  -8  -7    0.20    1.26
  -1   8   7   -0.28    2.58
   1  -8  -7    0.65    0.94
  -1  -8   7    0.87    0.68
  -1  -8   7   -1.43    1.46
   1   8   7    0.19    1.05
  -1   8  -7   -1.02    0.53
  -1   8  -7   -0.43    0.53
  -1   8  -7   -1.39    0.94
   1  -8  -7    0.02    2.19
   1   8   7    0.04    1.99
   2   8  -7   -1.24    1.67
   2  -8   7    2.67    1.97
  -2   8   7    0.56    1.42
  -2  -8  -7    6.46    4.37
   2   8  -7    2.16    1.32
  -2  -8  -7    3.24    1.54
  -2   8   7    2.98    3.13
  -2  -8  -7    0.68    1.15
  -2   8   7    0.50    2.15
   2  -8  -7    2.05    1.40
   2  -8  -7    3.06    4.24
   2  -8  -7    0.84    0.92
  -2   8  -7    3.04    1.48
  -2  -8   7    1.41    0.96
   2   8   7    2.02    1.13
  -2  -8   7    1.53    1.86
  -2   8  -7    2.22    1.62
   2   8   7    1.31    3.24
   3   8  -7    0.00    1.69
  -3   8   7    1.27    1.41
  -3   8   7    1.09    1.73
   3   8  -7   -0.56    1.11
  -3  -8  -7   -0.80    1.00
  -3   8   7   -3.18    2.30
  -3  -8  -7    0.72    3.04
  -3   8  -7   -1.28    0.86
   3   8   7   -0.89    2.93
   3  -8  -7    2.35    1.87
  -3  -8   7   -4.08    1.89
  -3   8  -7    0.52    1.12
  -3  -8   7   -1.16    0.70
   3  -8  -7   -0.01    0.93
  -4  -8  -7   -3.21    3.21
  -4   8   7    2.39    2.60
  -4   8   7    0.03    1.78
  -4   8   7    0.10    1.65
  -4  -8  -7    0.70    1.04
   4   8  -7   -0.48    2.71
   4   8  -7   -0.47    1.12
  -4   8  -7   -1.08    1.20
  -4   8  -7    0.00    0.93
   4  -8  -7    3.09    1.91
  -4  -8   7    6.92    4.46
   4   8   7   -3.12    2.27
   4  -8  -7   -1.12    0.68
   5   8  -7    5.12    4.59
  -5   8   7    2.22    4.56
   5   8  -7    0.61    1.53
  -5  -8  -7    1.35    1.41
  -5   8   7    2.20    2.68
  -5   8   7    1.27    4.09
  -5  -8  -7   -0.98    4.03
  -5   8   7    2.64    1.95
  -5   8  -7    0.76    1.78
  -5  -8   7   -2.52    1.14
  -5  -8   7   -4.14    3.43
  -5   8  -7   -0.38    1.28
   5  -8  -7   -0.23    1.16
   5   8   7    1.02    3.64
   5  -8  -7   -2.04    0.98
  -6   8   7    2.03    6.11
   6   8  -7    4.16    5.60
  -6  -8  -7   -1.12    1.61
  -6   8   7   -1.44    1.38
  -6  -8  -7   -5.12    4.98
   6   8   7   -2.02    5.10
   6  -8  -7   -2.59    1.55
  -6  -8   7    1.59    2.09
  -6  -8   7    2.33    5.61
   6  -8  -7   -0.20    1.43
  -6   8  -7   -1.06    1.70
  -6   8  -7    5.46    2.69
   0   9   7   -1.16    0.83
   0   9  -7    2.38    1.90
   0  -9  -7   -0.49    3.34
   0  -9  -7    0.51    1.00
   0  -9  -7    0.39    1.25
   0   9  -7   -1.27    0.57
   0  -9   7    2.32    2.18
  -1  -9  -7    0.95    1.15
  -1  -9  -7    2.97    3.83
  -1   9   7    1.27    2.14
   1   9  -7    0.52    2.24
   1   9  -7   -0.69    0.79
   1  -9   7    2.38    2.00
  -1   9   7   -1.66    0.64
  -1  -9  -7    0.30    0.85
   1  -9  -7    7.43    5.20
  -1   9  -7   -1.12    1.45
   1   9   7    0.45    2.43
  -1   9  -7   -0.52    0.66
  -1  -9   7   -1.83    0.73
  -1  -9   7   -0.09    1.84
  -1  -9   7    0.61    0.77
   1  -9  -7    1.87    1.61
  -2  -9  -7    1.61    2.98
  -2  -9  -7    0.23    1.07
   2   9  -7    1.13    1.13
  -2   9   7    0.67    1.44
  -2  -9  -7    0.95    1.32
  -2   9   7    0.21    1.75
   2  -9   7    5.49    3.11
  -2   9   7   -0.33    1.00
   2   9  -7    3.55    2.49
  -2   9  -7    3.04    1.70
   2   9   7    3.74    3.05
   2   9   7    2.15    1.73
  -2  -9   7    4.03    1.61
  -2  -9   7   -2.13    2.35
   2  -9  -7    4.09    1.87
  -2   9  -7    1.76    1.22
   2  -9  -7   -2.94    3.11
  -3   9   7    2.30    3.10
   3   9  -7   -1.40    1.72
  -3   9   7   -1.08    1.20
  -3  -9  -7   -1.27    1.00
   3   9  -7    2.94    2.94
  -3  -9  -7   -4.08    2.81
   3  -9  -7    0.25    1.02
  -3   9  -7    1.48    1.03
  -3  -9   7    4.34    3.39
   3   9   7    3.14    3.13
  -3   9  -7    1.41    1.47
   3  -9  -7    2.04    1.25
  -3  -9   7    0.07    1.34
  -3   9  -7    1.48    1.49
  -3   9  -7    3.21    1.78
  -4  -9  -7   -1.61    3.57
   4   9  -7   -0.09    1.50
  -4   9   7   -3.01    3.80
  -4  -9  -7   -0.02    1.41
  -4   9   7    2.83    2.91
  -4   9   7    2.08    1.67
  -4   9   7   -0.69    3.31
   4   9  -7   -2.01    3.30
   4  -9  -7    0.15    1.35
  -4  -9   7   -6.17    2.49
  -4   9  -7   -0.32    1.08
  -4  -9   7    0.17    1.23
  -4   9  -7   -0.37    0.92
   4  -9  -7    2.02    1.52
  -4   9  -7   -0.74    1.85
   4   9   7   -4.57    3.07
  -5   9   7    1.36    1.81
  -5  -9  -7    0.44    1.84
   5   9  -7    3.33    5.51
  -5   9   7   -3.42    3.84
  -5   9   7   -4.99    2.70
  -5  -9  -7    8.07    6.73
  -5  -9   7   -3.15    1.46
   5  -9  -7    1.24    1.33
  -5   9  -7   -0.80    1.76
   5   9   7    6.80    5.42
  -5   9  -7   -1.67    1.01
   5  -9  -7    0.50    1.71
  -5  -9   7   -0.49    4.50
   0 -10   7    3.22    2.59
   0  10   7    4.99    2.14
   0  10  -7    6.87    4.01
   0 -10  -7    4.43    1.66
   0 -10  -7    9.22    5.95
   0  10  -7    3.24    1.78
   0 -10  -7    2.11    1.67
  -1 -10  -7    3.36    3.43
   1  10  -7    0.31    1.90
  -1  10   7   -1.01    2.20
  -1 -10  -7   -1.95    1.15
  -1 -10  -7    0.65    1.39
   1  10  -7   -0.42    1.07
   1 -10   7    3.05    2.47
  -1  10  -7   -0.93    0.82
   1  10   7    4.10    2.72
  -1 -10   7   -0.41    2.06
  -1  10  -7    0.77    1.80
   1 -10  -7    1.35    1.15
   1  10   7   -1.80    2.57
  -1 -10   7   -0.32    0.72
  -1 -10   7   -1.41    0.82
   1 -10  -7   -0.29    1.32
   1 -10  -7   -1.35    2.53
   2  10  -7    1.45    1.92
  -2 -10  -7   -4.36    3.12
  -2  10   7   -1.89    3.00
  -2 -10  -7   -1.06    1.60
   2 -10   7   -4.67    2.31
  -2  10   7   -0.66    1.16
  -2 -10  -7    0.43    1.14
   2  10  -7    1.81    1.33
  -2 -10   7    3.20    2.95
  -2  10  -7   -0.35    1.32
   2  10   7    5.44    4.13
   2 -10  -7    3.65    3.56
   2 -10  -7    0.18    1.59
  -2  10  -7    0.39    1.80
  -2 -10   7   -0.09    1.08
   3  10  -7    1.51    3.35
  -3 -10  -7    1.09    1.72
  -3  10   7    2.08    4.49
  -3 -10  -7    1.73    1.54
  -3  10   7   -0.28    1.25
  -3 -10  -7   -0.79    4.16
   3  10  -7   -1.19    1.25
   3 -10  -7    0.27    1.54
  -3 -10   7    0.23    1.31
  -3  10  -7    0.35    1.65
  -3  10  -7    0.48    1.94
   3  10   7   -2.84    3.28
   3  10   7   -2.14    1.27
   3 -10  -7    0.20    2.94
  -3 -10   7    2.22    3.14
  -4 -10  -7   -2.38    1.38
  -4 -10  -7   -9.47    4.07
   4  10  -7   -0.20    2.20
  -4  10   7    5.99    4.42
  -4  10   7   -2.56    2.69
   4  10  -7   -6.74    2.92
  -4  10   7    0.33    1.48
  -4  10  -7   -0.43    1.14
  -4  10  -7    2.60    2.83
  -4 -10   7    2.97    4.95
  -4 -10   7   -0.69    1.33
  -4  10  -7    0.38    1.35
   4 -10  -7   -0.21    1.24
  -4  10  -7   -0.15    1.24
   4 -10  -7   -0.90    1.34
   4  10   7   -7.55    3.60
   0 -11  -7   -1.41    1.16
   0  11   7   -0.41    3.39
   0 -11  -7    1.42    1.66
   0 -11  -7    1.91    5.20
   0  11  -7   -0.70    1.01
   0 -11   7    1.00    2.37
   0  11  -7   -1.74    2.07
  -1 -11  -7    7.30    2.65
  -1 -11  -7    2.36    4.48
  -1  11   7    8.28    4.75
   1  11  -7    4.66    3.75
  -1 -11  -7   12.87    3.32
   1 -11   7   17.69    5.20
   1 -11  -7   -4.04    6.20
  -1 -11   7   12.30    2.32
  -1  11  -7    9.07    2.96
  -1 -11   7   14.47    2.77
   1 -11  -7   11.63    3.26
   1  11   7   11.83    5.51
   1 -11  -7   13.45    2.96
  -1 -11   7    9.86    4.87
  -1  11  -7    8.46    3.60
  -2  11   7    7.56    3.88
   2 -11   7    0.60    3.47
  -2 -11  -7   -8.03    3.28
   2  11  -7    1.32    3.28
   2  11  -7   -2.06    1.25
  -2  11   7    0.14    2.60
  -2 -11  -7    2.87    1.99
  -2 -11  -7    1.14    1.86
  -2  11  -7    1.67    2.71
   2  11   7   -0.10    1.97
   2 -11  -7    1.67    1.41
   2 -11  -7    5.12    2.26
  -2 -11   7    4.99    2.04
   2 -11  -7    5.40    5.98
   2  11   7   -2.59    3.78
  -2 -11   7    2.58    1.33
  -2  11  -7    4.60    2.37
  -3 -11  -7    6.82    5.84
   3  11  -7    5.68    4.44
   3  11  -7    4.07    2.36
  -3  11   7   -1.87    1.72
  -3  11   7    5.41    3.60
  -3  11   7   -4.98    3.68
  -3 -11  -7    0.22    1.60
  -3 -11  -7   -2.02    1.26
  -3 -11   7    4.75    4.24
   3 -11  -7   -0.96    1.07
  -3  11  -7   -3.40    1.66
  -3  11  -7   -0.02    1.65
  -3 -11   7    1.26    1.63
   3  11   7   -1.59    4.49
   3  11   7   -0.56    1.40
   4  11  -7    1.95    6.16
  -4 -11  -7    1.02    5.77
  -4 -11  -7    0.19    2.17
  -4  11   7    1.63    4.69
  -4  11   7    4.02    2.25
   4  11   7    2.50    5.84
   4 -11  -7    3.07    1.67
  -4  11  -7    3.86    1.57
   4 -11  -7    2.17    1.78
  -4 -11   7    1.11    2.76
  -4 -11   7    0.65    6.42
  -4  11  -7   -0.64    2.93
   0 -12  -7   10.68    3.04
   0 -12   7    6.39    3.94
   0  12   7    9.82    5.79
   0  12   7    5.98    3.18
   0  12  -7    8.94    3.86
   0 -12  -7    5.70    5.71
   0  12  -7   13.91    4.25
   0 -12  -7   13.87    3.61
  -1 -12  -7    6.89    6.84
   1  12  -7    3.03    3.81
  -1 -12  -7    7.26    2.45
  -1  12   7   11.50    6.75
   1 -12   7    4.52    5.61
  -1  12   7   12.11    4.30
  -1 -12  -7    0.08    2.55
  -1 -12   7    6.30    1.83
  -1 -12   7    2.89    3.22
  -1 -12   7    9.18    2.18
  -1  12  -7    4.02    2.44
   1  12   7    7.30    3.06
   1  12   7    5.70    5.66
  -1  12  -7    5.42    3.61
   1 -12  -7    4.84    7.02
   1 -12  -7    4.04    2.13
   1 -12  -7    7.43    2.72
  -2  12   7    4.36    4.27
  -2 -12  -7    6.01    2.97
   2  12  -7    3.90    4.66
  -2 -12  -7   -2.63    5.44
   2 -12   7   -1.65    4.28
  -2 -12  -7    2.33    2.76
   2 -12  -7    1.98    1.57
  -2  12  -7    5.52    3.47
   2 -12  -7   -0.88    1.68
  -2  12  -7    4.20    3.14
  -2 -12   7    1.14    1.39
   2  12   7   -4.66    5.20
  -2 -12   7    5.37    2.31
  -3 -12  -7   20.53   11.91
  -3  12   7    3.23    6.20
   3  12  -7   -2.23    4.58
  -3  12   7    2.35    2.24
  -3 -12  -7    3.50    2.30
  -3 -12   7    9.70    7.23
   3 -12  -7    7.88    2.29
   3 -12  -7    7.92    8.14
  -3 -12   7   -1.41    1.64
  -3  12  -7    4.76    3.08
   3  12   7   -9.09    4.85
  -3  12  -7    8.74    3.23
   0 -13  -7   -4.82    7.82
   0  13  -7    2.43    4.40
   0  13  -7   -4.21    3.66
   0  13   7    3.09    5.59
   0 -13  -7    0.74    1.57
   0 -13   7   -5.88    3.58
  -1 -13  -7   10.16    9.21
  -1 -13  -7    8.74    3.78
  -1 -13  -7   15.37    3.96
  -1  13   7    3.90    5.81
   1 -13   7    0.47    6.06
   1  13  -7   -0.21    6.75
   1 -13  -7   12.43    9.44
   1  13   7   20.84    7.71
  -1 -13   7    9.32    7.34
   1 -13  -7   11.97    3.63
  -1  13  -7   13.97    4.47
  -1  13  -7   16.00    4.72
   0   0   8  753.72   33.31
   0   0  -8  900.62   32.13
   0   0   8  921.79   31.64
   0   0   8  961.25   38.16
   0   0  -8  922.19   32.10
   0   0  -8  944.52   38.51
  -1   0   8   65.98    7.55
   1   0  -8   66.01    5.22
  -1   0   8   62.58    4.85
  -1   0   8   60.19    6.48
  -1   0  -8   65.44    5.89
  -1   0  -8   56.11    2.73
   1   0   8   59.22    3.04
   1   0   8   52.05    5.03
  -1   0   8   58.84    4.07
   1   0  -8   55.06    4.13
   2   0   8  144.33    8.78
  -2   0   8  140.06    8.98
  -2   0   8  150.21    8.10
  -2   0  -8  128.16    8.85
   2   0  -8  161.14    8.28
   2   0  -8  143.93   14.20
   2   0  -8  135.47    9.04
  -2   0   8  145.80   11.64
  -3   0   8  122.58    7.77
  -3   0   8  108.91    8.57
   3   0  -8  126.33    7.66
   3   0   8  112.86    5.92
   3   0   8  110.58    8.32
   3   0  -8  113.09   11.14
   3   0  -8  115.42    8.86
  -3   0   8  126.26   11.40
  -3   0  -8  102.85    8.31
   4   0  -8   41.43    5.64
   4   0   8   37.60    3.72
  -4   0  -8   43.70    5.44
  -4   0  -8   41.64    3.68
   4   0  -8   50.12    9.67
   4   0  -8   48.49    4.71
  -4   0   8   44.89    4.76
  -4   0   8   37.49    7.82
   4   0   8   47.10    5.67
   5   0   8  173.18   10.17
   5   0  -8  154.92   15.99
   5   0  -8  150.20   12.91
  -5   0  -8  160.28   12.81
  -5   0   8  165.74   11.21
  -5   0  -8  171.02    9.62
   5   0  -8  171.97   10.64
   5   0   8  186.90   13.96
   6   0  -8    5.73    3.51
   6   0  -8    4.57    2.25
   6   0  -8    4.70    4.34
   6   0   8    7.42    2.32
  -6   0  -8    8.21    2.41
  -6   0   8    6.15    2.28
   6   0   8    7.85    3.46
   7   0  -8   44.88    9.70
  -7   0   8   58.88    7.11
   7   0   8   54.45    6.73
   7   0  -8   63.48   11.79
  -7   0  -8   60.45    6.33
   0  -1   8    0.17    0.71
   0   1  -8    0.62    0.39
   0  -1  -8    0.47    0.40
   0  -1   8    0.17    0.45
   0   1   8   -0.03    0.30
   0   1   8   -1.17    0.54
   0  -1  -8   -0.29    0.20
   0  -1   8    0.08    0.25
   0   1  -8   -0.23    0.13
   0   1   8   -0.29    0.26
   0  -1  -8    0.57    1.21
   1   1  -8  383.99   20.09
  -1   1   8  405.68   23.17
   1  -1   8  428.93   17.77
  -1  -1  -8  434.56   20.68
   1   1  -8  432.16   16.61
  -1   1   8  420.83   18.09
  -1   1   8  388.36   16.56
   1   1  -8  392.92   17.14
   1  -1  -8  434.34   18.43
  -1  -1   8  401.36   20.19
   1   1   8  385.40   15.25
   1  -1  -8  423.28   17.11
  -1  -1   8  411.15   16.15
  -1   1  -8  425.82   18.65
   1   1   8  413.33   19.98
   2   1  -8    6.30    2.32
  -2  -1  -8    3.21    1.63
   2   1  -8    6.22    1.51
  -2   1   8    2.50    1.04
  -2   1   8    9.89    4.52
   2   1  -8    4.08    1.94
  -2   1   8    4.10    1.12
   2  -1   8    4.44    1.27
  -2   1   8    2.38    1.74
   2   1   8    2.86    1.54
  -2   1  -8    3.26    1.33
   2  -1  -8    3.84    1.15
  -2  -1   8    1.73    1.56
   2  -1  -8    3.11    1.27
  -2  -1   8    4.65    1.41
   3   1  -8   47.67    4.51
   3  -1   8   50.64    4.75
  -3   1   8   46.54    7.08
  -3  -1  -8   51.84    6.02
   3   1  -8   49.62    7.16
   3  -1   8   45.67    3.01
  -3   1   8   58.08    4.93
  -3   1   8   45.60    5.29
  -3  -1   8   49.32    4.58
   3  -1  -8   51.59    6.00
  -3  -1   8   52.20    7.34
   3  -1  -8   47.70    4.43
   3   1   8   42.44    5.22
   3  -1  -8   45.35    6.95
  -3   1  -8   50.18    4.81
  -4  -1  -8   61.84    7.16
  -4   1   8   33.09    6.94
   4   1  -8   65.86   11.52
   4  -1   8   56.09    6.02
   4   1  -8   64.89    5.62
   4  -1   8   54.09    4.29
  -4   1   8   68.01    9.08
  -4   1   8   54.43    5.38
  -4  -1  -8   60.08    4.81
   4   1  -8   53.33    6.68
   4   1   8   51.93    4.55
   4   1   8   57.96    7.06
  -4  -1   8   55.78    5.53
  -4   1  -8   58.85    5.91
   4  -1  -8   57.11    5.26
  -4  -1   8   61.67    8.61
   4  -1  -8   60.24    9.11
   4  -1  -8   45.65    6.26
  -4   1  -8   66.03    4.46
  -5  -1  -8    0.47    0.75
   5   1  -8    0.84    2.55
  -5   1   8    1.23    0.89
   5  -1   8    3.37    1.78
  -5  -1  -8    0.06    2.04
  -5   1   8    1.97    2.40
   5   1  -8   -0.04    0.70
   5   1  -8   -0.43    0.74
   5   1   8    1.39    2.13
   5  -1  -8    0.11    0.96
  -5  -1   8    0.85    2.71
   5  -1  -8   -0.73    1.10
   5  -1  -8    1.78    2.72
  -5   1  -8    0.42    1.40
  -5   1  -8    0.15    0.59
   5   1   8   -0.29    0.81
  -5  -1   8    0.97    1.05
  -6  -1  -8   20.80    3.96
   6   1  -8   10.52    2.87
   6  -1   8   14.70    5.81
   6   1  -8   12.46    5.06
   6   1  -8   11.87    3.95
  -6   1   8    1.06    3.24
  -6   1   8    4.47    2.10
   6  -1   8   11.14    2.76
   6  -1  -8   13.74    4.34
   6   1   8   12.26    5.23
  -6   1  -8   16.42    3.33
  -6  -1   8    9.97    3.00
   6  -1  -8   20.23    3.96
   6   1   8   12.51    3.31
   6  -1  -8    8.41    4.31
  -6  -1   8    6.09    3.77
  -7  -1  -8   31.69    5.64
  -7   1   8   34.56    6.52
  -7   1   8   14.43    5.41
   7  -1   8   36.30    4.95
  -7  -1   8   35.09    6.82
   7  -1  -8   25.90    9.97
   7  -1  -8   28.50    4.78
   7  -1  -8   28.88    7.69
   7   1   8   26.86    5.60
   0   2   8    5.89    2.36
   0  -2  -8    7.00    2.90
   0  -2   8    6.45    1.83
   0  -2  -8    3.56    0.91
   0  -2  -8    5.62    1.56
   0   2   8    5.83    1.36
   0   2   8    6.28    1.57
   0   2  -8    6.04    1.74
   0   2  -8    5.47    1.25
   0  -2   8    7.44    0.81
  -1   2   8   75.54    5.85
   1   2  -8   66.85    6.59
  -1  -2  -8   88.03    8.11
   1  -2   8   73.37    4.32
   1   2  -8   66.52    4.50
   1  -2   8   73.41    4.75
  -1   2   8   61.43    8.27
   1   2   8   60.60    6.72
  -1  -2   8   73.12    4.48
   1   2   8   67.41    4.31
   1  -2  -8   79.42    6.41
   1  -2  -8   75.60    5.26
  -2   2   8   51.96    7.19
  -2   2   8   50.41    4.38
   2  -2   8   51.16    2.89
  -2   2   8   50.59    5.25
   2   2  -8   45.48    5.96
   2   2  -8   55.46    4.42
  -2   2   8   75.68   19.05
   2   2  -8   50.73    4.83
  -2  -2  -8   54.47    6.33
  -2   2  -8   50.06    3.32
   2  -2  -8   52.86    5.33
  -2  -2   8   51.15    4.24
   2  -2  -8   52.94    4.44
   2   2   8   48.18    5.79
  -2  -2   8   48.25    6.05
  -3   2   8  107.22   11.11
  -3   2   8   98.27    6.98
   3   2  -8   73.44    6.12
  -3  -2  -8  100.53    9.45
  -3   2   8   83.34   10.93
   3   2  -8   86.45    9.70
  -3   2   8   91.53    8.24
   3  -2   8   98.11    6.03
   3  -2   8   88.81    4.46
   3   2  -8   89.58    7.60
   3  -2  -8   94.88    6.52
  -3  -2   8   89.90    9.67
   3  -2  -8  109.62    9.11
   3   2   8   95.63    8.88
  -3  -2   8  106.64    7.07
  -3   2  -8   90.59    5.89
   4   2  -8    9.44    3.13
   4   2  -8    7.92    2.20
  -4   2   8    3.24    2.83
   4   2  -8   15.76    5.00
  -4  -2  -8    9.79    2.29
  -4   2   8    6.74    2.69
  -4  -2  -8   10.78    3.80
  -4   2   8   11.73    2.76
   4  -2   8    7.11    2.57
  -4   2   8    9.20    5.04
   4  -2   8   11.77    1.69
  -4   2  -8   11.89    1.57
   4   2   8    5.76    2.51
  -4  -2   8   11.65    2.82
  -4  -2   8    4.49    2.76
  -4   2  -8   12.16    2.79
   4  -2  -8    7.17    2.57
   4  -2  -8    8.67    2.17
  -5   2   8   85.33   11.00
  -5  -2  -8   86.70    6.96
   5   2  -8   80.75    8.99
   5   2  -8   96.67   12.47
   5   2  -8   86.70    7.30
   5  -2   8   76.90    6.52
  -5  -2  -8   86.07   10.05
  -5   2   8   90.18    8.95
   5  -2   8   83.67    8.36
  -5   2   8   89.01    7.63
  -5   2  -8   86.89    7.78
   5  -2  -8   83.29    9.33
  -5  -2   8   80.03    7.37
   5   2   8   86.83   10.11
  -5  -2   8   77.33   10.64
   5   2   8   84.51    7.04
   5  -2  -8   89.46    6.92
  -5   2  -8   92.22    5.96
  -6   2   8    1.57    1.83
   6   2  -8    2.00    1.80
  -6   2   8    7.02    4.49
   6   2  -8    5.15    4.62
  -6  -2  -8    2.88    1.66
   6  -2   8    4.19    1.56
   6   2  -8    5.88    2.31
   6   2   8    0.88    3.18
  -6   2  -8    3.43    1.30
   6   2   8    3.62    2.12
  -6  -2   8   11.91    3.42
  -6  -2   8    2.62    4.45
   6  -2  -8    3.53    2.05
   6  -2  -8    4.74    1.81
   7  -2   8   41.91    5.01
  -7   2   8   39.75    6.86
   7   2  -8   32.19    8.66
   7   2  -8   29.98    5.59
  -7  -2  -8   31.70    5.57
  -7   2   8   17.05    6.26
   7   2  -8   27.65    6.68
   7   2   8   44.09    6.13
  -7   2  -8   38.67    4.91
   7  -2  -8   38.43    9.07
  -7  -2   8   28.69    5.69
   7  -2  -8   37.25    4.90
   0  -3  -8    0.16    0.41
   0   3   8    1.17    1.21
   0  -3  -8   -0.28    0.96
   0  -3   8    0.39    0.59
   0   3  -8    0.34    0.36
   0  -3  -8   -0.02    0.48
   0   3  -8    0.04    0.75
   0   3   8    0.32    0.37
   0   3   8   -0.02    0.32
  -1   3   8   38.89    3.71
   1   3  -8   27.58    2.74
  -1   3   8   34.97    3.93
  -1  -3  -8   24.82    5.14
  -1   3   8   27.75    6.72
   1   3  -8   35.64    4.62
   1  -3   8   30.83    2.24
   1  -3   8   33.33    2.81
   1  -3  -8   25.87    6.19
   1   3   8   33.64    3.09
   1  -3  -8   35.85    3.60
   1   3   8   38.63    5.58
   1  -3  -8   39.14    4.09
  -1  -3   8   32.33    2.75
  -2   3   8   -1.35    1.34
   2   3  -8    1.97    1.10
  -2   3   8    3.24    1.18
  -2   3   8    2.49    1.22
  -2  -3  -8    1.82    1.39
   2   3  -8    1.39    1.74
   2   3   8    1.27    1.76
   2  -3  -8    0.52    0.43
  -2  -3   8    2.94    1.18
  -2   3  -8    3.03    0.84
   2  -3  -8    1.43    0.85
  -2  -3   8    1.88    1.62
  -3   3   8   14.99    5.23
  -3  -3  -8   15.96    4.41
   3  -3   8   22.40    1.90
   3   3  -8   26.49    6.54
   3   3  -8   13.05    2.62
   3   3  -8   21.18    4.59
  -3   3   8   15.24    4.82
  -3   3   8   17.66    3.96
  -3   3   8   28.29    3.42
  -3   3  -8   18.80    2.02
  -3   3  -8   20.53    2.11
   3  -3  -8   19.39    3.29
   3   3   8   22.77    5.20
  -3  -3   8   15.13    2.80
   3  -3  -8   19.97    3.88
  -3  -3   8   25.55    6.60
   4   3  -8    6.27    2.24
  -4   3   8    1.96    3.45
  -4   3   8    7.58    3.79
  -4   3   8    4.33    2.44
   4  -3   8    5.73    1.89
   4  -3   8    4.77    1.37
  -4   3   8    3.31    1.58
   4   3  -8    0.76    3.27
   4   3  -8    5.26    1.89
  -4  -3  -8    6.73    2.00
  -4  -3  -8    4.39    2.80
  -4   3  -8    6.08    1.18
   4  -3  -8    4.27    1.65
   4   3   8    2.97    2.67
  -4  -3   8    5.90    2.12
   4  -3  -8   10.12    3.49
  -4   3  -8    8.63    2.08
  -4  -3   8    2.45    2.37
   5   3  -8    6.68    2.83
   5   3  -8   10.35    4.96
  -5  -3  -8   11.82    4.38
   5  -3   8   10.54    3.26
  -5   3   8    9.58    2.74
   5  -3   8    9.29    2.04
  -5   3   8   14.27    6.48
  -5   3   8    5.69    3.89
   5   3  -8   13.03    3.12
  -5   3   8    5.28    2.67
  -5  -3  -8    6.64    2.43
  -5   3  -8    7.85    1.88
   5  -3  -8    5.04    2.60
  -5  -3   8    9.51    2.59
   5  -3  -8   10.50    2.55
  -5   3  -8    7.07    2.50
   5   3   8    6.94    3.66
  -5  -3   8   11.66    5.01
   6   3  -8    0.09    1.63
   6  -3   8   -3.61    1.59
  -6   3   8    0.42    1.39
   6   3  -8   -2.96    3.34
   6  -3   8   -0.25    0.82
  -6   3   8    2.55    3.19
  -6   3   8    6.65    6.06
  -6  -3  -8    1.04    1.26
  -6   3   8   -0.29    1.57
  -6  -3   8    0.86    3.82
   6   3   8   -2.70    2.94
  -6   3  -8   -0.15    0.90
  -6   3  -8    1.89    2.15
   6   3   8    1.12    1.25
   6  -3  -8    1.09    1.33
   6  -3  -8    1.71    2.18
  -6  -3   8   -0.36    1.23
   7   3  -8    1.17    5.13
  -7   3   8    1.33    5.96
   7  -3   8    4.98    2.29
  -7   3   8    0.61    4.24
  -7  -3  -8    0.97    1.94
   7   3  -8    2.57    1.79
  -7   3   8    2.91    2.28
   7   3  -8    4.38    2.91
  -7   3  -8    9.36    2.56
   7  -3  -8    6.38    3.05
   7   3   8    1.85    2.15
   7  -3  -8    3.98    2.26
  -7  -3   8    3.62    2.55
   0  -4  -8    5.83    1.82
   0   4   8    5.18    1.45
   0   4  -8    8.79    1.44
   0  -4  -8    5.00    1.48
   0  -4   8    6.56    1.88
   0   4  -8    7.80    2.13
   0  -4  -8    8.95    3.31
   0   4   8    7.54    2.95
  -1  -4  -8    0.31    0.38
   1   4  -8    0.52    0.83
  -1   4   8    0.19    0.53
   1   4  -8    0.05    0.43
  -1  -4  -8   -0.12    1.17
  -1   4   8    0.33    0.51
   1  -4   8    0.67    0.53
   1  -4  -8    1.48    1.43
   1   4   8   -1.30    0.67
  -1   4  -8   -0.09    0.43
   1   4   8    0.66    0.63
   1  -4  -8   -0.33    0.86
   1  -4  -8    0.09    0.40
  -1  -4   8   -0.31    0.53
  -1  -4   8   -0.13    0.38
  -2  -4  -8   65.84    8.24
  -2   4   8   61.38   11.37
  -2   4   8   58.40    5.20
   2   4  -8   67.94    7.75
   2   4  -8   58.79    4.87
  -2   4   8   45.82    5.40
   2  -4  -8   64.78   11.82
   2   4   8   62.78    7.61
  -2  -4   8   57.70    7.12
  -2   4  -8   60.16    4.17
   2  -4  -8   61.97    5.15
  -2  -4   8   60.01    4.71
   2  -4  -8   64.06    6.47
  -3   4   8    0.82    1.30
   3   4  -8    1.46    2.39
  -3   4   8   -0.03    0.48
  -3  -4  -8   -1.82    1.04
  -3   4   8   -0.09    1.57
  -3  -4  -8    0.82    0.86
  -3  -4   8   -0.34    1.36
  -3  -4   8   -0.09    0.55
   3  -4  -8   -0.71    0.44
   3   4   8   -0.45    1.04
  -3   4  -8   -0.32    0.37
   3  -4  -8    0.42    0.79
   4  -4   8    5.13    1.46
   4   4  -8   -0.68    1.98
  -4   4   8    9.83    5.17
  -4   4   8    9.16    2.53
  -4  -4  -8    7.01    2.12
  -4   4   8    3.08    1.78
  -4  -4  -8    5.07    2.94
   4   4  -8    7.58    2.40
  -4   4   8    7.35    3.68
   4   4  -8    1.72    1.20
   4   4   8    4.79    2.48
  -4  -4   8    2.93    2.93
  -4   4  -8    5.70    1.46
  -4   4  -8    6.39    1.93
  -4   4  -8    9.34    2.21
   4  -4  -8    8.99    3.20
  -4  -4   8    5.05    1.84
   4  -4  -8    5.42    1.68
  -5   4   8    4.17    1.93
  -5   4   8    0.35    1.36
  -5  -4  -8    4.70    3.54
  -5   4   8    3.55    4.02
   5   4  -8    5.38    3.79
  -5  -4  -8    0.63    1.03
   5   4  -8    2.75    2.08
   5   4  -8    2.16    1.26
  -5   4   8    0.33    2.27
   5  -4   8    2.54    1.21
   5   4   8   -1.14    1.71
  -5   4  -8    3.98    1.22
  -5   4  -8    4.51    2.05
  -5  -4   8    2.60    2.93
   5  -4  -8    3.71    2.99
   5  -4  -8    1.35    1.27
  -5  -4   8   -0.52    1.43
  -5   4  -8    3.61    1.80
  -6   4   8    3.94    2.12
  -6   4   8    6.55    5.96
   6   4  -8    1.90    1.81
  -6  -4  -8    8.68    2.79
   6   4  -8    3.34    2.22
   6   4  -8    0.60    4.18
   6  -4   8    1.85    1.09
  -6   4   8    6.84    3.66
   6  -4  -8    5.84    2.17
  -6   4  -8    7.25    4.47
   6  -4  -8    2.90    2.46
  -6  -4   8    6.17    5.05
  -6  -4   8    4.59    2.58
  -6   4  -8    4.68    2.19
  -6   4  -8    5.51    1.83
   7   4  -8   -0.75    2.34
   7   4  -8    2.78    7.05
   7  -4   8   -0.06    1.53
  -7   4   8    6.49    3.05
  -7   4   8    5.43    2.85
  -7  -4  -8    3.29    2.64
  -7   4   8    5.93    6.52
   7   4  -8    4.78    2.95
  -7   4  -8    4.89    4.47
  -7   4  -8    1.68    1.53
  -7  -4   8    2.96    2.61
   7  -4  -8    2.80    2.07
   7  -4  -8    3.24    3.19
  -7  -4   8    3.22    6.39
   7   4   8   -2.74    1.97
   0   5  -8    0.29    0.40
   0   5   8   -0.75    1.46
   0   5  -8    0.65    0.92
   0  -5   8    0.15    0.81
   0   5   8    0.49    0.68
   0  -5  -8   -0.53    0.41
   0  -5  -8    1.27    1.83
   1   5  -8    7.63    2.60
  -1   5   8   11.81    3.04
   1   5  -8   12.74    2.38
  -1  -5  -8   11.86    2.73
  -1  -5  -8   10.32    4.43
  -1   5   8    8.31    3.76
  -1   5   8    9.59    2.61
   1  -5   8   12.07    2.38
   1  -5  -8    7.99    2.22
  -1   5  -8   10.07    2.14
  -1  -5   8    3.65    1.74
  -1  -5   8    8.77    1.73
   1   5   8    5.78    2.54
   1   5   8    7.24    2.03
  -1   5  -8    8.63    1.06
   1  -5  -8   15.99    5.59
   1  -5  -8    8.37    2.14
  -2  -5  -8   28.63    7.09
   2   5  -8   22.14    2.93
   2   5  -8   15.04    4.24
  -2   5   8   20.64    4.19
  -2   5   8   19.10    3.68
  -2   5   8   22.78    6.08
   2  -5  -8   16.50    2.98
   2  -5  -8   18.84    7.19
  -2   5  -8   21.88    2.63
   2   5   8   24.16    6.43
  -2  -5   8   15.86    2.90
  -2  -5   8   17.39    4.55
   2  -5  -8   16.97    3.68
  -3   5   8    0.11    0.63
   3   5  -8    0.11    0.71
  -3   5   8    1.98    1.78
  -3   5   8    4.70    2.49
  -3  -5  -8    0.64    0.83
  -3   5   8   -1.34    1.32
   3   5  -8    0.85    2.03
  -3  -5  -8    1.73    2.19
   3  -5  -8    0.06    0.87
   3   5   8    2.21    1.84
   3  -5  -8    0.65    0.85
  -3  -5   8   -0.19    0.52
  -3  -5   8   -2.11    1.38
  -4   5   8    0.90    1.05
   4  -5   8    0.69    0.46
  -4  -5  -8   -0.96    1.56
  -4   5   8   -0.10    2.56
  -4   5   8   -2.46    2.64
   4   5  -8    1.14    1.05
   4   5  -8   -2.60    1.74
  -4  -5  -8    0.09    1.01
  -4   5   8    0.92    1.43
   4  -5  -8    0.19    0.79
  -4  -5   8    1.27    1.19
  -4   5  -8   -0.76    0.71
  -4  -5   8   -1.12    2.19
   4  -5  -8    1.11    1.05
   5  -5   8    2.63    1.15
  -5  -5  -8    1.61    2.99
   5   5  -8   -1.93    1.28
  -5   5   8    2.59    3.13
  -5   5   8    0.44    1.86
  -5   5   8    4.64    2.17
  -5  -5  -8    2.21    1.51
   5   5  -8   -0.11    2.53
  -5   5   8   -0.43    4.16
  -5   5  -8    1.68    1.50
   5   5   8    5.28    3.61
   5  -5  -8    2.49    1.69
  -5   5  -8    3.14    1.13
  -5   5  -8    2.97    1.39
  -5  -5   8    2.05    1.25
   5  -5  -8    2.40    2.67
  -5  -5   8    2.64    2.43
  -5   5  -8    4.02    1.18
  -6   5   8   -3.54    4.53
   6   5  -8    0.12    1.59
   6  -5   8   -0.36    1.08
   6   5  -8    1.13    1.84
  -6   5   8    0.22    1.61
   6   5  -8   -6.95    3.18
  -6  -5  -8    1.24    1.18
  -6   5   8    1.92    3.95
   6  -5  -8    0.24    1.38
  -6   5  -8   -0.06    1.29
   6   5   8    4.56    4.97
  -6  -5   8    1.67    1.56
  -6   5  -8    3.41    2.57
   6  -5  -8    1.02    1.45
  -6  -5   8   -0.83    3.12
  -6   5  -8   -1.25    0.95
   7   5  -8   13.17    8.49
  -7   5   8   11.93    7.35
   7  -5   8    3.66    1.98
   7   5  -8    2.62    2.72
  -7   5   8   -1.70    1.50
   7  -5  -8   -1.38    1.75
  -7  -5   8    2.15    4.95
   7  -5  -8    2.18    2.71
  -7   5  -8    1.03    1.59
  -7  -5   8    2.61    1.97
  -7   5  -8    1.99    3.46
   7   5   8    4.41    2.77
   0  -6  -8   55.68    5.43
   0   6   8   44.19    8.84
   0  -6   8   39.79    9.03
   0   6  -8   60.25    6.11
   0   6  -8   55.22    3.97
   0  -6  -8   58.98   10.99
   0   6   8   61.09    5.76
   1   6  -8   35.33    3.50
   1  -6   8   34.65    4.05
  -1  -6  -8   36.53    7.98
   1   6  -8   41.67    5.83
  -1   6   8   35.23    4.30
  -1  -6  -8   30.56    3.98
  -1   6   8   22.70    4.77
  -1   6   8   34.29    7.94
   1  -6  -8   30.90    8.29
  -1   6  -8   35.34    2.60
  -1  -6   8   29.41    5.69
   1   6   8   39.82    8.40
   1  -6  -8   37.15    4.87
  -1   6  -8   35.66    3.89
  -1   6  -8   30.46    3.32
  -1  -6   8   31.76    2.94
   1   6   8   30.33    3.87
   1  -6  -8   27.37    3.90
  -2  -6  -8   40.14    8.82
   2   6  -8   44.40    4.45
  -2   6   8   29.11    7.81
  -2   6   8   44.81    5.02
  -2   6   8   57.08   11.29
   2   6  -8   47.39    8.59
   2  -6  -8   43.23    4.56
   2   6   8   40.83    4.31
   2  -6  -8   44.32   10.63
   2   6   8   34.48    7.74
  -2  -6   8   46.97    8.54
  -2   6  -8   39.38    4.08
   2  -6  -8   46.29    5.57
  -2  -6   8   45.95    4.17
  -3   6   8   41.17    4.93
  -3  -6  -8   30.47    7.78
  -3  -6  -8   39.48    4.62
  -3   6   8   35.74    5.21
   3   6  -8   31.89    4.04
  -3   6   8   31.06    7.97
   3  -6  -8   34.35    4.99
  -3  -6   8   31.15    7.43
   3  -6  -8   36.94    4.07
  -3   6  -8   31.10    3.96
  -3  -6   8   40.21    4.38
   3   6   8   33.89    7.99
   4   6  -8   14.40    5.11
  -4  -6  -8   12.58    3.17
   4   6  -8   13.45    3.04
  -4  -6  -8   21.44    6.88
  -4   6   8   16.48    6.60
  -4   6   8   11.45    3.10
  -4   6   8   42.99   10.36
  -4   6   8   19.79    4.11
   4  -6  -8   10.60    3.13
  -4   6  -8   19.19    3.97
   4  -6  -8   17.92    3.30
  -4  -6   8   16.83    3.83
   4   6   8   11.17    4.67
  -4  -6   8   14.62    5.00
  -5   6   8   13.78    3.67
   5   6  -8    3.63    4.79
  -5  -6  -8   16.78    3.92
  -5  -6  -8   17.66    5.90
   5  -6   8   15.50    2.91
  -5   6   8   16.02    4.92
  -5   6   8   11.38    5.13
  -5   6   8   13.28    7.78
   5  -6  -8    9.19    3.57
  -5   6  -8   14.28    2.39
   5   6   8   21.56    7.33
  -5   6  -8   19.18    3.87
  -5  -6   8   17.90    6.13
  -5  -6   8    9.79    3.11
   6   6  -8    1.72    2.42
   6  -6   8    0.15    0.98
  -6  -6  -8    6.10    4.67
  -6   6   8    2.06    1.91
  -6   6   8   -0.55    3.59
   6   6  -8   -8.02    4.54
   6   6  -8    1.46    2.19
  -6   6   8   -0.58    5.37
  -6   6   8    1.96    3.14
  -6   6  -8    0.62    1.33
   6  -6  -8    5.83    3.25
  -6   6  -8    1.11    1.44
  -6  -6   8    3.21    5.18
   6   6   8    1.05    4.86
  -6   6  -8    0.50    1.36
  -6   6  -8    2.06    1.71
   6  -6  -8    0.52    1.64
   0  -7   8   -0.21    0.87
   0   7  -8   -0.36    0.38
   0  -7  -8   -0.36    0.67
   0   7   8   -0.20    2.47
   0  -7  -8   -0.22    1.91
  -1  -7  -8  119.88    9.15
   1   7  -8   86.05    9.26
  -1  -7  -8  116.02   13.14
   1  -7   8  100.28    8.27
  -1   7   8  105.69   12.55
  -1   7   8   89.98    8.22
  -1   7   8  113.24    8.70
   1   7  -8   98.17    6.82
  -1   7  -8   95.97    7.01
   1  -7  -8   87.84   12.57
  -1   7  -8  101.89    7.62
   1  -7  -8  107.97    8.76
  -1  -7   8  100.14    7.48
   1   7   8  103.30   11.66
   1   7   8  103.52   11.85
   1  -7  -8   99.71    7.76
  -1  -7   8   85.20    9.23
  -1   7  -8  105.21    5.75
  -2  -7  -8    1.65    2.49
   2   7  -8   -0.76    1.81
  -2  -7  -8    1.32    0.96
  -2   7   8    0.51    0.73
   2  -7   8    1.51    1.27
  -2   7   8   -0.90    0.94
  -2   7   8    5.52    2.84
   2  -7  -8    3.21    2.58
  -2  -7   8    2.20    1.79
  -2  -7   8    0.16    0.76
   2   7   8    0.59    0.86
  -2   7  -8    0.22    0.74
  -2   7  -8    0.67    0.54
  -2   7  -8   -0.71    0.51
   2   7   8    1.73    2.18
   2  -7  -8    1.38    0.89
  -2   7  -8    0.53    0.66
   2  -7  -8   -1.67    0.78
  -3   7   8    3.12    3.50
  -3  -7  -8    3.16    1.56
  -3   7   8    2.29    1.53
  -3   7   8    4.46    1.97
   3   7  -8   -0.07    1.07
   3   7  -8    0.96    2.73
  -3  -7  -8    3.26    3.57
   3  -7  -8   -3.35    2.12
   3  -7  -8    5.12    2.24
   3  -7  -8    4.27    1.82
  -3  -7   8    2.68    1.53
  -3   7  -8    2.36    1.76
  -3  -7   8   -3.04    2.02
   3   7   8    2.54    2.62
  -4   7   8   37.48    9.55
  -4   7   8   74.74    9.08
  -4   7   8   58.91   11.64
  -4  -7  -8   81.04   11.25
   4   7  -8   65.72    6.79
  -4  -7  -8   63.65    6.74
  -4   7   8   74.10    7.25
   4   7  -8   53.53   10.48
   4  -7  -8   63.67    5.62
  -4  -7   8   59.31    6.18
   4   7   8   67.12   12.96
  -4   7  -8   64.59    6.51
  -4  -7   8   83.70   11.37
   4  -7  -8   44.33    8.98
  -5  -7  -8    3.25    3.47
  -5   7   8   -2.26    2.85
  -5   7   8    2.04    4.91
  -5   7   8    0.70    1.04
   5   7  -8   -2.53    3.10
  -5  -7  -8    0.72    1.13
  -5   7   8    2.71    2.01
   5   7   8   -6.76    2.80
   5  -7  -8   -0.08    1.19
  -5  -7   8   -5.12    2.85
  -5   7  -8   -0.16    0.93
  -5   7  -8    1.84    1.21
  -5  -7   8    0.50    1.54
  -6   7   8    7.62    3.68
  -6   7   8    8.09    6.06
   6   7  -8    4.91    2.79
  -6   7   8    4.06    2.39
  -6  -7  -8    3.51    2.52
   6   7  -8   13.15    6.94
  -6  -7  -8   -2.43    5.11
  -6  -7   8   -3.04    4.72
  -6  -7   8    1.03    1.70
  -6   7  -8    6.42    2.34
   6  -7  -8    0.54    2.21
   6   7   8    3.92    5.82
   0   8   8    5.01    2.37
   0  -8  -8   11.71    4.81
   0   8  -8    3.65    1.36
   0  -8   8    2.63    1.65
   0   8  -8    5.54    2.76
   0  -8  -8    6.05    2.32
   0   8   8    8.86    3.93
  -1  -8  -8   15.44    6.09
  -1   8   8   21.07    6.77
  -1   8   8   21.35    4.74
   1  -8   8   25.08    5.30
  -1  -8  -8   26.68    4.86
   1   8  -8   25.88    3.20
   1   8  -8   20.14    5.44
  -1   8  -8   24.01    4.19
  -1  -8   8   21.91    2.74
   1   8   8   17.87    5.62
  -1   8  -8   27.08    4.79
   1  -8  -8   18.86    6.61
  -1  -8   8   25.44    2.72
   1   8   8   19.62    3.95
  -1   8  -8   23.46    2.75
  -1  -8   8   21.34    5.64
  -2   8   8   15.98    4.06
  -2  -8  -8   19.62    4.29
   2   8  -8    8.09    3.78
  -2  -8  -8   14.40    3.30
  -2   8   8   22.69    4.93
  -2   8   8   13.69    5.34
   2   8  -8   15.51    3.50
   2  -8   8   18.61    4.50
  -2  -8  -8   15.21    5.50
  -2  -8   8   18.69    3.33
   2  -8  -8   25.34    4.47
   2   8   8   14.94    3.35
   2   8   8   15.68    5.94
  -2   8  -8   20.17    2.79
  -2  -8   8   17.68    5.07
  -2   8  -8   25.90    3.54
   2  -8  -8   18.57    4.44
   2  -8  -8   31.78   10.39
  -3  -8  -8   35.54    8.60
  -3   8   8   47.35    5.93
   3   8  -8   41.03    5.00
  -3   8   8   52.31    9.01
  -3   8   8   61.06   13.10
   3   8  -8   47.53   10.18
  -3  -8   8   43.89    9.81
  -3   8  -8   43.80    3.74
   3   8   8   51.08   10.98
  -3  -8   8   42.65    4.66
   3  -8  -8   34.91   10.15
   3  -8  -8   40.23    4.58
  -3   8  -8   37.92    4.89
   3  -8  -8   34.27    7.06
  -4  -8  -8   -1.63    1.13
  -4   8   8   -0.50    1.32
  -4   8   8    1.11    2.03
  -4   8   8   -0.71    2.04
  -4  -8  -8    0.88    3.08
   4   8  -8    0.76    2.73
   4   8  -8    2.88    1.43
  -4   8  -8    0.14    1.06
   4  -8  -8   -0.53    0.72
  -4   8  -8    0.82    0.85
   4   8   8    2.04    3.92
   4  -8  -8    0.51    1.25
  -4  -8   8    6.55    3.91
  -5   8   8   35.30    9.11
  -5   8   8   48.06    6.11
  -5   8   8   25.16    8.85
   5   8  -8   34.14    5.83
  -5  -8  -8   22.21    8.27
   5   8  -8   40.35    9.50
  -5   8   8   42.73    8.76
  -5  -8  -8   46.20    7.47
   5   8   8   36.46    9.68
   5  -8  -8   35.36    4.61
   5  -8  -8   32.62    7.05
  -5  -8   8   36.70    6.43
  -5  -8   8   42.67    9.64
  -5   8  -8   42.79    5.77
  -5   8  -8   43.73    4.24
  -6  -8  -8   -6.12    4.83
  -6   8   8    3.97    7.04
   6   8  -8   -1.28    5.33
   6   8   8   -3.91    5.20
  -6  -8   8   -4.30    4.68
   0  -9   8    1.18    1.86
   0   9   8   -0.07    1.80
   0   9  -8    1.28    1.75
   0   9  -8   -0.20    0.82
   0  -9  -8   -4.24    2.35
   0  -9  -8   -2.66    1.11
  -1  -9  -8   71.22    6.60
  -1   9   8   66.37   12.83
  -1  -9  -8   61.70    6.71
  -1  -9  -8   81.05   14.99
   1   9  -8   62.13    8.42
   1   9  -8   60.73    5.64
   1  -9   8   54.66    7.59
  -1  -9   8   62.95    4.98
   1   9   8   68.33   12.84
  -1   9  -8   58.32    6.65
  -1   9  -8   68.83    6.59
  -1  -9   8   62.55    4.61
   1   9   8   71.84    7.31
   1  -9  -8   77.68    7.05
   1  -9  -8   67.86   13.91
  -1  -9   8   75.86    9.56
  -1   9  -8   56.90    4.76
  -2  -9  -8   -0.35    1.95
  -2  -9  -8    2.86    1.79
  -2   9   8    1.87    1.28
   2   9  -8    0.47    2.62
   2  -9   8    4.45    2.52
   2   9  -8    2.93    1.45
  -2   9   8    3.13    3.09
  -2  -9  -8   -0.59    1.52
  -2   9   8    2.90    1.68
   2  -9  -8    1.30    3.79
   2   9   8    0.89    2.64
  -2   9  -8    3.09    1.71
  -2  -9   8    3.61    1.55
   2  -9  -8    1.10    1.30
   2   9   8    2.74    1.67
  -2   9  -8    0.47    1.27
  -3   9   8    9.44    3.67
  -3   9   8   10.85    3.53
   3   9  -8    4.64    4.53
  -3   9   8    4.25    4.08
  -3  -9  -8    7.59    3.96
  -3  -9  -8    8.76    2.92
   3   9  -8   10.99    3.14
   3   9   8    7.53    2.36
  -3   9  -8    8.52    1.95
   3  -9  -8   10.04    2.65
   3   9   8    2.37    4.84
  -3  -9   8    5.94    4.41
  -3   9  -8   10.38    2.02
  -3   9  -8   10.21    3.17
   3  -9  -8    6.64    7.32
  -3  -9   8   10.09    2.72
   3  -9  -8   10.82    3.65
  -3   9  -8   10.58    2.26
  -4  -9  -8    1.32    5.19
  -4  -9  -8    2.32    1.82
   4   9  -8   10.12    4.82
  -4   9   8    1.55    3.41
  -4   9   8    1.18    3.89
  -4   9   8    0.56    3.88
   4   9  -8    3.48    2.70
  -4   9   8    4.99    2.21
   4   9   8    2.93    4.23
  -4  -9   8    1.62    1.46
   4  -9  -8    3.34    2.33
  -4   9  -8    7.38    2.86
  -4   9  -8    4.00    1.60
  -4  -9   8   13.11    7.47
  -5  -9  -8   -2.05    1.25
  -5   9   8   -1.14    1.72
  -5   9   8    2.45    4.98
   5   9  -8    5.15    4.88
  -5   9   8    5.05    3.51
  -5  -9  -8   -2.19    4.47
  -5   9  -8   -1.36    1.78
   5  -9  -8    2.43    2.50
  -5  -9   8    2.23    2.14
   5   9   8    0.06    4.57
   5  -9  -8    0.25    1.51
  -5  -9   8    2.63    5.04
   0  10  -8    4.09    1.68
   0  10  -8   10.19    3.84
   0 -10  -8    9.20    2.78
   0  10   8    7.23    4.91
   0 -10   8    2.27    2.33
   0 -10  -8    9.04    2.47
   0 -10  -8    2.23    3.99
   1  10  -8    5.77    2.96
  -1 -10  -8    3.14    1.98
  -1  10   8    0.06    3.19
   1  10  -8    6.35    1.96
   1 -10   8    7.42    3.74
  -1 -10  -8    1.46    3.91
  -1 -10  -8    4.41    2.09
   1 -10  -8    3.50    4.12
  -1 -10   8    3.09    1.21
  -1  10  -8    0.79    2.07
   1 -10  -8    7.64    2.54
   1  10   8   10.16    4.50
  -1  10  -8    7.08    2.69
  -1 -10   8    5.15    3.01
  -1 -10   8    4.10    1.25
  -2  10   8   28.64    5.65
  -2  10   8   41.82    9.57
  -2 -10  -8   61.02    6.48
  -2 -10  -8   55.77   12.74
   2  10  -8   42.72    5.33
   2  10  -8   36.01    7.96
   2 -10   8   47.25    7.26
  -2 -10   8   50.56    4.83
   2 -10  -8   32.67    9.98
  -2  10  -8   53.75    5.53
  -2  10  -8   36.39    5.28
   2 -10  -8   40.84    5.12
   2  10   8   49.76   11.14
  -3 -10  -8   15.84    4.57
  -3  10   8    8.44    2.94
   3  10  -8    3.34    5.62
  -3 -10  -8   21.55    8.05
  -3  10   8   11.88    7.20
  -3  10   8    5.36    3.77
  -3 -10  -8    7.69    2.98
   3  10  -8    5.39    2.63
  -3 -10   8    6.15    2.16
  -3  10  -8    7.68    2.47
   3 -10  -8    8.37    2.52
  -3  10  -8   12.81    3.51
   3  10   8   10.25    3.42
   3 -10  -8   11.97    3.64
  -3 -10   8   14.70    6.87
  -3  10  -8   12.43    2.42
   4  10  -8    3.89    2.08
  -4 -10  -8    2.60    6.59
  -4  10   8    5.60    2.49
  -4 -10  -8    3.95    2.48
   4  10  -8   -1.43    4.65
  -4  10   8    4.33    3.92
  -4  10   8    5.24    5.08
  -4  10  -8    2.53    1.44
  -4 -10   8    5.50    2.19
   4 -10  -8    5.00    1.99
  -4 -10   8   -1.84    4.39
   4  10   8   14.17    7.03
  -4  10  -8   -0.20    2.45
   0  11  -8    0.51    2.35
   0 -11  -8    0.55    1.12
   0 -11  -8   -2.75    4.05
   0 -11  -8   -0.24    1.64
   0  11  -8   -0.51    1.14
   0 -11   8   -2.90    2.63
   0  11   8   -4.38    2.80
   1  11  -8   17.56    4.02
  -1 -11  -8   18.40    7.77
   1 -11   8   19.18    5.92
  -1  11   8    7.66    5.41
  -1 -11  -8   16.88    3.98
   1  11  -8   26.73    6.73
   1 -11  -8   31.61   11.18
  -1 -11   8   16.86    2.63
  -1  11  -8   18.02    4.53
   1 -11  -8   12.43    3.92
  -1 -11   8   11.76    5.39
  -1  11  -8    9.18    2.95
  -1 -11   8   14.24    2.71
   1  11   8   12.97    4.02
   1 -11  -8   14.73    3.29
   1  11   8   13.62    6.45
  -2 -11  -8    0.09    4.91
  -2  11   8    0.17    3.05
   2  11  -8   -3.21    2.49
   2  11  -8   -0.18    1.48
  -2 -11  -8   -0.24    1.61
  -2  11   8   -1.60    1.91
   2 -11   8    0.90    3.19
  -2  11  -8   -2.36    1.46
   2 -11  -8    1.53    1.10
  -2 -11   8    1.49    1.18
  -2 -11   8   -0.48    1.02
  -2 -11   8   -3.08    4.44
   2  11   8   -1.83    1.26
   2 -11  -8    2.64    2.02
  -2  11  -8    2.29    1.84
   2 -11  -8   -0.05    4.10
  -3 -11  -8    2.39    2.21
  -3 -11  -8    2.15    2.24
   3  11  -8    4.71    2.71
  -3  11   8    2.00    2.87
  -3  11   8   -7.84    3.81
  -3  11   8    5.23    2.17
   3  11  -8   -7.87    3.24
  -3 -11  -8   -0.06    9.37
  -3 -11   8    4.75    1.81
   3 -11  -8    2.55    1.46
   3  11   8    5.54    2.65
   3  11   8   -8.64    4.08
  -3  11  -8    2.41    1.92
  -3  11  -8    6.18    3.52
   3 -11  -8    4.79    1.91
  -3 -11   8    0.29    3.87
  -4  11   8    0.53    5.25
  -4 -11  -8    0.69    1.72
   4  11  -8   -0.37    4.90
  -4  11   8   -0.82    1.66
  -4 -11  -8    2.64    6.16
  -4 -11   8   -0.88    5.16
   4 -11  -8    1.98    1.67
   4  11   8    5.34    6.69
  -4 -11   8   -1.50    1.45
  -4  11  -8   -4.17    2.56
  -4  11  -8   -0.50    1.27
   4 -11  -8    0.48    1.83
   0 -12  -8    0.28    1.39
   0 -12   8   -6.96    3.37
   0  12  -8    3.19    3.33
   0  12   8   -2.82    1.86
   0  12   8    3.08    4.81
   0 -12  -8   -2.04    6.11
   0  12  -8    1.81    1.78
  -1 -12  -8    2.11    1.68
   1  12  -8    1.47    3.81
  -1  12   8    5.72    4.97
  -1 -12  -8    4.49    6.51
   1 -12   8    6.88    4.34
   1 -12  -8    4.09    5.68
  -1  12  -8   -1.15    1.69
  -1  12  -8    1.34    1.96
   1 -12  -8    2.18    2.28
   1  12   8   -1.77    4.30
   1  12   8    3.96    3.03
  -1 -12   8   -1.34    4.19
   2 -12   8    6.47    4.51
  -2 -12  -8    0.18    2.01
  -2 -12  -8    9.27    7.19
  -2  12   8   -0.17    3.90
   2  12  -8    1.88    3.06
  -2 -12  -8   -0.64    1.77
   2 -12  -8    2.64    2.09
   2 -12  -8  -11.82    5.87
  -2 -12   8    2.00    2.00
   2 -12  -8   -2.17    1.22
  -2 -12   8    0.68    1.19
  -2 -12   8   -3.17    3.07
  -2  12  -8    5.41    2.98
  -2  12  -8   -0.24    2.35
   0  13  -8   -0.21    2.79
   0   0   9    0.06    0.30
   0   0  -9    0.85    1.11
   0   0   9    0.44    0.34
   0   0   9   -0.28    0.61
   0   0  -9   -0.40    0.23
  -1   0   9    0.10    0.32
   1   0  -9   -0.34    0.32
  -1   0   9   -0.29    0.32
   1   0   9   -0.13    0.23
  -1   0  -9   -0.23    0.43
  -1   0   9   -0.92    0.82
  -1   0   9   -1.25    0.93
  -1   0  -9   -0.18    0.12
   1   0   9    0.04    0.46
   1   0  -9   -0.22    0.22
  -2   0   9   -0.03    0.31
  -2   0   9   -0.21    1.03
   2   0   9    1.27    0.76
  -2   0   9   -0.24    0.45
  -2   0  -9    0.25    0.90
   2   0  -9    1.64    1.17
   2   0  -9    0.27    0.58
  -3   0   9    1.21    1.78
  -3   0  -9    1.27    0.98
   3   0  -9    0.41    1.18
   3   0  -9    0.28    0.52
  -3   0   9    0.17    0.42
   3   0  -9   -0.60    0.70
  -3   0   9    0.59    0.53
   3   0   9   -0.48    0.34
   3   0   9   -0.50    0.32
  -4   0   9    0.78    0.86
  -4   0   9    1.53    1.80
  -4   0  -9    0.39    0.45
  -4   0  -9    0.66    1.01
   4   0  -9   -1.07    1.76
   4   0  -9    1.58    1.06
   4   0   9    0.32    0.64
  -5   0   9   -0.63    0.79
  -5   0  -9   -0.45    1.72
   5   0  -9   -0.39    1.16
   5   0   9    1.77    1.12
   5   0   9    1.58    1.57
   5   0  -9   -0.11    1.41
  -5   0  -9    0.15    0.81
   5   0  -9   -2.05    2.03
  -6   0   9    0.68    0.92
   6   0  -9   -1.86    1.10
  -6   0   9    3.68    3.80
   6   0  -9   -2.11    0.97
  -6   0  -9    0.82    1.17
   6   0   9    0.82    0.98
   6   0  -9    2.07    2.61
   7   0  -9   -3.09    5.32
  -7   0   9    4.42    3.97
   7   0  -9    0.59    1.88
   7   0   9    0.15    1.82
   7   0  -9    3.30    2.92
  -7   0  -9   -0.86    1.39
   0   1   9    0.13    0.23
   0  -1  -9   -0.19    0.80
   0   1   9    1.78    0.90
   0  -1  -9    0.15    0.33
   0  -1   9   -0.18    0.24
   0   1   9    0.42    0.55
   0   1  -9   -0.26    0.22
   0   1  -9    0.11    0.39
   0  -1  -9    0.83    0.52
   0  -1   9    0.09    0.61
   1   1  -9  101.95    8.75
  -1  -1  -9   93.04    8.37
  -1   1   9  100.90    6.05
  -1   1   9  100.81    6.90
   1   1  -9   90.39    6.22
   1   1  -9   87.24    5.64
   1  -1   9  101.96    7.01
  -1   1   9   91.74    9.80
  -1  -1   9   93.42    5.45
  -1  -1   9  111.84    8.99
   1   1   9  100.10    8.36
   1  -1  -9   95.24    6.71
   1   1   9   92.63    5.27
   1  -1  -9   96.15    6.19
  -1   1  -9   88.22    7.23
  -2  -1  -9   48.13    5.63
  -2   1   9   46.41    9.49
  -2   1   9   41.09    4.67
  -2   1   9   47.57    6.77
   2   1  -9   39.29    4.40
   2  -1   9   41.65    3.73
   2   1  -9   37.15    3.67
   2   1  -9   38.30    5.70
  -2   1   9   37.39    3.71
  -2  -1   9   44.71    6.09
   2  -1  -9   45.73    4.07
   2  -1  -9   61.87    6.30
   2   1   9   36.75    4.78
  -2  -1   9   43.17    3.92
   2   1   9   41.95    2.70
  -2   1  -9   42.18    4.12
  -3   1   9   85.01   10.05
  -3   1   9   82.21    7.51
  -3  -1  -9   80.77    7.86
   3   1  -9   85.29    6.36
   3   1  -9   73.69    9.23
  -3   1   9   80.95    6.26
   3   1  -9   83.30    7.60
   3  -1   9   85.00    6.34
  -3  -1   9   88.77    6.47
  -3  -1   9   83.23    9.20
   3  -1  -9   80.15    6.06
   3   1   9   77.13    7.46
   3  -1  -9   87.77    8.21
  -3   1  -9   66.67    6.02
  -4  -1  -9    1.16    1.55
  -4   1   9    1.76    2.05
   4  -1   9    1.60    0.78
   4  -1   9    1.70    1.28
   4   1  -9   -1.69    1.17
   4   1  -9    1.77    1.25
   4   1  -9   -0.62    1.39
  -4   1   9    0.56    0.90
  -4   1   9    0.50    0.56
  -4  -1  -9    0.81    0.66
  -4   1  -9    1.52    0.64
  -4   1  -9    3.33    1.57
   4  -1  -9   -0.38    1.67
   4   1   9    1.73    1.76
   4  -1  -9   -0.29    0.85
   4  -1  -9   -0.73    0.60
   4   1   9    1.04    0.75
  -4  -1   9    0.77    0.81
  -5   1   9    0.64    2.38
   5   1  -9    0.37    1.02
  -5  -1  -9    0.15    0.96
   5  -1   9   -0.44    1.06
  -5  -1  -9    2.63    2.22
   5   1  -9    1.51    1.07
   5  -1   9    1.40    0.91
   5   1  -9    4.65    2.72
  -5   1   9    0.79    1.07
  -5  -1   9    1.17    0.79
   5   1   9    0.59    1.30
   5   1   9    0.08    0.76
  -5  -1   9   -0.75    2.22
   5  -1  -9    2.24    1.01
  -5   1  -9    0.60    1.86
   5  -1  -9   -0.34    2.09
  -5   1  -9    0.82    0.68
   5  -1  -9    0.34    0.99
  -6   1   9    4.12    2.21
   6   1  -9    4.51    2.08
  -6  -1  -9    3.94    1.86
   6  -1   9    0.58    2.49
  -6   1   9   -3.18    2.90
   6   1  -9    1.34    3.08
   6   1  -9    1.13    1.52
   6  -1   9    1.28    1.19
   6  -1  -9    1.65    1.54
   6  -1  -9    0.58    4.58
  -6   1  -9    1.94    1.41
   6  -1  -9    1.28    1.91
   6   1   9    1.70    1.50
  -6  -1   9    1.58    1.42
  -6  -1   9    2.81    3.46
   6   1   9    2.06    3.83
   7  -1   9    6.23    2.04
  -7  -1  -9    4.41    2.14
  -7   1   9   10.26    3.58
   7   1  -9    0.86    2.33
  -7   1   9   -7.63    3.63
   7   1   9   -0.33    1.79
  -7  -1   9    1.38    1.78
   7  -1  -9    2.44    3.02
   0  -2   9    2.60    1.19
   0  -2   9    3.95    0.77
   0   2   9    3.72    1.29
   0   2   9    3.14    1.18
   0  -2  -9    1.53    1.83
   0   2   9    3.08    2.05
   0  -2  -9    4.31    1.32
   0  -2  -9    2.58    1.05
   0   2  -9    4.79    1.12
   1   2  -9    8.09    1.64
   1   2  -9    7.86    2.08
  -1  -2  -9   11.48    3.67
  -1  -2  -9    7.59    1.74
  -1   2   9   11.40    2.55
  -1   2   9    5.25    3.07
  -1   2   9    6.66    1.60
   1  -2   9   10.39    2.33
   1   2  -9    5.61    2.13
   1  -2   9    8.55    1.81
   1   2   9    9.42    3.11
  -1  -2   9    6.50    1.43
   1   2   9   10.41    1.87
   1  -2  -9    6.72    1.80
   1  -2  -9   13.99    4.87
  -2  -2  -9   13.30    3.96
   2  -2   9   11.10    1.29
  -2   2   9   11.37    2.41
   2   2  -9   13.45    4.02
   2   2  -9   13.62    2.79
  -2   2   9    8.86    2.64
  -2   2   9    5.86    2.87
  -2   2   9   11.50    3.91
   2   2  -9   11.90    2.40
   2   2   9    9.60    2.90
   2  -2  -9    7.79    1.91
  -2  -2   9   13.54    3.90
  -2   2  -9   12.25    1.74
   2   2   9    9.96    1.76
   2  -2  -9   16.92    3.58
  -2  -2   9   13.03    2.29
  -3   2   9  117.38    9.38
   3   2  -9  110.60   11.20
  -3   2   9  110.14    7.59
  -3   2   9   81.21   10.19
  -3  -2  -9  102.66    9.76
   3   2  -9  104.51    7.30
   3   2  -9  102.61    8.38
  -3   2   9  103.88   12.68
   3  -2   9  101.77    6.16
  -3   2  -9  107.45    6.50
   3  -2  -9  110.33    7.30
  -3  -2   9  100.57   10.48
   3   2   9   94.66    8.99
  -3  -2   9  104.18    7.31
   3  -2  -9   90.63    8.33
  -4   2   9   -0.57    1.96
  -4   2   9   -2.03    1.39
   4  -2   9    0.42    1.14
   4   2  -9    2.70    1.85
  -4   2   9   -0.51    0.64
  -4  -2  -9   -0.86    0.54
  -4  -2  -9    1.88    1.84
   4  -2   9   -0.27    0.31
   4   2  -9    0.71    0.79
   4   2  -9    1.52    2.51
  -4   2   9   -0.04    0.55
   4  -2  -9    0.24    0.81
  -4   2  -9   -0.93    0.59
  -4  -2   9    3.02    2.36
  -4  -2   9   -0.01    0.53
   4  -2  -9   -0.73    0.80
  -4   2  -9   -0.60    0.39
   4   2   9    2.29    1.36
   5  -2   9   50.81    4.22
  -5   2   9   47.97    6.70
  -5  -2  -9   52.11    5.18
   5  -2   9   55.45    6.60
   5   2  -9   57.68    5.87
  -5  -2  -9   37.48    7.39
  -5   2   9   49.42    5.62
   5   2  -9   47.54    6.75
   5   2  -9   36.38    8.75
  -5   2   9   41.38    8.45
   5   2   9   43.02    4.75
  -5   2  -9   57.54    4.38
  -5  -2   9   55.94    6.01
  -5   2  -9   43.99    5.52
   5  -2  -9   52.11    5.27
   5  -2  -9   50.31    9.08
   5   2   9   46.51    7.14
  -5  -2   9   37.64    8.44
   6   2  -9   10.05    5.79
  -6   2   9    4.71    2.15
  -6   2   9    4.01    3.69
   6   2  -9   12.05    4.37
  -6  -2  -9   12.07    3.06
   6  -2   9    4.00    3.07
   6  -2   9    7.75    2.06
   6  -2  -9    8.86    3.93
  -6   2  -9    2.66    1.71
  -6  -2   9    6.39    2.37
   6   2   9    2.75    1.58
  -6  -2   9    6.89    4.37
   6  -2  -9    5.50    2.23
  -6   2  -9    3.11    2.64
   7   2  -9   12.53    7.49
   7   2  -9   18.50    4.23
   7   2  -9   12.34    4.94
   7  -2   9   12.67    3.09
  -7   2   9   10.13    5.79
  -7   2   9   11.05    8.44
  -7  -2  -9   23.88    4.83
  -7   2   9   18.43    4.81
   7  -2  -9   10.25    4.90
  -7  -2   9   16.82    4.78
   7   2   9   18.16    4.51
  -7   2  -9   20.36    3.70
   7  -2  -9   19.38    4.33
   0   3  -9   -0.56    0.47
   0  -3  -9   -0.03    0.39
   0   3   9    0.36    0.53
   0  -3   9    0.17    0.69
   0   3   9   -0.90    0.87
   0  -3  -9    2.01    1.89
   0   3   9   -0.35    0.27
   0  -3  -9   -0.16    0.21
   0   3  -9    0.05    0.29
   1   3  -9  198.37    9.67
  -1   3   9  184.03   15.97
  -1   3   9  202.79   10.67
  -1   3   9  215.96   11.77
  -1  -3  -9  192.71   10.41
   1  -3   9  196.52    9.69
   1   3  -9  192.53   12.84
  -1  -3  -9  202.64   14.79
   1  -3   9  206.48    8.83
   1   3   9  204.16    9.97
   1   3   9  210.77   14.81
  -1  -3   9  205.62    9.28
   1  -3  -9  216.55   17.54
   1  -3  -9  224.06   11.86
   1  -3  -9  200.10   10.76
  -2   3   9    8.29    3.70
  -2   3   9    4.41    1.59
  -2   3   9    5.37    2.02
  -2  -3  -9    5.21    2.43
   2   3  -9    7.96    3.19
   2   3  -9    5.11    1.51
   2  -3  -9    6.37    1.86
   2   3   9    3.15    1.77
  -2   3  -9    5.50    1.06
  -2  -3   9    4.97    1.53
   2   3   9    8.24    1.75
   2  -3  -9    5.37    1.96
  -2  -3   9    5.02    2.32
  -3   3   9  111.11    9.43
   3   3  -9  108.37    8.77
  -3   3   9  120.51    8.10
  -3   3   9   78.74   17.36
  -3   3   9  103.26   11.71
   3   3  -9  120.27   11.83
   3   3  -9   94.90    7.29
  -3  -3  -9  140.80   12.03
  -3  -3   9  115.65   11.33
   3   3   9  112.13   10.58
  -3   3  -9  108.21    5.35
   3  -3  -9  109.97    7.42
  -3  -3   9  113.18    7.74
   3  -3  -9  112.02    9.66
  -4   3   9    7.15    3.39
  -4  -3  -9    5.12    1.72
  -4   3   9    7.59    2.18
  -4  -3  -9    5.58    3.11
  -4   3   9    6.08    3.85
   4   3  -9    0.75    2.04
   4  -3   9    7.53    1.45
  -4   3   9    9.62    3.34
   4  -3   9    4.28    1.76
   4   3  -9   10.16    2.62
   4   3   9    4.46    3.41
  -4  -3   9    6.05    4.42
  -4   3  -9    7.95    1.90
   4  -3  -9    3.65    1.74
   4  -3  -9    7.55    2.12
  -4  -3   9    7.77    2.38
  -4   3  -9    6.32    1.21
   5   3  -9   -0.59    1.09
   5   3  -9   -1.96    2.12
   5   3  -9    0.46    1.44
   5  -3   9    0.09    0.69
  -5  -3  -9   -0.95    1.52
  -5   3   9   -2.23    1.62
  -5   3   9    7.27    4.05
   5  -3   9    0.28    1.50
  -5  -3  -9    0.59    0.94
  -5   3   9    0.28    1.37
  -5   3   9    2.19    1.41
   5  -3  -9    0.08    0.88
  -5   3  -9    0.56    0.62
  -5  -3   9    0.77    1.16
   5  -3  -9   -0.41    1.32
   5   3   9   -0.24    1.88
  -5   3  -9    0.03    1.00
  -5  -3   9    3.30    2.64
  -6   3   9    2.93    1.77
  -6   3   9    0.02    2.19
  -6  -3  -9    0.91    1.62
  -6   3   9   -4.77    2.67
   6  -3   9   -0.86    0.72
   6   3  -9    4.15    5.10
   6  -3   9    2.29    2.36
  -6   3   9   -2.78    5.86
   6   3  -9   -0.15    1.93
  -6   3  -9    1.93    2.08
   6  -3  -9    0.91    1.52
  -6  -3   9    0.87    3.89
  -6  -3   9    3.13    1.42
   6   3   9    1.73    3.02
   6  -3  -9    2.10    1.41
   6   3   9   -0.77    1.09
  -6   3  -9    3.97    1.40
   7  -3   9   12.98    2.88
  -7   3   9   11.23    3.59
   7   3  -9    7.09    3.29
  -7   3   9   15.26    9.24
  -7   3   9   18.98    7.87
  -7  -3  -9    9.56    3.26
   7   3  -9    9.50    6.86
   7   3  -9    9.46    3.64
  -7  -3   9    5.30    9.66
  -7   3  -9   11.50    2.68
   7  -3  -9    6.11    2.60
   7  -3  -9    7.25    3.62
  -7  -3   9   16.69    4.56
   7   3   9    8.62    3.78
   0   4   9   40.26    7.90
   0  -4  -9   38.12    3.90
   0   4   9   39.83    4.12
   0   4  -9   39.41    2.97
   0   4  -9   43.43    4.69
   0  -4   9   38.65    4.27
   0  -4  -9   31.63    3.72
   0  -4  -9   53.11    7.86
  -1  -4  -9    0.59    0.37
  -1   4   9    0.08    0.34
   1   4  -9    0.43    0.62
   1  -4   9    1.15    0.70
  -1   4   9    1.22    1.13
  -1   4   9    2.82    2.24
  -1  -4  -9   -1.08    0.76
   1   4  -9    0.27    0.78
   1  -4  -9   -0.33    1.77
   1  -4  -9   -0.51    0.45
  -1  -4   9    0.52    0.50
   1   4   9    0.04    0.43
  -1  -4   9    0.76    0.54
   1   4   9    1.93    2.03
   1  -4  -9    0.27    0.40
  -1   4  -9    1.38    0.76
  -2   4   9   -0.07    0.51
  -2  -4  -9   -0.90    1.16
   2   4  -9    0.60    1.54
  -2   4   9    0.55    0.83
   2   4  -9   -0.33    0.71
  -2  -4   9    0.36    0.55
   2  -4  -9    1.07    0.77
   2   4   9    3.74    2.57
  -2  -4   9    2.15    1.64
   2  -4  -9    1.70    1.02
  -2   4  -9    1.25    0.63
   2   4   9    1.59    0.84
   2  -4  -9   10.11    4.18
  -3   4   9  154.38   15.51
   3   4  -9  182.81   10.63
  -3   4   9  175.68   13.79
  -3   4   9  175.33   17.72
   3   4  -9  176.44   14.96
  -3  -4  -9  160.27   14.56
  -3   4   9  186.26   11.07
  -3  -4   9  183.74   10.48
   3  -4  -9  191.84   13.31
  -3   4  -9  189.79    9.05
   3  -4  -9  165.46   10.06
   3   4   9  180.06   14.57
  -4   4   9    0.43    0.78
   4  -4   9    0.64    0.56
   4   4  -9    1.84    2.41
  -4   4   9    6.20    3.05
  -4  -4  -9    3.51    1.50
   4   4  -9    1.70    1.02
  -4  -4  -9    3.38    2.25
  -4   4   9    3.50    2.77
  -4   4   9    1.74    1.16
   4   4  -9    0.42    0.70
  -4  -4   9    3.13    3.06
   4   4   9    1.94    2.05
  -4  -4   9    2.24    1.25
   4  -4  -9    0.03    1.01
   4  -4  -9    0.13    0.97
  -5   4   9  119.56    9.57
  -5   4   9  133.40   16.63
  -5  -4  -9  107.12    8.69
   5   4  -9  115.98   14.31
   5   4  -9  109.66   10.77
  -5  -4  -9  142.17   14.66
  -5   4   9  114.57   13.68
  -5   4   9  113.19   11.12
   5  -4   9  126.30    7.63
  -5   4  -9  116.81    6.57
  -5  -4   9  126.30   14.35
  -5   4  -9  116.53    7.35
   5  -4  -9  116.47   12.38
   5  -4  -9  115.80    8.10
   5   4   9  119.69   13.34
  -5  -4   9  119.67   14.27
  -6  -4  -9    0.34    1.50
  -6   4   9   -1.09    3.84
  -6   4   9    5.99    3.36
  -6   4   9    0.01    1.44
   6   4  -9    4.43    3.79
   6  -4   9    1.02    1.04
   6   4  -9    1.68    2.80
  -6  -4   9    4.48    2.39
  -6   4  -9    2.06    1.61
   6  -4  -9   -0.16    1.21
   6  -4  -9   -0.26    1.37
   6   4   9   -1.51    3.75
  -6   4  -9    0.35    1.00
  -6  -4   9    1.30    3.04
  -6   4  -9   -1.25    2.36
   7   4  -9   47.71    8.94
  -7  -4  -9   36.80    6.36
  -7   4   9   39.44    7.07
   7   4  -9   29.58   10.76
   7  -4   9   41.01    4.53
  -7   4   9   15.62    8.91
   7   4   9   29.07    6.85
  -7   4  -9   45.16    5.20
  -7  -4   9   32.52   10.79
  -7   4  -9   37.66    8.43
  -7  -4   9   36.30    7.04
   7  -4  -9   41.84    5.24
   7  -4  -9   46.08    9.10
   0   5  -9    0.09    0.44
   0   5  -9    0.49    0.98
   0  -5  -9    0.63    0.49
   0  -5   9   -0.97    1.16
   0   5   9    2.16    1.60
   0  -5  -9    0.76    0.64
   0   5   9    0.10    0.56
   0  -5  -9    2.52    2.01
  -1   5   9  347.72   17.42
  -1   5   9  356.08   24.41
  -1   5   9  367.96   18.14
   1  -5   9  361.88   15.48
  -1  -5  -9  362.01   17.24
  -1  -5  -9  393.19   24.26
   1   5  -9  362.57   15.62
   1   5  -9  355.30   19.66
  -1  -5   9  369.13   14.74
   1   5   9  362.93   22.93
   1  -5  -9  392.52   26.52
   1  -5  -9  354.05   17.72
   1  -5  -9  359.45   17.30
  -1  -5   9  352.35   19.46
   1   5   9  352.07   16.69
  -1   5  -9  375.01   15.55
   2   5  -9    0.95    1.16
  -2   5   9    0.34    0.62
  -2   5   9    0.91    1.22
  -2   5   9    3.12    1.97
  -2  -5  -9    1.39    2.21
   2   5  -9    1.37    0.98
   2  -5  -9    1.36    1.05
  -2  -5   9   -0.42    0.89
  -2   5  -9    0.71    0.66
   2  -5  -9    3.70    3.25
   2   5   9    1.66    1.04
   2   5   9    3.86    2.78
   2  -5  -9    0.33    0.79
  -3  -5  -9  139.28   13.84
  -3   5   9  128.76    9.16
  -3  -5  -9  123.77    8.77
   3   5  -9  128.59    8.66
  -3   5   9  133.05   14.56
  -3   5   9  128.09   10.90
  -3   5   9  102.99   13.74
  -3   5  -9  134.54    7.91
   3   5   9  126.76   12.84
  -3  -5   9  132.10    8.65
  -3  -5   9  130.98   12.94
   3  -5  -9  124.46   10.36
   3  -5  -9  133.22    8.58
   4   5  -9    4.83    3.01
  -4  -5  -9    5.79    4.06
  -4  -5  -9    2.53    1.31
  -4   5   9    5.19    3.56
  -4   5   9   -3.52    3.27
   4   5  -9    1.90    1.31
  -4   5   9    0.74    1.40
  -4   5   9    1.96    2.29
   4  -5  -9    0.06    1.08
  -4   5  -9    2.83    1.26
   4  -5  -9    0.49    1.29
  -4  -5   9    1.43    2.31
   4   5   9   -0.76    2.02
  -4  -5   9    2.19    1.43
  -5  -5  -9   14.57    5.97
   5   5  -9    4.87    2.04
   5  -5   9    7.19    1.73
   5   5  -9   10.94    4.14
  -5   5   9   22.19    8.59
  -5   5   9    9.89    4.14
  -5   5   9   10.62    4.59
  -5   5   9    8.88    4.05
  -5  -5   9    8.61    2.76
  -5   5  -9    6.12    1.63
   5   5   9    8.69    4.72
   5  -5  -9    5.77    2.04
  -5   5  -9    8.07    1.97
   5  -5  -9    9.40    3.55
  -5  -5   9    6.90    4.94
  -6  -5  -9    7.75    4.39
  -6   5   9   -5.60    4.42
   6   5  -9    2.25    1.87
   6  -5   9    0.51    0.79
  -6   5   9   11.61    5.11
  -6   5   9   -1.87    1.33
  -6   5   9    3.93    2.22
  -6  -5  -9    7.35    2.71
   6   5  -9    0.70    5.56
   6   5  -9    3.76    2.94
   6  -5  -9   -1.10    1.37
  -6   5  -9    1.99    1.42
   6  -5  -9    2.62    2.62
  -6   5  -9    1.69    2.10
  -6  -5   9   -1.63    1.21
   6   5   9    2.02    3.58
   0   6  -9   27.42    5.41
   0   6   9   24.33    6.18
   0  -6  -9   22.47    6.36
   0   6   9   23.29    4.29
   0  -6  -9   31.12    4.02
   0   6  -9   27.46    2.70
   0  -6   9   29.89    4.24
   1   6  -9   13.26    3.55
   1   6  -9   16.79    2.37
   1  -6   9   18.53    2.80
  -1   6   9   19.11    3.82
  -1  -6  -9   16.84    3.41
  -1   6   9   18.38    5.89
  -1   6   9   12.76    3.58
  -1  -6  -9   20.19    6.12
  -1  -6   9   15.10    1.94
   1   6   9   15.29    2.85
  -1  -6   9   16.47    4.15
  -1   6  -9   17.53    1.79
   1  -6  -9   22.19    7.74
   1  -6  -9   16.87    3.64
   1   6   9   17.09    4.99
   1  -6  -9   13.80    3.06
  -1   6  -9   22.16    3.56
  -2   6   9    2.43    2.17
  -2   6   9    1.24    1.10
   2   6  -9   -1.06    1.45
  -2   6   9    0.14    0.93
   2   6  -9    0.87    0.93
  -2  -6  -9    3.23    2.22
  -2   6  -9    2.13    1.01
   2  -6  -9    0.57    0.74
   2   6   9   -2.30    1.24
   2  -6  -9    1.27    2.22
   2   6   9    1.00    0.76
   2  -6  -9    1.98    1.60
  -2  -6   9    1.49    0.80
  -2  -6   9    1.94    1.65
   3   6  -9   85.55   10.41
  -3   6   9   60.50    7.58
  -3   6   9   53.38   11.67
  -3   6   9   74.07    6.92
  -3  -6  -9   40.12    9.24
   3   6  -9   55.98    5.77
  -3  -6  -9   70.81    6.48
   3  -6  -9   66.40    7.29
   3  -6  -9   64.90    5.71
  -3   6  -9   71.02    5.82
  -3  -6   9   61.60    8.79
   3   6   9   68.68    9.61
  -3  -6   9   77.61    6.23
   4   6  -9    0.42    1.20
  -4   6   9    0.09    1.07
  -4   6   9   -0.19    1.63
  -4   6   9   -2.30    3.26
   4   6  -9    0.88    2.10
  -4  -6  -9   -1.08    0.87
  -4   6   9    0.08    2.50
  -4  -6  -9    1.06    2.53
   4   6   9   -0.62    2.76
  -4   6  -9    0.93    1.14
  -4  -6   9   -3.22    2.20
  -4  -6   9   -0.47    1.01
   4  -6  -9    0.61    1.50
   4  -6  -9    0.42    1.26
  -5  -6  -9   55.00   11.97
  -5   6   9   54.56    9.65
  -5   6   9   42.18    5.70
   5   6  -9   54.51   11.21
  -5   6   9   29.34    9.64
  -5   6   9   42.63   15.67
   5   6  -9   47.04    6.74
  -5  -6  -9   49.67    6.03
   5   6   9   34.00    8.32
  -5  -6   9   42.97    5.88
  -5   6  -9   45.36    4.84
  -5  -6   9   46.45   10.30
   5  -6  -9   45.98    4.95
   5  -6  -9   51.85    7.36
  -5   6  -9   48.81    3.83
  -6  -6  -9    2.36    1.99
  -6   6   9    3.17    4.88
  -6   6   9    0.50    1.62
   6   6  -9    2.93    4.77
   6   6  -9    1.87    2.18
  -6  -6  -9    6.88    6.12
  -6   6   9    7.32    4.02
   6  -6   9    0.74    1.10
  -6   6   9   11.82    6.62
   6   6  -9    1.72    1.57
  -6  -6   9    4.06    2.30
   6  -6  -9   -1.47    1.19
  -6   6  -9    0.44    1.22
   6  -6  -9    7.71    3.10
   6   6   9    1.12    3.19
  -6  -6   9    3.76    4.70
   0   7   9    2.05    2.44
   0  -7   9   -0.74    1.05
   0   7   9    0.12    0.66
   0   7  -9    1.02    1.33
   0  -7  -9   -2.37    1.45
   0   7  -9    0.22    0.58
  -1   7   9   44.67    5.63
   1   7  -9   53.84    4.77
  -1   7   9   52.50    5.92
   1   7  -9   41.50    7.44
  -1   7   9   68.21   12.46
   1  -7   9   62.78    5.94
  -1  -7  -9   48.48    5.45
  -1  -7  -9   41.63    9.65
  -1  -7   9   44.60    6.41
  -1   7  -9   57.67    5.04
  -1  -7   9   51.44    3.86
  -1   7  -9   55.13    5.30
  -1   7  -9   49.28    3.64
   1  -7  -9   53.94    5.69
   1   7   9   52.31   10.22
   1  -7  -9   55.27    5.94
   1  -7  -9   50.78   18.96
   1   7   9   50.86    6.07
  -2  -7  -9   13.22    3.14
  -2  -7  -9    6.55    2.21
  -2   7   9   13.11    4.92
   2  -7   9    9.51    1.97
  -2  -7  -9    6.51    3.67
   2   7  -9   12.47    3.01
  -2   7   9    9.39    2.52
  -2   7   9    9.65    3.15
   2   7  -9   13.62    4.20
  -2   7  -9   11.76    1.86
  -2   7  -9   10.86    2.76
  -2  -7   9    5.33    2.97
  -2  -7   9    7.81    1.97
   2  -7  -9    9.11    4.94
   2  -7  -9    5.22    1.82
   2   7   9    7.00    4.54
  -2   7  -9    8.24    1.35
   2  -7  -9    9.19    2.69
   2   7   9   10.68    2.99
  -3  -7  -9   49.98   11.41
  -3   7   9   41.05    5.27
   3   7  -9   36.04    4.57
  -3  -7  -9   35.17    4.59
   3   7  -9   35.97    8.05
  -3   7   9   28.17    8.13
  -3   7   9   20.57    4.51
  -3  -7   9   34.52    8.27
   3   7   9   25.42    6.90
  -3  -7   9   38.12    4.43
  -3   7  -9   37.52    4.42
   3  -7  -9   50.36   12.70
   3  -7  -9   22.21    4.54
   4   7  -9   -0.20    1.40
  -4   7   9    4.47    4.72
   4   7  -9   -0.02    2.23
  -4   7   9    1.88    3.73
  -4   7   9    0.17    1.96
  -4   7   9   -0.42    1.27
  -4  -7  -9   -0.61    3.66
  -4  -7  -9    3.76    1.85
  -4   7  -9    5.28    2.07
   4  -7  -9    1.82    1.44
  -4  -7   9    1.34    1.25
   4   7   9    1.88    3.53
  -4  -7   9    6.82    4.56
   4  -7  -9    3.03    1.50
  -5   7   9    1.57    3.19
  -5  -7  -9    3.81    4.00
  -5  -7  -9   -0.68    1.22
  -5   7   9    5.18    3.97
  -5   7   9   -4.17    3.27
  -5   7   9   -0.15    1.39
   5   7  -9   -5.48    3.02
  -5   7  -9   -0.66    0.73
  -5  -7   9    0.56    1.65
  -5   7  -9   -1.11    1.18
   5   7   9    0.40    3.67
   5  -7  -9    2.02    2.06
  -5  -7   9    3.11    3.33
   5  -7  -9   -2.97    1.22
  -6  -7  -9    2.12    3.99
  -6   7   9   -1.86    1.30
  -6  -7  -9    0.95    1.83
   6   7  -9   -0.48    5.31
   6   7  -9   -1.18    1.67
  -6   7   9   -7.70    4.13
  -6  -7   9    8.95    4.96
   6   7   9   -0.56    3.85
  -6  -7   9    2.87    2.26
   6  -7  -9    1.25    1.64
   6  -7  -9   -0.92    1.56
  -6   7  -9   -0.07    1.41
  -6   7  -9    0.46    1.76
   0   8  -9    8.17    2.99
   0   8   9   11.11    5.21
   0  -8   9   10.35    3.74
   0   8  -9    7.58    2.05
   0  -8  -9   20.65    7.10
   0   8   9    9.90    3.09
   0  -8  -9    7.64    2.65
   1   8  -9   -1.15    0.84
  -1  -8  -9    0.10    0.84
   1   8  -9   -0.24    1.63
  -1   8   9    3.70    2.59
  -1   8   9   -0.58    0.80
   1  -8   9   -0.13    1.60
  -1   8  -9   -0.61    0.65
   1  -8  -9    0.03    1.11
  -1  -8   9    0.95    0.90
   1   8   9    4.78    2.69
  -1   8  -9    2.33    1.61
  -1  -8   9   -0.55    1.28
   1   8   9    1.43    0.85
  -1  -8   9    3.49    1.33
  -1   8  -9    0.73    0.80
  -2  -8  -9    2.25    1.28
  -2   8   9   -0.67    0.97
   2   8  -9    1.95    2.17
  -2  -8  -9    1.21    1.13
  -2  -8  -9   -0.94    3.14
   2   8  -9    3.17    1.61
  -2   8   9    2.07    1.39
   2  -8   9    0.86    1.61
  -2   8   9   -0.41    2.42
  -2   8  -9    1.45    1.31
   2  -8  -9    1.10    0.92
   2  -8  -9    1.80    1.41
  -2   8  -9    1.17    1.10
  -2  -8   9    0.85    0.88
   2  -8  -9   -0.30    4.32
   2   8   9    1.06    0.98
   2   8   9   -1.63    2.20
   3   8  -9    1.26    1.29
  -3   8   9    1.72    1.84
   3   8  -9    5.90    2.91
  -3   8   9    3.31    1.96
  -3  -8  -9    0.30    3.57
  -3  -8  -9    3.21    1.45
  -3   8   9   -1.01    3.27
   3  -8  -9   -0.89    1.01
   3   8   9    6.57    4.15
   3  -8  -9   -0.88    3.70
  -3   8  -9    3.25    1.40
   3   8   9    2.82    1.63
   3  -8  -9   -0.25    0.70
  -3   8  -9    0.32    0.70
  -3  -8   9    0.68    1.24
  -3  -8   9    1.49    2.21
  -4  -8  -9    0.16    3.47
   4   8  -9   -0.31    1.51
  -4   8   9    6.17    3.86
  -4  -8  -9   -0.83    1.00
  -4   8   9   -1.96    1.16
  -4   8   9   -0.36    1.07
   4   8  -9    3.29    3.23
   4   8   9    4.71    3.37
   4  -8  -9    2.19    1.41
   4  -8  -9    1.08    1.29
  -4  -8   9    3.79    3.99
  -4   8  -9   -0.82    0.80
  -4   8  -9    1.02    1.29
  -5   8   9    7.68    3.70
   5   8  -9   12.97    5.55
   5   8  -9   12.00    3.63
  -5   8   9    9.54    5.10
  -5  -8  -9    9.05    3.14
  -5  -8  -9   13.01    5.73
  -5   8   9   11.67    6.21
  -5   8   9   10.47    3.66
   5  -8  -9    8.64    2.65
   5   8   9    6.12    5.09
  -5  -8   9    5.62    5.16
   5  -8  -9   12.82    4.13
  -5  -8   9    8.58    2.81
  -5   8  -9   13.26    2.53
  -5   8  -9   11.88    3.20
   0   9   9    0.49    1.12
   0  -9  -9   -0.24    3.51
   0  -9  -9   -1.81    1.03
   0   9  -9   -1.09    1.22
   0  -9   9    0.31    1.30
   0   9   9   -2.10    2.65
  -1   9   9    5.20    4.57
   1   9  -9    2.49    1.72
  -1  -9  -9    7.06    5.66
   1  -9   9    5.41    2.48
  -1  -9  -9    0.97    1.46
   1   9  -9    3.89    1.93
  -1  -9  -9    2.26    1.64
  -1   9  -9    6.42    2.24
   1  -9  -9    2.35    1.70
  -1  -9   9    3.65    2.18
  -1   9  -9    2.55    1.30
   1  -9  -9    9.79    7.61
   1   9   9    5.93    4.02
  -1  -9   9    4.95    1.56
   1   9   9    4.22    1.81
  -1   9  -9    3.72    2.44
  -2  -9  -9    6.31    2.75
  -2   9   9    4.76    3.33
  -2   9   9    6.50    4.48
   2   9  -9   11.32    2.69
  -2  -9  -9   11.78    5.47
   2  -9   9   12.86    5.44
   2   9  -9    5.11    3.64
  -2  -9  -9    9.88    3.00
   2  -9  -9    8.54    2.60
  -2   9  -9   10.54    2.65
   2   9   9    4.85    2.37
   2  -9  -9   16.71    7.87
  -2  -9   9    9.16    2.37
   2   9   9   10.55    4.34
  -2   9  -9   10.02    3.02
   2  -9  -9    8.58    2.67
  -3  -9  -9    1.22    1.50
  -3   9   9    8.22    2.91
   3   9  -9    4.97    1.96
  -3   9   9    4.40    3.71
  -3   9   9    0.48    1.82
   3   9  -9    3.83    3.74
  -3  -9   9    5.29    3.37
   3  -9  -9    6.48    2.38
  -3  -9   9    3.66    1.89
   3   9   9    1.62    3.85
  -3   9  -9    3.37    1.24
   3  -9  -9   11.00    6.39
   3   9   9    2.59    1.61
  -3   9  -9    5.30    2.05
   3  -9  -9    1.83    1.61
   4   9  -9    5.31    2.86
  -4   9   9    9.95    5.90
  -4  -9  -9    4.60    2.29
  -4   9   9    3.14    2.26
   4   9  -9    6.00    4.11
  -4  -9  -9   -1.97    4.67
  -4   9   9    0.49    2.33
  -4   9   9   -7.53    3.37
  -4  -9   9   -0.41    1.26
   4  -9  -9    0.80    1.33
   4  -9  -9    3.33    2.17
  -4  -9   9   -0.56    3.24
  -4   9  -9    1.06    0.92
   4   9   9   -4.51    3.31
  -4   9  -9    2.57    2.08
  -5  -9  -9   -0.20    1.53
  -5   9   9   -4.86    4.23
  -5  -9  -9    3.54    7.38
   5   9  -9    2.42    4.08
  -5   9   9   -1.48    2.05
  -5   9  -9    1.60    1.43
  -5  -9   9    5.69    6.41
   5   9   9    5.87    5.11
   5  -9  -9    2.80    1.71
  -5   9  -9    1.48    1.97
   5  -9  -9   -1.33    1.27
  -5  -9   9    0.31    1.60
   0  10   9    4.88    3.55
   0  10  -9    7.20    3.18
   0 -10   9    7.10    4.14
   0 -10  -9    7.03    2.42
   0 -10  -9   12.29    6.09
   0 -10  -9    6.84    2.93
   0  10  -9    7.77    2.10
   1  10  -9    1.36    2.41
   1  10  -9    3.96    1.95
  -1 -10  -9    2.54    1.55
  -1  10   9    6.91    4.21
   1 -10   9    3.13    2.70
  -1 -10  -9    1.22    3.62
  -1 -10  -9    5.15    2.16
  -1 -10   9    4.18    1.40
  -1  10  -9    1.76    1.63
   1  10   9    6.27    4.91
  -1 -10   9    1.28    2.58
  -1  10  -9    5.05    2.61
   1 -10  -9   13.48    8.03
  -2  10   9    3.69    2.74
  -2  10   9   -2.42    3.48
   2  10  -9    6.02    2.28
  -2 -10  -9    1.80    1.43
  -2 -10  -9   -3.06    4.77
   2 -10   9    2.48    2.77
   2  10  -9    6.09    3.44
  -2  10  -9    3.37    1.81
  -2  10  -9    3.91    2.07
   2 -10  -9    3.74    5.44
  -2 -10   9    2.22    1.40
   2  10   9    1.18    3.23
  -2 -10   9    0.06    2.68
   2 -10  -9    2.79    2.00
  -3  10   9   -5.54    4.04
   3  10  -9   13.69    4.64
  -3  10   9   12.68    3.58
  -3  10   9    7.18    3.58
  -3 -10  -9    7.99    3.48
  -3 -10  -9    8.86    2.84
  -3 -10  -9    0.69    4.88
   3  10   9   11.69    4.82
   3 -10  -9    7.44    5.77
  -3 -10   9    7.93    2.68
  -3  10  -9    4.71    2.52
   3  10   9    5.21    5.35
   3 -10  -9    5.62    2.34
   3 -10  -9    4.41    2.73
  -3 -10   9   10.93    4.60
  -4  10   9    3.16    4.63
   4  10  -9    3.82    2.77
  -4 -10  -9   -2.29    4.61
  -4  10   9    4.06    3.89
   4  10  -9   -4.85    3.69
  -4  10   9   -0.08    1.85
  -4 -10  -9    1.97    2.09
  -4  10  -9    1.50    1.15
   4  10   9    0.67    1.77
   4 -10  -9    3.21    1.84
  -4 -10   9   -1.45    1.31
  -4  10  -9    2.39    2.20
   4  10   9   -7.80    5.01
   4 -10  -9    0.24    1.94
  -4 -10   9   -0.39    2.76
   0 -11   9    1.76    2.47
   0  11   9    2.00    3.98
   0 -11  -9    7.97    7.55
   0  11  -9   -0.14    2.31
   0 -11  -9   -0.62    1.12
   0 -11  -9    0.70    1.88
   0  11  -9   -1.20    1.12
   1  11  -9   16.55    6.24
  -1 -11  -9   29.38    5.27
  -1 -11  -9   11.97    6.66
   1  11  -9   25.41    4.84
   1 -11   9   18.40    5.61
  -1  11   9   27.43    9.06
  -1  11  -9   24.40    5.23
   1 -11  -9   18.92    4.43
   1  11   9   16.97    4.14
   1  11   9   21.59    6.26
  -1  11  -9   22.29    5.14
   1 -11  -9   14.43    8.54
  -1 -11   9   18.86    8.01
   1 -11  -9   22.45    4.36
  -2  11   9    2.77    2.30
  -2  11   9    5.78    5.34
   2  11  -9    4.03    3.12
   2  11  -9    2.29    1.72
  -2 -11  -9    0.79    2.01
   2 -11   9    7.63    3.76
  -2 -11  -9    2.09    1.86
  -2 -11   9    3.81    2.65
   2  11   9   -6.03    3.12
   2  11   9    5.92    3.07
   2 -11  -9    1.60    2.07
  -2 -11   9   -0.52    3.12
   2 -11  -9   -4.95    5.31
  -2  11  -9    0.02    1.50
  -2 -11   9    2.49    1.52
  -2  11  -9    3.29    1.81
  -3 -11  -9    7.54    3.36
  -3 -11  -9   15.38    7.73
  -3  11   9    4.40    2.84
   3  11  -9    9.25    3.10
   3  11  -9   -0.16    4.37
  -3 -11  -9    7.68    3.17
  -3  11   9    5.51    7.15
   3 -11  -9   26.29   10.25
  -3  11  -9    9.05    2.26
  -3  11  -9   15.83    4.26
   3  11   9    2.41    5.22
  -3 -11   9    6.33    2.24
   3  11   9    8.32    3.02
   3 -11  -9    3.48    2.27
  -3 -11   9    2.32    4.67
  -3  11  -9    8.48    2.26
   0  12   9   -4.65    4.44
   0 -12  -9    2.79    1.86
   0 -12  -9   -9.27    5.19
   0 -12   9    3.99    3.17
   0  12  -9    0.21    3.05
  -1 -12  -9   -0.39    2.06
   1  12  -9    1.35    3.30
  -1 -12  -9   -1.64    1.40
   1 -12   9    1.19    3.20
  -1 -12  -9   -1.69    5.90
  -1  12   9    4.56    5.52
   1 -12  -9    6.78    7.37
  -1  12  -9    4.99    2.93
  -1 -12   9    1.89    3.69
  -1  12  -9   -3.15    1.71
   1 -12  -9    1.11    1.40
   1 -12  -9   -2.76    1.70
  -2 -12  -9    3.29    2.76
   2  12  -9    7.60    2.73
  -2 -12  -9    4.41    2.81
   2  12  -9    1.10    3.66
  -2 -12  -9    8.22    6.36
   2 -12   9    5.24    4.85
  -2  12   9    7.80    5.95
   2 -12  -9    6.32    2.42
   2  12   9   -1.68    5.75
   2 -12  -9    1.22    2.02
  -2 -12   9    4.03    1.80
  -2  12  -9    1.09    2.76
  -2 -12   9    4.33    4.00
  -2  12  -9    4.87    3.06
   2 -12  -9    2.76    7.28
   0   0  10  557.73   21.27
   0   0 -10  544.56   21.19
   0   0  10  553.26   27.28
   0   0 -10  520.63   21.04
   0   0  10  537.89   20.56
   0   0 -10  574.82   28.23
   1   0 -10   10.18    1.97
   1   0  10   14.70    1.45
   1   0  10   13.43    3.12
  -1   0  10    8.74    1.78
  -1   0 -10    6.38    2.41
  -1   0  10   12.36    2.57
   1   0 -10   11.85    2.66
  -1   0 -10   11.33    1.16
  -1   0 -10   13.25    1.74
  -1   0  10    9.53    2.93
  -1   0  10   11.22    3.74
  -2   0 -10  156.15   10.38
   2   0 -10  142.72    9.70
  -2   0  10  133.71   12.02
  -2   0  10  151.05    8.51
   2   0 -10  151.36    8.70
  -2   0  10  140.12    9.41
   2   0  10  140.93    9.33
  -3   0  10  340.99   18.64
   3   0 -10  358.11   17.02
   3   0 -10  368.76   23.72
  -3   0  10  380.09   17.40
   3   0  10  364.13   13.88
  -3   0  10  379.35   23.55
   3   0 -10  442.82   21.84
   3   0  10  370.23   18.33
  -3   0 -10  341.31   18.68
   4   0  10   16.31    4.26
  -4   0 -10   13.44    2.45
   4   0 -10   15.84    5.00
   4   0 -10   15.86    3.40
   4   0  10   14.01    1.98
   4   0 -10    8.74    2.65
  -4   0  10   19.73    5.69
  -4   0  10   14.04    3.05
  -4   0 -10   15.06    3.69
  -5   0  10   97.44    8.52
   5   0  10  104.51   10.11
   5   0  10  111.39    7.41
  -5   0 -10  110.56    7.39
   5   0 -10  108.69   13.98
   5   0 -10  124.19   11.61
  -5   0 -10  105.79   10.83
  -5   0  10  101.01   25.05
   5   0 -10  121.41    8.73
  -6   0  10    0.45    1.08
   6   0  10    0.62    2.40
  -6   0  10   -0.89    3.18
   6   0 -10   -2.91    2.82
   6   0 -10    1.77    1.31
  -6   0 -10    0.27    0.95
   6   0 -10    0.92    1.83
   6   0  10    0.00    0.83
  -7   0 -10   33.92    5.50
  -7   0  10   30.99    6.42
   7   0  10   33.18    4.65
   7   0 -10   34.89    8.63
   0  -1  10   -0.17    0.32
   0  -1 -10   -0.23    0.22
   0   1  10   -0.16    0.28
   0  -1  10    1.08    0.95
   0   1 -10    0.16    0.27
   0  -1 -10    0.49    0.48
   0   1  10   -1.10    0.87
   0   1  10   -0.27    0.32
   0   1 -10    0.00    0.43
   0  -1  10    1.20    0.87
  -1  -1 -10  237.73   10.74
  -1   1  10  230.17   11.09
   1  -1  10  226.82   12.64
   1   1 -10  234.25   11.77
  -1   1  10  238.68   17.30
   1   1 -10  251.74   11.16
  -1   1  10  225.51   12.03
  -1  -1 -10  229.90    9.53
  -1  -1 -10  239.60   15.18
  -1  -1  10  234.76   14.77
  -1   1 -10  231.91    9.62
   1  -1 -10  220.97   11.99
  -1  -1  10  220.41   10.33
   1   1  10  215.39    9.78
   1   1  10  201.85   13.83
  -1   1 -10  241.57   13.83
  -2   1  10   34.98    3.65
   2   1 -10   34.07    4.19
   2   1 -10   30.83    6.12
  -2  -1 -10   38.41    5.17
  -2   1  10   38.66    4.70
  -2   1  10   25.05    5.75
  -2   1  10   34.57    7.90
   2   1 -10   32.72    3.50
   2  -1  10   35.81    3.63
  -2   1 -10   34.35    4.14
   2   1  10   35.84    4.91
  -2  -1  10   50.01    6.56
   2  -1 -10   42.22    4.82
   2   1  10   32.23    2.36
  -2  -1  10   34.90    3.61
   2  -1 -10   29.50    3.43
   3  -1  10   45.28    4.50
   3   1 -10   46.48    4.65
  -3   1  10   44.31    5.47
  -3   1  10   50.08    4.91
  -3  -1 -10   45.88    5.92
   3   1 -10   47.71    7.02
   3   1 -10   52.12    5.98
  -3   1  10   51.63    7.65
  -3  -1  10   52.76    7.38
   3   1  10   53.38    6.08
  -3  -1  10   47.77    4.71
  -3   1 -10   52.02    5.17
   3  -1 -10   45.80    5.70
   3  -1 -10   46.21    4.59
   4  -1  10   77.81    4.70
   4   1 -10   87.00   11.12
  -4   1  10   80.36    7.03
  -4  -1 -10   92.33    6.28
  -4   1  10  101.52   11.78
  -4  -1 -10   76.19    8.56
   4   1 -10   93.08    9.05
   4   1 -10   82.17    6.82
   4  -1  10   79.16    7.36
   4  -1 -10   92.05    8.99
  -4  -1  10   99.08   11.16
   4   1  10   82.63    5.63
  -4   1 -10   94.56    5.60
  -4   1 -10   98.71    8.00
   4   1  10   81.41    8.50
   4  -1 -10   90.32    7.19
  -4  -1  10   95.32    7.48
   5   1 -10    1.75    3.40
  -5  -1 -10   -0.33    2.21
   5  -1  10    0.89    0.63
   5  -1  10    1.44    1.25
  -5   1  10   -0.46    0.96
  -5   1  10    1.32    2.10
   5   1 -10   -0.09    1.11
   5   1 -10    0.81    1.17
  -5  -1 -10   -0.48    0.51
   5  -1 -10    0.85    1.44
   5  -1 -10    1.58    2.52
  -5  -1  10    0.19    0.76
  -5  -1  10    1.37    2.20
  -5   1 -10    0.20    1.00
   5   1  10   -0.18    0.70
   5   1  10    1.16    1.75
   5  -1 -10    0.45    1.08
   6   1 -10    5.80    6.02
   6   1 -10    8.03    3.02
  -6   1  10   16.95    4.00
  -6  -1 -10   15.77    3.59
   6  -1  10   12.86    2.85
   6  -1  10   14.68    4.32
  -6   1  10   13.31    5.95
   6   1  10    5.90    4.45
  -6  -1  10   17.16    6.33
   6  -1 -10    7.08    2.26
  -6  -1  10   10.66    3.18
   6   1  10    8.40    2.35
   6  -1 -10   16.34    5.23
  -6   1 -10   13.48    2.89
  -7   1  10    6.21    4.60
   7   1 -10   10.78    3.29
  -7  -1 -10    9.60    3.09
   7   1 -10    7.82    4.28
   7  -1  10   14.12    3.05
  -7   1  10    8.55    3.30
   7  -1 -10    3.24    2.44
   7   1  10    6.54    2.70
  -7  -1  10   13.17    4.35
   0   2 -10   69.36    4.51
   0  -2 -10   75.97    5.44
   0   2  10   71.91    5.31
   0   2 -10   70.92    4.43
   0  -2 -10   64.89    8.47
   0  -2 -10   69.15    5.08
   0   2  10   72.02    8.35
   0  -2  10   71.77    6.24
   0  -2  10   64.90    3.48
  -1   2  10    2.20    1.20
  -1  -2 -10    2.49    1.97
   1   2 -10    1.85    1.03
   1   2 -10    1.49    0.81
  -1  -2 -10    2.98    1.20
   1   2 -10    0.62    0.94
  -1   2  10    1.13    0.73
   1  -2  10    0.93    0.95
   1  -2  10    1.57    0.96
  -1   2  10   -0.26    1.38
  -1   2 -10    1.52    0.56
   1   2  10    2.22    0.89
   1  -2 -10    2.16    0.91
   1  -2 -10    1.06    0.82
   1  -2 -10    2.74    2.61
  -1   2 -10    2.35    0.61
  -1  -2  10    1.82    0.79
  -2   2  10  111.17    8.53
   2   2 -10  102.24    7.67
  -2   2  10  111.59   12.33
  -2   2  10  112.42   11.67
   2   2 -10  107.29    6.99
  -2  -2 -10  116.18   10.25
   2  -2  10  102.99    5.41
   2   2 -10  112.61   10.57
   2   2  10   99.76    9.23
  -2   2 -10  111.56    6.60
   2  -2 -10  105.72    7.07
   2  -2 -10   97.92    8.06
  -2  -2  10  102.72    6.68
  -2  -2  10   90.99    9.20
   2   2  10  111.54    5.88
  -3  -2 -10   75.77    8.59
   3   2 -10   91.94    6.77
   3   2 -10   74.67    7.16
  -3   2  10   81.65    7.87
   3   2 -10   77.75    9.49
  -3   2  10   92.46   12.26
   3  -2  10   79.46    5.27
  -3   2  10   78.72   10.16
  -3   2  10   85.56    6.67
   3  -2 -10   91.95    8.79
   3  -2 -10   82.58    6.39
   3   2  10   84.10    8.51
  -3  -2  10   83.91    9.68
  -3  -2  10   76.45    6.20
  -3   2 -10   83.96    5.74
  -4   2  10    1.94    2.71
  -4   2  10    1.44    1.01
   4  -2  10   -0.11    0.96
   4  -2  10    1.09    0.54
   4   2 -10    1.20    1.07
  -4   2  10    1.64    1.09
  -4  -2 -10    0.75    0.69
  -4  -2 -10    0.68    1.31
   4   2 -10    0.55    1.64
   4   2 -10    0.43    0.79
  -4   2  10    1.90    3.34
   4  -2 -10    1.67    1.44
  -4   2 -10    0.90    0.59
  -4  -2  10    1.15    1.05
   4   2  10    2.45    2.00
  -4  -2  10    4.06    2.61
   4  -2 -10   -0.13    0.93
  -4   2 -10    0.57    0.85
   5  -2  10   28.49    2.88
  -5  -2 -10   34.07    4.14
  -5  -2 -10   37.81    8.13
   5   2 -10   28.11    6.34
  -5   2  10   20.18    6.30
   5   2 -10   25.25    7.20
  -5   2  10   38.09   10.54
   5  -2  10   33.98    5.97
  -5   2  10   29.34    5.32
   5   2 -10   31.73    4.45
  -5   2  10   30.57    6.32
  -5   2 -10   34.16    5.73
  -5  -2  10   33.03    9.03
  -5   2 -10   34.52    3.42
  -5  -2  10   26.28    5.03
   5  -2 -10   34.88    4.23
   5  -2 -10   31.94    7.15
   5   2  10   34.28    7.01
   5   2  10   34.69    4.04
   6   2 -10   11.58    4.61
  -6   2  10   10.63    6.52
  -6   2  10   12.19    3.56
  -6  -2 -10   11.69    3.14
   6  -2  10   10.97    3.94
  -6   2  10   15.17    5.31
   6  -2  10   14.01    2.79
  -6  -2 -10    2.64    3.28
   6   2 -10   10.32    6.40
  -6  -2  10    3.81    4.30
   6   2  10    6.06    4.03
  -6   2 -10   19.72    5.03
   6  -2 -10   16.40    4.95
   6  -2 -10   12.59    3.11
  -6   2 -10   10.46    2.73
  -6  -2  10   19.36    4.51
   6   2  10   12.65    3.11
  -7   2  10   13.40    4.18
   7   2 -10    8.46    3.05
  -7   2  10   13.50    6.85
   7   2 -10    7.24    3.98
  -7  -2 -10   20.28    4.45
   7   2 -10    8.32    6.80
   7  -2  10    9.53    2.51
  -7   2  10   14.92    7.43
   7   2  10    3.88    2.54
  -7  -2  10   10.41    3.73
   7  -2 -10   10.30    4.64
  -7   2 -10   14.45    3.37
   0  -3 -10    0.33    0.50
   0  -3  10    0.70    0.52
   0   3  10   -0.25    0.49
   0   3  10    0.73    1.33
   0   3  10    0.17    0.39
   0   3 -10    1.21    1.05
   0  -3 -10    0.54    0.50
   0  -3 -10   -0.84    1.39
  -1  -3 -10   17.28    3.11
   1  -3  10   22.07    2.30
  -1   3  10   19.49    2.72
   1   3 -10   19.79    2.46
  -1  -3 -10   18.75    5.03
  -1   3  10   27.14    6.85
   1   3 -10   19.56    4.39
   1  -3  10   22.44    2.74
   1  -3 -10   10.91    2.41
   1  -3 -10   16.87    6.06
   1   3  10   16.77    2.30
  -1  -3  10   19.13    2.09
   1   3  10   24.27    5.80
   1  -3 -10   19.73    3.45
  -2   3  10   24.27    3.11
   2   3 -10   26.15    3.52
  -2   3  10   19.67    3.93
  -2   3  10   20.54    6.48
  -2  -3 -10   20.47    5.14
   2   3 -10   19.89    4.80
   2   3 -10   29.09    3.32
   2   3  10   23.06    5.36
   2  -3 -10   24.47    3.24
   2   3  10   29.15    2.86
   2  -3 -10   14.25    3.06
  -2  -3  10   23.56    2.90
  -2  -3  10   21.33    4.80
  -3   3  10   33.51    4.82
   3   3 -10   41.34    5.07
  -3  -3 -10   41.96    7.99
  -3   3  10   23.95    6.98
  -3   3  10   28.98    7.46
   3   3 -10   36.82    7.98
  -3   3  10   34.70    4.16
   3   3 -10   28.54    3.78
  -3  -3  10   38.58    4.17
  -3  -3  10   29.59    6.73
   3  -3 -10   27.59    5.09
   3  -3 -10   38.22    4.13
   3   3  10   42.05    6.25
   4  -3  10   17.27    2.96
   4  -3  10   18.26    1.75
  -4   3  10   15.61    6.68
  -4  -3 -10   18.10    3.50
   4   3 -10   18.44    5.48
  -4   3  10   22.36    6.58
   4   3 -10   18.33    4.15
  -4   3  10   14.27    3.51
  -4  -3 -10   14.61    5.00
  -4   3  10   12.26    3.98
   4   3 -10   13.54    2.97
   4  -3 -10   14.64    4.31
  -4   3 -10   15.17    2.24
   4   3  10   19.18    5.45
  -4  -3  10   12.50    3.14
  -4  -3  10   12.35    4.76
   4  -3 -10   19.11    3.76
   5   3 -10   14.10    5.69
  -5  -3 -10   10.53    2.69
   5  -3  10   10.90    1.97
   5   3 -10   11.07    2.90
  -5   3  10   14.00    3.45
  -5  -3 -10   10.41    4.77
   5  -3  10   10.42    2.96
  -5   3  10    7.89    5.75
  -5   3  10    9.39    3.76
  -5   3  10    7.67    4.03
   5   3  10   10.82    4.69
  -5  -3  10   11.39    4.11
   5  -3 -10   10.90    4.20
  -5   3 -10    9.42    2.62
  -5  -3  10   13.52    5.74
  -5   3 -10   10.11    1.98
   5  -3 -10   12.16    2.97
   6   3 -10    4.99    3.11
   6   3 -10    3.92    3.85
  -6   3  10    0.46    2.33
   6  -3  10    5.45    2.80
  -6  -3 -10    2.80    2.93
   6   3 -10    4.75    2.30
  -6  -3 -10    4.62    2.48
   6  -3  10    1.45    1.31
  -6   3  10    1.30    4.18
  -6   3  10    6.46    4.43
  -6   3  10    5.09    2.86
  -6  -3  10   -0.71    3.97
   6  -3 -10    9.52    3.79
  -6   3 -10    3.09    1.35
   6   3  10    2.24    1.86
  -6   3 -10    0.57    2.00
  -6  -3  10    6.85    2.61
   6   3  10    5.34    4.48
   6  -3 -10    0.24    1.40
  -7  -3 -10    6.02    2.57
   7   3 -10    1.71    2.85
   7   3 -10   -5.72    5.60
  -7   3  10   -0.99    2.09
   7   3 -10   -4.03    2.09
  -7   3  10    9.17    8.22
   7  -3  10    2.46    1.36
  -7  -3  10    8.01    8.07
  -7   3 -10    2.43    1.50
   7  -3 -10    4.84    3.40
  -7  -3  10    0.43    1.66
   7   3  10    6.78    3.03
   0  -4  10   25.74    3.66
   0  -4 -10   21.91    2.97
   0  -4 -10   22.24    3.04
   0   4  10   20.98    5.78
   0   4  10   18.67    3.49
   0   4 -10   28.20    3.84
   0  -4 -10   25.34    7.01
   0   4 -10   20.72    2.19
  -1  -4 -10    3.47    2.58
   1   4 -10    3.16    1.07
  -1  -4 -10    4.13    1.39
   1   4 -10    3.58    1.93
  -1   4  10    4.29    1.63
  -1   4  10    4.53    2.32
  -1   4  10    2.46    1.08
   1  -4  10    5.41    1.19
  -1  -4  10    1.82    1.30
   1  -4 -10    0.28    1.82
   1  -4 -10    1.97    0.91
  -1  -4  10    2.82    0.95
   1   4  10    3.40    2.36
   1   4  10    4.42    1.55
   1  -4 -10    1.29    1.08
  -2   4  10   22.86    6.85
   2   4 -10   26.24    3.23
  -2   4  10   28.36    5.26
  -2   4  10   32.70    4.07
  -2  -4 -10   32.78    7.45
   2   4 -10   26.67    5.92
   2   4  10   30.34    6.78
   2  -4 -10   35.04    4.03
  -2   4 -10   30.56    2.64
   2  -4 -10   25.67    4.82
  -2  -4  10   35.94    5.46
   2   4  10   29.58    3.25
   2  -4 -10   27.33    7.28
  -2  -4  10   29.93    3.28
  -3   4  10   -0.45    0.52
  -3   4  10    1.61    2.70
  -3   4  10    0.43    1.74
  -3   4  10   -0.07    1.09
   3   4 -10    2.40    2.33
  -3  -4 -10    1.76    1.60
  -3  -4  10   -1.46    0.91
   3  -4 -10    1.07    0.85
  -3   4 -10    0.73    0.57
   3  -4 -10   -0.47    0.99
  -3  -4  10    0.44    0.79
   3   4  10    1.27    1.74
  -4   4  10    4.35    3.52
  -4   4  10    0.08    1.25
   4   4 -10    0.15    0.56
  -4  -4 -10    0.19    2.22
   4   4 -10    1.57    1.15
   4   4 -10    2.11    2.73
  -4   4  10    3.72    1.57
  -4   4  10    1.61    2.48
  -4  -4 -10    1.29    0.94
   4   4  10    6.76    3.32
  -4  -4  10   -1.07    1.42
  -4   4 -10    1.23    0.65
  -4  -4  10    1.43    1.30
   4  -4 -10    0.60    1.04
   4  -4 -10    1.16    1.45
  -5   4  10    9.38    4.65
   5   4 -10   17.59    4.78
  -5   4  10    8.24    3.32
   5  -4  10   14.03    1.97
   5   4 -10   15.53    6.19
  -5   4  10   28.75    6.97
  -5  -4 -10   16.98    6.04
  -5  -4 -10   14.70    3.40
  -5   4 -10   16.47    2.05
   5   4  10   17.87    6.59
   5  -4 -10   12.67    3.04
  -5   4 -10   14.75    3.06
  -5   4 -10   14.99    2.51
   5  -4 -10    6.45    2.97
  -5  -4  10   12.50    5.73
  -5  -4  10   13.47    3.55
   6  -4  10    0.18    0.99
   6   4 -10    3.50    4.14
  -6   4  10    5.74    5.28
   6   4 -10    2.34    2.53
  -6   4  10   -0.83    2.25
  -6   4  10    0.67    1.66
   6   4 -10    2.74    1.79
  -6   4 -10    2.59    2.67
  -6   4 -10    2.83    1.32
  -6  -4  10    6.39    2.23
   6  -4 -10    1.29    2.09
   6  -4 -10    1.22    1.39
  -6   4 -10    1.96    1.51
  -6  -4  10   -5.62    3.04
   6   4  10    0.59    3.76
   7  -4  10    2.42    1.29
  -7   4  10   -2.70    1.83
   7   4 -10    5.45    5.48
   7   4 -10    2.50    2.04
  -7   4  10   -2.96    6.50
  -7  -4  10    1.43    2.26
  -7  -4  10   -3.17    6.18
   7  -4 -10    1.60    1.93
   7   4  10    5.72    2.75
   7  -4 -10    6.94    3.77
  -7   4 -10   -3.25    3.48
   0   5 -10    0.03    0.48
   0  -5 -10   -2.96    1.97
   0  -5 -10   -0.11    0.41
   0   5  10    4.23    2.71
   0   5 -10    0.54    0.97
   0  -5 -10   -0.60    0.29
   1   5 -10    2.42    2.03
  -1   5  10   -0.20    1.77
   1  -5  10    3.32    1.31
  -1  -5 -10    4.19    1.73
   1   5 -10    2.08    1.09
  -1   5  10    4.32    1.77
  -1   5  10    1.13    0.78
  -1  -5 -10    2.36    2.85
   1  -5 -10    1.49    1.17
   1   5  10    4.06    2.67
  -1  -5  10   -0.41    1.09
  -1   5 -10    3.60    1.29
   1  -5 -10    2.55    1.43
  -1  -5  10    2.63    0.96
   1   5  10    1.54    1.18
   1  -5 -10    0.69    2.35
   2   5 -10   -0.23    1.43
  -2   5  10    1.00    1.36
  -2   5  10    1.95    2.05
   2   5 -10    0.27    0.59
  -2  -5 -10   -0.15    1.82
   2   5  10    0.55    1.54
   2  -5 -10   -0.06    2.69
   2   5  10    0.27    0.67
  -2  -5  10    0.19    0.61
   2  -5 -10   -1.11    0.55
  -2  -5  10    1.71    1.93
   2  -5 -10    0.84    0.77
  -3  -5 -10    3.59    2.20
  -3   5  10   -0.05    2.51
  -3   5  10   -0.94    3.04
  -3   5  10    1.13    1.23
   3   5 -10    2.06    1.36
  -3   5  10    1.11    0.97
   3   5 -10   -0.42    1.93
   3  -5 -10    1.22    1.56
   3   5  10    0.34    1.91
   3  -5 -10    0.07    0.77
  -3   5 -10    0.27    0.92
  -3  -5  10    3.26    2.53
  -3  -5  10    0.44    0.83
  -4   5  10    0.23    2.55
   4   5 -10    0.38    0.87
  -4   5  10    6.17    3.13
  -4   5  10    6.90    2.31
  -4   5  10   -4.83    3.65
   4   5 -10   -0.71    2.77
  -4  -5 -10   -1.72    2.69
  -4  -5 -10    2.04    1.38
  -4  -5  10    1.85    1.37
   4   5  10    2.44    2.55
  -4  -5  10    2.43    3.16
  -4   5 -10    3.39    1.37
   4  -5 -10    4.49    1.82
   4  -5 -10    2.73    2.44
  -5   5  10    2.54    2.01
  -5   5  10   -1.15    3.46
   5   5 -10    0.93    0.95
  -5   5  10    9.39    4.84
  -5  -5 -10    1.80    1.75
   5   5 -10    9.12    4.75
  -5  -5 -10   -1.57    2.44
  -5   5  10    2.64    1.76
  -5  -5  10    7.41    4.32
  -5  -5  10    3.26    1.60
   5   5  10    4.50    3.08
   5  -5 -10   -0.60    1.53
   5  -5 -10    0.71    1.48
  -5   5 -10    2.23    1.27
   6   5 -10    2.65    2.06
   6  -5  10   -0.94    0.80
  -6   5  10   -0.75    1.56
  -6   5  10   -5.32    4.49
  -6   5  10    1.10    3.38
   6   5 -10    1.34    4.64
   6   5 -10   -0.56    1.36
  -6  -5 -10   -1.29    3.68
  -6   5 -10    1.57    1.16
  -6  -5  10    1.47    1.66
  -6  -5  10   -0.39    3.71
   6  -5 -10   -2.08    2.49
   6   5  10    2.61    4.56
   6  -5 -10    4.20    2.01
   0  -6 -10    3.76    1.55
   0   6 -10    6.34    2.19
   0   6  10    3.25    2.84
   0   6 -10    3.20    1.07
   0  -6  10    2.96    1.74
   0  -6 -10    4.38    2.64
   0   6  10    2.94    1.43
  -1   6  10    2.02    1.07
  -1   6  10    1.31    2.08
  -1  -6 -10    1.42    1.87
   1  -6  10    1.07    1.11
  -1  -6 -10   -0.35    0.91
   1   6 -10    1.21    0.93
   1   6 -10    0.25    1.18
  -1   6  10    3.34    1.52
  -1   6 -10    2.08    1.25
   1  -6 -10    2.73    3.03
   1   6  10    2.13    0.95
  -1  -6  10    1.05    1.81
  -1  -6  10    1.41    0.80
   1  -6 -10    1.70    1.27
  -1   6 -10    1.82    0.67
   1   6  10    1.58    2.36
   1  -6 -10    1.98    1.05
  -2   6  10   14.42    3.51
   2   6 -10    5.89    3.30
  -2  -6 -10   11.31    4.27
  -2   6  10    4.57    2.03
   2   6 -10    7.80    2.18
  -2   6  10    6.41    4.12
  -2  -6  10    9.25    3.46
  -2  -6  10    8.79    2.09
   2  -6 -10    6.82    2.69
  -2   6 -10    8.40    2.06
   2  -6 -10   13.47    3.32
   2  -6 -10    4.43    3.85
   2   6  10    7.93    2.23
   2   6  10   10.36    4.31
  -3  -6 -10   39.95    9.35
   3   6 -10   44.57    9.57
  -3   6  10   40.91    5.16
  -3   6  10   36.62    6.69
  -3  -6 -10   32.28    4.28
  -3   6  10   33.93    9.42
   3   6 -10   34.98    4.31
   3   6  10   37.69   12.64
   3  -6 -10   38.57    5.46
   3  -6 -10   39.06    4.89
  -3  -6  10   33.63    4.17
  -3  -6  10   37.75    8.16
  -3   6 -10   43.33    4.24
  -4  -6 -10    7.03    4.67
   4   6 -10    6.43    2.41
  -4   6  10    4.51    2.29
   4   6 -10    4.43    3.34
  -4   6  10   11.69    5.96
  -4   6  10   -2.48    3.58
   4   6  10    6.14    3.65
  -4   6 -10    6.17    2.02
  -4  -6  10    6.78    3.80
  -4  -6  10    2.48    1.87
   4  -6 -10    1.72    2.00
   4  -6 -10    5.52    1.93
  -5   6  10   15.43    4.03
   5   6 -10   16.67    7.62
  -5   6  10    6.32    3.61
  -5   6  10    9.69    6.79
   5   6  10    6.99    5.05
  -5   6 -10   14.63    3.05
   5  -6 -10   13.62    4.52
  -5  -6  10   16.13    4.03
  -5  -6  10   12.52    6.13
   5  -6 -10   17.82    3.57
  -6   6  10    5.83    5.36
  -6   6  10   -0.03    2.27
  -6   6  10    0.22    3.43
  -6   6  10    8.85    6.82
   6   6 -10    2.83    2.29
  -6  -6 -10    3.96    3.96
   6   6 -10   -1.83    4.54
   6  -6 -10   -0.44    1.60
  -6  -6  10    0.76    1.35
   6   6  10    4.46    4.30
  -6   6 -10    4.69    1.40
  -6  -6  10    4.75    5.81
   0   7 -10   -0.18    1.03
   0   7 -10   -0.18    0.54
   0  -7 -10    0.68    1.39
   0   7  10   -0.49    1.80
   0  -7 -10    2.01    2.55
   0  -7  10    2.44    1.35
   0   7  10    0.08    0.96
  -1   7  10   86.77    7.73
  -1   7  10   70.97    7.43
   1   7 -10   78.42    8.69
   1   7 -10   79.03    6.04
  -1  -7 -10   80.93    7.34
   1  -7  10   92.80    7.37
  -1   7  10   79.53   14.22
  -1  -7 -10   76.73   11.06
  -1   7 -10   82.27    6.19
   1  -7 -10   82.03   15.13
   1  -7 -10   86.37    7.71
  -1   7 -10   86.66    6.65
   1  -7 -10   75.59    7.11
   1   7  10   69.86   10.20
  -1   7 -10   74.10    4.80
  -1  -7  10   86.04    5.01
   1   7  10   83.95    7.28
  -1  -7  10   76.61    8.73
   2   7 -10   -0.03    0.92
  -2   7  10    1.57    4.02
  -2   7  10    2.20    1.16
  -2   7  10   -0.25    1.07
  -2  -7 -10   -1.54    2.13
  -2  -7 -10    0.59    0.64
   2   7 -10    3.26    2.55
   2   7  10    2.50    2.68
  -2   7 -10    1.47    0.76
  -2  -7  10   -0.22    0.68
   2  -7 -10   -0.18    1.12
   2  -7 -10    3.29    2.91
   2  -7 -10    1.06    0.91
   2   7  10   -0.57    0.52
  -3   7  10   24.02    7.90
  -3  -7 -10   17.85    4.20
  -3   7  10   17.70    3.85
   3   7 -10   15.44    5.53
  -3   7  10   22.65    5.79
   3   7 -10   26.51    4.80
  -3  -7 -10   14.59    7.27
  -3  -7  10   19.87    6.22
   3   7  10   19.17    3.53
   3   7  10   37.49    9.84
  -3   7 -10   23.97    4.06
   3  -7 -10   27.22    3.78
  -3  -7  10   21.71    3.78
   3  -7 -10   19.86    5.09
   4   7 -10   40.38    5.36
   4   7 -10   43.46   10.10
  -4   7  10   30.77    9.41
  -4  -7 -10   47.21    5.71
  -4  -7 -10   40.03    9.80
  -4   7  10   49.19   12.27
  -4   7  10   45.67    5.79
  -4   7  10   23.61    5.86
   4   7  10   40.26    9.40
   4  -7 -10   41.37    4.64
  -4  -7  10   33.01    7.88
  -4   7 -10   38.40    4.56
  -4  -7  10   40.21    4.98
   5   7 -10    6.82    3.31
  -5  -7 -10    3.96    2.66
  -5   7  10    7.71    3.09
  -5   7  10    3.17    5.12
   5   7 -10   19.09    6.95
  -5   7  10   -0.45    3.69
  -5  -7 -10   16.32    4.69
  -5   7  10    8.75    4.05
   5  -7 -10    5.61    2.31
  -5   7 -10    1.58    1.78
  -5  -7  10    4.72    2.07
   5  -7 -10   10.74    3.67
   5   7  10    1.18    4.24
  -5  -7  10    6.66    5.41
   6   7 -10    1.90    1.85
  -6   7  10    4.21    2.24
  -6  -7 -10    6.48    5.00
  -6  -7 -10   -2.28    1.76
  -6   7  10    6.54    6.60
   6   7 -10   11.68    7.11
  -6   7 -10    4.01    1.53
   6  -7 -10    2.69    2.03
   6   7  10   -6.18    4.57
  -6  -7  10    1.64    2.37
   6  -7 -10    1.89    1.88
  -6  -7  10    1.47    5.49
   0   8 -10   13.30    2.52
   0   8  10   14.19    5.60
   0   8  10   20.86    4.84
   0   8 -10   17.70    4.72
   0  -8 -10   16.80    3.56
   0  -8 -10   15.18    5.82
   0  -8  10   20.02    4.74
   1   8 -10    1.62    1.04
  -1  -8 -10   -1.61    2.12
   1   8 -10    5.01    3.25
  -1   8  10    0.70    1.43
  -1   8  10   -1.79    2.05
  -1  -8 -10   -1.09    1.09
   1  -8  10   -1.17    1.34
   1   8  10   -0.86    0.96
  -1   8 -10    1.10    1.52
  -1  -8  10    2.14    0.85
   1  -8 -10    2.63    1.72
  -1   8 -10    1.32    1.03
   1  -8 -10    5.02    4.24
  -1   8 -10   -0.83    0.67
  -1  -8  10    0.59    1.43
   1   8  10    1.77    2.59
  -1  -8  10    1.43    0.85
  -2  -8 -10   12.05    3.21
  -2   8  10   11.44    3.53
  -2   8  10   20.70    8.30
   2  -8  10   18.81    4.86
   2   8 -10   24.80    6.26
   2   8 -10   15.28    3.47
  -2  -8 -10   22.28    4.46
  -2  -8 -10   15.80    5.99
   2   8  10    6.07    4.83
  -2   8 -10   19.01    3.83
   2  -8 -10   14.50    7.08
  -2  -8  10   15.94    2.95
  -2   8 -10   17.86    1.96
   2   8  10   24.89    5.12
   2  -8 -10   18.46    4.53
   2  -8 -10   17.50    3.62
  -3   8  10   40.85   10.60
   3   8 -10   23.39    4.41
  -3  -8 -10   21.50    4.26
  -3  -8 -10   29.75    9.46
   3   8 -10   16.04    5.38
  -3   8 -10   29.08    4.01
   3  -8 -10   27.89    8.74
   3   8  10   27.37    4.82
  -3  -8  10   45.87   10.00
   3  -8 -10   30.56    4.14
   3  -8 -10   28.34    6.50
  -3  -8  10   29.15    3.86
   3   8  10   35.46    9.19
  -4   8  10    5.33    4.97
  -4  -8 -10   -2.36    3.76
  -4   8  10   -2.37    0.97
   4   8 -10   -1.52    2.58
  -4  -8 -10   -1.38    1.08
   4   8 -10    1.71    1.66
  -4   8  10   -2.02    1.37
   4  -8 -10    0.30    2.00
  -4   8 -10    0.89    1.39
   4  -8 -10    0.95    1.39
  -4  -8  10   -2.79    2.50
   4   8  10   10.87    3.72
  -5  -8 -10   36.33    6.60
   5   8 -10   24.78    4.96
  -5  -8 -10   43.13   14.33
  -5   8  10   12.90    5.54
  -5   8  10   32.97    7.89
  -5   8  10   16.17    6.21
   5   8 -10   20.64    8.19
  -5   8  10   28.36    5.65
  -5   8 -10   22.24    4.34
  -5   8 -10   32.25    3.30
   5   8  10   16.32    7.88
  -5  -8  10   32.61    6.26
  -5  -8  10   24.55    8.10
   5  -8 -10   25.55    4.30
   0   9 -10    0.41    0.83
   0  -9 -10   -0.06    1.21
   0  -9 -10    0.37    3.06
   0   9  10   -4.59    2.43
   0  -9  10   -1.09    1.34
   0   9 -10    0.02    1.48
   0   9  10   -1.60    1.28
  -1  -9 -10    3.05    4.62
  -1  -9 -10    4.01    1.94
   1  -9  10    7.80    3.21
   1   9 -10   -1.25    2.04
   1   9  10    4.94    3.21
   1  -9 -10    6.00    2.14
  -1  -9  10    1.72    1.90
  -1   9 -10    4.85    2.33
   1  -9 -10   -4.59    4.61
  -1   9 -10    6.06    2.30
  -1   9 -10    5.27    1.51
  -1  -9  10    6.11    1.47
   1   9  10    6.10    2.32
  -1  -9  10    4.95    1.37
   2   9 -10    5.77    2.01
   2  -9  10   10.14    3.05
  -2  -9 -10    7.89    2.72
  -2   9  10    6.10    2.69
  -2  -9 -10    4.99    2.16
   2   9 -10    2.56    2.74
  -2   9  10    0.83    4.15
  -2  -9 -10    8.96    5.87
  -2  -9  10    6.30    1.91
   2   9  10    7.04    4.39
  -2  -9  10    0.76    2.44
   2   9  10    4.05    1.94
   2  -9 -10   10.02    2.85
   2  -9 -10   10.48    3.50
  -2   9 -10    4.94    2.04
   2  -9 -10    9.91    5.30
  -3   9  10   15.06    4.13
   3   9 -10   15.21    4.02
  -3  -9 -10   15.98    4.05
  -3   9  10   12.50    4.65
  -3  -9 -10   11.49    6.34
   3   9 -10   22.26    7.57
  -3   9  10   13.81    6.21
  -3  -9  10   20.41    3.82
   3  -9 -10   14.19    3.53
  -3   9 -10   16.72    5.15
   3   9  10   13.94    7.06
  -3  -9  10   13.78    5.98
   3   9  10   15.11    3.80
   3  -9 -10   11.35    3.58
   3  -9 -10   -2.52    5.72
   4   9 -10    1.78    4.93
  -4   9  10   16.80    7.19
   4   9 -10    8.94    3.18
  -4  -9 -10    2.70    1.76
  -4  -9 -10   15.11    6.69
  -4   9  10    2.87    3.72
  -4   9  10   12.23    3.73
  -4   9  10    6.88    3.74
  -4  -9  10    2.43    4.07
   4  -9 -10    2.94    2.11
   4  -9 -10    7.79    2.91
  -4   9 -10    6.83    1.80
  -4  -9  10   11.42    3.33
  -4   9 -10    7.30    3.34
   4   9  10   14.87    5.85
  -5   9  10   -3.32    4.52
   5   9 -10   -1.69    5.43
  -5   9  10   -0.87    1.68
  -5  -9 -10    5.76    2.86
   5  -9 -10   -0.05    1.97
  -5   9 -10   -0.57    1.22
  -5   9 -10   -0.82    2.05
  -5  -9  10    2.93    5.42
  -5  -9  10    2.20    1.97
   5   9  10    3.18    6.17
   5  -9 -10   -1.71    1.62
   0  10 -10   14.48    4.54
   0  10  10   10.49    5.13
   0 -10 -10   12.26    6.01
   0 -10  10   10.58    4.29
   0  10 -10   13.41    2.97
   0 -10 -10   13.21    3.74
   1  10 -10   10.37    4.79
  -1 -10 -10    2.37    6.70
   1 -10  10   13.81    4.97
  -1  10  10   10.81    5.63
   1  10 -10    8.76    2.74
  -1 -10 -10   11.86    3.24
  -1  10 -10    5.79    2.53
   1 -10 -10    7.85    2.82
  -1 -10  10   13.14    8.04
   1  10  10   -2.10    4.56
  -1  10 -10    9.74    3.20
   1 -10 -10    8.22    6.27
  -1  10 -10    7.44    1.87
  -2  10  10   49.13    6.83
   2  10 -10   42.61    5.26
   2 -10  10   39.59    6.05
  -2  10  10   32.26    9.45
  -2 -10 -10   43.77    5.82
   2  10 -10   35.84    8.05
  -2 -10 -10   28.11    8.38
  -2  10 -10   37.32    5.28
  -2  10 -10   39.27    4.55
   2  10  10   45.91   11.71
   2 -10 -10   45.28   12.52
   2 -10 -10   43.54    5.76
  -2 -10  10   38.96    4.13
   3  10 -10   15.95    6.72
  -3 -10 -10   10.76    5.94
  -3 -10 -10   12.17    3.75
  -3  10  10   10.66    3.78
  -3  10  10   15.64    4.57
  -3  10  10    5.30    5.44
  -3 -10 -10   10.97    3.86
   3  10 -10   11.66    4.81
   3 -10 -10   -0.77    6.37
   3 -10 -10    8.38    3.29
  -3 -10  10   11.57    5.44
  -3 -10  10   12.16    2.93
   3  10  10   14.01    6.16
  -3  10 -10    6.02    2.85
   3 -10 -10   12.46    3.13
  -4 -10 -10   12.04    6.98
  -4  10  10    1.25    2.69
  -4  10  10    5.26    6.38
   4  10 -10    4.32    5.01
  -4  10 -10   -0.32    2.12
  -4  10 -10    3.18    1.41
   4  10  10   -0.86    1.91
   4  10  10    2.92    4.82
  -4 -10  10   -4.89    4.38
   4 -10 -10    2.15    2.41
   4 -10 -10    5.40    2.08
  -4 -10  10    1.74    1.89
   0  11 -10    0.65    1.37
   0  11  10   -2.96    5.00
   0 -11 -10   -2.04    1.15
   0 -11 -10    5.88    5.11
   0  11 -10   -0.98    2.20
   0  11  10   -0.99    1.40
   0  11 -10    1.25    1.64
  -1 -11 -10    2.03    2.41
  -1 -11 -10    8.09    3.08
  -1 -11 -10   13.91    7.76
   1 -11  10    2.66    3.97
  -1  11  10   12.81    6.19
   1  11 -10    3.77    2.21
   1  11 -10    2.50    3.36
  -1  11  10    0.19    4.34
   1 -11 -10   14.88    7.55
   1  11  10    1.63    4.43
   1 -11 -10   10.57    3.12
  -1  11 -10    8.53    3.04
   1  11  10    7.01    3.31
  -1  11 -10    8.04    3.31
  -1 -11  10    1.31    2.91
   1 -11 -10    5.08    2.55
  -2  11  10    2.68    2.52
  -2 -11 -10    8.28    2.99
  -2 -11 -10    1.17    1.98
   2 -11  10   13.68    4.15
   2  11 -10    6.54    2.49
   2  11 -10    2.63    4.46
  -2 -11 -10    8.67    6.27
  -2  11  10   -2.87    4.78
   2  11  10    7.82    4.97
  -2  11 -10    8.41    2.66
   2 -11 -10    3.44    5.62
  -2  11 -10    6.76    2.22
   2  11  10    5.60    2.56
  -2 -11  10    5.79    2.13
   2 -11 -10    1.22    2.38
  -2 -11  10    4.68    1.74
  -3  11  10    0.36    4.83
  -3 -11 -10    9.68    3.21
  -3 -11 -10   -0.42    6.34
   3  11 -10    0.52    3.86
   3  11 -10    2.76    2.21
  -3  11  10    1.52    3.09
  -3 -11  10    6.15    2.43
   3  11  10    3.38    2.81
  -3 -11  10    4.99    4.57
   3 -11 -10    4.32    6.53
   3 -11 -10    4.32    2.00
  -3  11 -10    3.56    2.56
   3  11  10    3.37    6.11
   0  12 -10   10.01    3.80
   0 -12 -10    7.29    7.83
   0  12  10   29.63   10.30
   0 -12  10   12.12    6.46
   0 -12 -10   14.89    3.77
   0  12 -10    9.42    4.16
  -1  12  10    2.76    3.63
  -1 -12 -10    5.78    5.85
  -1 -12 -10   -0.62    1.62
   1  12 -10    6.27    4.12
  -1 -12 -10   -3.52    2.22
   1 -12 -10    3.59    9.34
  -1  12 -10    2.00    1.96
   1  12  10   -5.47    4.89
  -1 -12  10    7.03    4.03
   1 -12 -10    1.46    1.50
   2 -12  10    3.11    4.04
  -2 -12 -10    1.24    1.87
  -2 -12 -10   12.84    9.50
   2  12 -10    1.42    2.65
   2  12 -10   -1.50    5.84
  -2  12  10    3.12    5.66
  -2  12 -10    3.12    2.60
   2  12  10   16.06    7.08
  -2  12 -10   -0.01    2.52
   2 -12 -10    4.99    2.83
   2 -12 -10    1.32    6.87
  -2 -12  10    4.88    1.92
  -2 -12  10    6.82    2.39
  -2 -12  10    8.42    6.70
   2 -12 -10    4.09    1.93
   0   0  11    0.20    0.33
   0   0  11    0.23    0.62
   0   0 -11    1.15    0.56
   0   0 -11   -0.24    0.91
   0   0  11   -0.72    1.14
   0   0 -11    0.02    0.37
  -1   0 -11   -0.19    0.40
  -1   0  11    0.23    0.39
   1   0 -11   -0.22    0.32
  -1   0  11    2.34    1.60
  -1   0 -11    0.03    0.25
  -1   0  11    0.83    1.00
   1   0  11    0.77    1.04
   1   0 -11   -0.03    0.44
  -1   0 -11    1.96    1.09
   1   0  11   -0.05    0.31
   2   0 -11   -0.20    0.44
  -2   0  11    0.34    0.62
  -2   0  11    0.76    1.29
  -2   0 -11   -0.80    0.87
   2   0  11    0.53    1.01
  -2   0  11   -0.69    0.43
   2   0 -11    0.49    0.52
  -3   0  11    0.72    0.93
   3   0  11   -0.28    0.88
  -3   0  11   -3.12    1.33
   3   0 -11   -0.72    0.56
  -3   0  11    0.46    0.42
  -3   0 -11   -1.25    0.52
   3   0 -11   -0.82    0.54
   4   0  11    0.18    0.88
  -4   0  11    0.61    0.70
   4   0 -11    0.52    0.72
   4   0  11    0.48    0.54
  -4   0 -11    0.32    1.21
   4   0 -11    0.42    2.51
   4   0 -11    0.72    1.21
   5   0  11   -0.03    0.72
  -5   0 -11   -0.62    0.71
   5   0 -11    0.73    1.01
  -5   0  11    1.48    1.08
   5   0 -11    1.13    2.96
  -5   0  11   -1.39    4.21
   5   0 -11   -1.62    1.05
   5   0  11   -1.01    1.21
   6   0 -11    3.88    2.91
   6   0 -11    7.03    5.19
  -6   0  11    0.24    4.27
   6   0  11    0.47    1.99
  -6   0  11    2.21    1.63
  -6   0 -11    1.54    1.36
   6   0  11    0.69    1.00
   7   0 -11    3.03    2.20
  -7   0  11    2.78    2.07
   7   0 -11   -3.94    1.82
  -7   0 -11    1.96    1.91
   7   0  11   -0.46    1.60
   7   0 -11    0.08    5.53
   0   1  11   -0.24    0.51
   0   1 -11    0.09    0.41
   0   1  11   -0.49    0.21
   0  -1 -11   -1.15    0.43
   0  -1  11    0.45    0.85
   0   1 -11    0.35    0.52
   0   1  11   -1.08    0.67
   0  -1  11   -0.05    0.92
   0  -1 -11    0.43    0.45
   0  -1  11   -0.23    0.33
   0  -1 -11    0.15    1.28
  -1  -1 -11    2.65    1.73
  -1   1  11    3.84    1.42
  -1  -1 -11    2.62    0.82
  -1  -1 -11    0.57    0.54
  -1   1  11    0.79    1.25
   1  -1  11    2.53    1.35
   1   1 -11    2.35    1.03
   1   1 -11    0.98    0.79
  -1   1 -11    1.51    0.63
  -1  -1  11    1.97    0.84
  -1  -1  11    0.08    0.91
  -1   1 -11    2.02    1.37
   1  -1 -11    1.21    0.84
   1   1  11    4.11    1.88
   1  -1 -11    1.97    1.12
   1   1  11    0.94    0.71
  -1   1 -11    1.76    0.54
   2   1 -11   15.32    2.76
   2  -1  11   13.81    2.68
   2   1 -11   13.28    3.29
  -2  -1 -11   17.25    4.28
  -2   1  11    6.49    3.20
   2   1 -11    9.40    3.02
  -2   1  11   12.65    4.89
  -2   1  11   12.23    2.54
  -2  -1  11   12.75    2.44
  -2   1 -11   14.34    3.32
   2   1  11   11.28    1.35
   2   1  11   14.21    3.62
  -2  -1  11   13.52    4.28
   2  -1 -11   15.01    3.67
   2  -1 -11    8.87    2.13
   3   1 -11    2.85    1.15
   3   1 -11    2.52    1.85
  -3   1  11   -0.74    1.89
  -3   1  11    1.57    1.68
  -3  -1 -11    3.88    1.96
   3   1 -11    2.02    0.99
   3  -1  11    0.78    0.80
  -3   1  11    1.61    1.02
  -3   1 -11   -0.62    0.97
   3  -1 -11    1.17    0.84
   3   1  11   -1.39    0.89
  -3  -1  11   -0.34    0.73
   3  -1 -11    0.28    0.54
  -3  -1  11    1.02    1.16
  -4  -1 -11   41.36    7.73
   4   1 -11   44.00    9.20
  -4   1  11   44.09    9.18
  -4   1  11   48.42    6.29
   4  -1  11   46.48    5.43
   4   1 -11   44.92    5.08
   4   1 -11   51.09    6.55
  -4   1  11   45.25    5.19
  -4  -1  11   49.66    9.65
   4   1  11   58.54    7.05
   4   1  11   42.64    3.71
   4  -1 -11   55.77    5.38
  -4   1 -11   43.91    5.32
   4  -1 -11   49.69    6.65
  -4  -1  11   47.31    5.19
   5  -1  11    0.94    0.62
  -5   1  11    1.88    2.73
   5   1 -11   -0.67    2.22
   5   1 -11   -0.36    1.12
  -5   1  11   -1.84    0.90
  -5  -1 -11    0.14    1.15
   5  -1  11    1.88    1.59
   5  -1 -11    0.51    1.22
  -5  -1  11    3.03    3.22
   5  -1 -11    5.84    3.12
   5   1  11    1.38    1.93
  -5   1 -11   -0.98    0.58
   5   1  11    0.87    0.84
  -5   1 -11    3.25    1.56
  -5  -1  11    2.34    1.33
[truncated: 319,735 more chars]
