# Supplementary material for: Synthesis and crystal structure of NaCsB5O8(OH)·H2O
Source: Acta Crystallogr E Crystallogr Commun. 2026 Jun 12;82(Pt 7):821–4. doi: 10.1107/S2056989026006018 (PMC13330803; doi:10.1107/S2056989026006018)
Supplement: Supplementary file 2 [file e-82-00821-Isup2.hkl]

data_I                                                                          
_shelx_title ' 1 in Pbca'                                                       
_shelx_refln_list_code          4                                               
_shelx_F_calc_maximum      407.48                                               
_exptl_crystal_F_000      1392.00                                               
_reflns_d_resolution_high  0.8306                                               
                                                                                
loop_                                                                           
 _space_group_symop_operation_xyz                                               
 'x, y, z'                                                                      
 '-x+1/2, -y, z+1/2'                                                            
 '-x, y+1/2, -z+1/2'                                                            
 'x+1/2, -y+1/2, -z'                                                            
 '-x, -y, -z'                                                                   
 'x-1/2, y, -z-1/2'                                                             
 'x, -y-1/2, z-1/2'                                                             
 '-x-1/2, y-1/2, z'                                                             
                                                                                
_cell_length_a     6.5803                                                       
_cell_length_b    11.2304                                                       
_cell_length_c    24.3738                                                       
_cell_angle_alpha  90.000                                                       
_cell_angle_beta   90.000                                                       
_cell_angle_gamma  90.000                                                       
                                                                                
_shelx_F_squared_multiplier     1.000                                           
                                                                                
loop_                                                                           
 _refln_index_h                                                                 
 _refln_index_k                                                                 
 _refln_index_l                                                                 
 _refln_F_squared_calc                                                          
 _refln_F_squared_meas                                                          
 _refln_F_squared_sigma                                                         
 _refln_observed_status                                                         
   2   0   0     166036.27     167322.39      2717.11 o                         
   4   0   0       9426.10       8781.91       397.07 o                         
   6   0   0       2401.41       2731.63       302.46 o                         
   2   1   0      69490.39      66432.70      1013.11 o                         
   4   1   0      39439.93      38947.67       700.49 o                         
   6   1   0      29556.98      29885.57       747.76 o                         
   0   2   0      67794.27      69482.55      1878.54 o                         
   2   2   0      30224.05      29678.23       503.10 o                         
   4   2   0       7121.56       8112.48       254.94 o                         
   6   2   0       4025.96       3539.60       285.72 o                         
   2   3   0      55093.92      57155.30       900.29 o                         
   4   3   0      19432.30      19281.08       584.60 o                         
   6   3   0       4356.09       4944.09       389.15 o                         
   0   4   0       2948.06       3131.94       370.69 o                         
   2   4   0      15531.71      17078.70       372.24 o                         
   4   4   0       4573.92       4232.36       242.70 o                         
   6   4   0       2325.60       2215.23       242.03 o                         
   2   5   0      10506.12      10863.52       361.31 o                         
   4   5   0        130.38        246.52        86.91 o                         
   6   5   0        498.95        116.70       175.13 o                         
   0   6   0      32726.48      35444.62       930.04 o                         
   2   6   0       8095.79       8480.13       279.28 o                         
   4   6   0       9127.72       8699.03       364.38 o                         
   6   6   0         88.90       -208.40       228.43 o                         
   2   7   0      16107.38      16484.71       573.99 o                         
   4   7   0      35513.86      35805.59       911.37 o                         
   6   7   0       6993.84       7666.13       573.84 o                         
   0   8   0      38804.71      38691.71      1225.69 o                         
   2   8   0       8770.70       9150.08       463.22 o                         
   4   8   0       1196.17       1200.43       183.39 o                         
   6   8   0        641.97        657.66       260.49 o                         
   2   9   0       7702.63       8508.67       488.80 o                         
   4   9   0       1807.98       1661.33       245.96 o                         
   0  10   0      37610.98      38300.64      1154.00 o                         
   2  10   0      18860.97      18767.70       736.25 o                         
   4  10   0        808.42        633.17       201.35 o                         
   2  11   0       2149.95       2119.99       299.78 o                         
   4  11   0        531.09         22.22       207.27 o                         
   0  12   0       1983.22       2040.22       310.35 o                         
   2  12   0         43.11        113.96       248.47 o                         
   2  13   0        138.65        -97.23       234.48 o                         
   1   1   1       4817.72       4805.54        87.00 o                         
   2   1   1       1429.01       2034.03        76.75 o                         
   3   1   1       7049.24       8010.51       158.01 o                         
   4   1   1       5325.07       5375.60       154.51 o                         
   5   1   1        750.69        750.84        75.20 o                         
   6   1   1       1268.54       1323.27       122.15 o                         
   7   1   1        151.70        116.52        97.69 o                         
   0   2   1      20449.38      22266.75       513.51 o                         
   1   2   1        131.35        116.42        18.47 o                         
   2   2   1      11910.34      12007.96       220.13 o                         
   3   2   1       5568.92       6020.98       151.12 o                         
   4   2   1       2907.25       2675.83       115.01 o                         
   5   2   1       2026.77       2186.21       126.02 o                         
   6   2   1       1927.01       2317.40       159.79 o                         
   7   2   1       1439.29       1428.58       162.41 o                         
   1   3   1      29477.61      29756.11       378.83 o                         
   2   3   1      19665.66      19061.88       294.27 o                         
   3   3   1       1040.14        879.10        67.00 o                         
   4   3   1      28105.88      29227.76       451.14 o                         
   5   3   1        940.00        856.86        85.72 o                         
   6   3   1      10116.99      10575.30       320.18 o                         
   7   3   1       1507.86       1583.70       181.86 o                         
   0   4   1      69514.45      70941.91      1045.02 o                         
   1   4   1       3355.51       2972.70        87.53 o                         
   2   4   1      19598.83      19364.79       297.43 o                         
   3   4   1       3052.77       2871.91       117.93 o                         
   4   4   1       1108.84       1299.46        91.69 o                         
   5   4   1       4856.86       4837.64       191.89 o                         
   6   4   1       2438.53       2142.60       171.93 o                         
   7   4   1       3657.94       3401.33       258.29 o                         
   1   5   1      33839.32      35541.45       469.41 o                         
   2   5   1      14945.40      15174.70       277.40 o                         
   3   5   1       2102.78       2037.47       110.18 o                         
   4   5   1      18270.96      17888.64       376.44 o                         
   5   5   1       7742.41       7900.22       286.72 o                         
   6   5   1      10478.31      11100.26       368.15 o                         
   7   5   1        191.72        229.43       158.79 o                         
   0   6   1      49187.96      49827.77       886.03 o                         
   1   6   1      11816.98      11897.72       224.03 o                         
   2   6   1      17920.79      17962.72       311.04 o                         
   3   6   1        227.54        153.76        47.97 o                         
   4   6   1        215.58        111.94        55.32 o                         
   5   6   1       1049.64       1159.60       123.74 o                         
   6   6   1       1169.05       1177.42       219.04 o                         
   7   6   1       1471.11       1255.86       220.95 o                         
   1   7   1       2018.62       1868.98        98.44 o                         
   2   7   1       9225.70       9257.37       244.22 o                         
   3   7   1       1543.37       1512.09       136.71 o                         
   4   7   1       6794.01       8007.30       279.75 o                         
   5   7   1        727.81        471.40        98.89 o                         
   6   7   1       3160.75       3380.35       254.97 o                         
   0   8   1       1531.32       1379.90       138.78 o                         
   1   8   1         96.23         21.71        35.93 o                         
   2   8   1       2583.59       2865.32       147.09 o                         
   3   8   1        687.37        743.40       101.76 o                         
   4   8   1          4.61         77.80        80.90 o                         
   5   8   1       1360.33       1321.56       159.41 o                         
   6   8   1         58.24        -17.93       114.72 o                         
   1   9   1        295.45        178.57        47.18 o                         
   2   9   1        338.11        250.29        65.12 o                         
   3   9   1       1023.29       1156.90       134.01 o                         
   4   9   1        709.97        542.82       172.31 o                         
   5   9   1         81.25         -6.02       113.76 o                         
   0  10   1         43.77          6.66        87.52 o                         
   1  10   1       1438.01       1352.84       103.15 o                         
   2  10   1         11.94         69.65        89.68 o                         
   3  10   1        654.30        441.82       116.51 o                         
   4  10   1          1.39        -72.75       104.29 o                         
   5  10   1         94.27         36.60       120.13 o                         
   1  11   1       1831.51       1785.30       132.12 o                         
   2  11   1        393.80        253.43       110.75 o                         
   3  11   1         32.68         -1.99       126.98 o                         
   4  11   1        989.88        972.23       274.18 o                         
   0  12   1       1073.82        865.64       148.80 o                         
   1  12   1        111.65         69.18        75.56 o                         
   2  12   1       1100.08        687.94       164.35 o                         
   3  12   1         18.37        354.52       169.81 o                         
   1  13   1        315.05        207.46       118.35 o                         
   2  13   1        816.96        459.35       227.79 o                         
   1   0   2      10954.13      10212.12       302.63 o                         
   2   0   2      58347.27      57370.93       801.28 o                         
   3   0   2      74931.87      78027.41      1072.86 o                         
   4   0   2        259.90        654.16        98.43 o                         
   5   0   2      32934.26      32655.89       738.14 o                         
   6   0   2       4466.22       5134.04       494.69 o                         
   7   0   2       9796.84       9902.80       478.57 o                         
   1   1   2      15813.19      14425.13       203.71 o                         
   2   1   2      13222.22      13080.72       207.96 o                         
   3   1   2       5273.54       4735.38       129.55 o                         
   4   1   2      29579.52      30015.81       443.38 o                         
   5   1   2       3357.20       3540.19       173.01 o                         
   6   1   2       2847.02       2665.74       164.64 o                         
   7   1   2       2290.10       2100.61       175.75 o                         
   0   2   2      25029.20      24911.27       431.99 o                         
   1   2   2        670.98        671.03        61.45 o                         
   2   2   2      19349.88      19970.24       283.04 o                         
   3   2   2       3743.77       3038.37       113.51 o                         
   4   2   2          4.89         62.69        42.07 o                         
   5   2   2       6477.56       6295.67       221.09 o                         
   6   2   2         17.34          5.19        61.19 o                         
   7   2   2       6812.38       7068.02       284.66 o                         
   1   3   2      17307.01      17261.70       258.39 o                         
   2   3   2         53.00         78.23        32.84 o                         
   3   3   2       8119.23       8085.63       191.96 o                         
   4   3   2       5395.71       5795.01       189.78 o                         
   5   3   2       2139.47       2343.21       141.71 o                         
   6   3   2       1252.55       1146.03       116.61 o                         
   7   3   2       1987.94       1805.11       191.56 o                         
   0   4   2        130.47         51.13        29.32 o                         
   1   4   2       1770.76       2161.42        92.02 o                         
   2   4   2       1483.09       1899.18        92.79 o                         
   3   4   2       1053.31       1221.03        87.07 o                         
   4   4   2        230.90        305.27        56.26 o                         
   5   4   2       3028.73       3160.22       168.40 o                         
   6   4   2        510.12        543.94        82.23 o                         
   7   4   2        938.48       1012.10       156.06 o                         
   1   5   2        639.07        734.69        64.91 o                         
   2   5   2          5.54         15.12        23.83 o                         
   3   5   2        224.22        216.80        40.02 o                         
   4   5   2       3486.25       3624.82       159.18 o                         
   5   5   2        476.98        623.16        86.64 o                         
   6   5   2        177.68        282.62        94.94 o                         
   7   5   2        763.21        518.57       129.08 o                         
   0   6   2       3191.64       3345.11       167.08 o                         
   1   6   2        512.18        638.58        54.52 o                         
   2   6   2       4629.47       5034.40       174.60 o                         
   3   6   2       1469.91       1647.47       110.81 o                         
   4   6   2       1283.84       1510.21       153.29 o                         
   5   6   2       1439.46       1472.46       149.77 o                         
   6   6   2        348.97        302.45       137.95 o                         
   7   6   2       1806.10       2341.45       209.31 o                         
   1   7   2      21872.00      23303.94       407.57 o                         
   2   7   2       2505.22       2517.07       129.28 o                         
   3   7   2       1258.87       1308.20       106.94 o                         
   4   7   2       1287.32       1234.04       124.19 o                         
   5   7   2        738.32        679.26       110.81 o                         
   6   7   2        881.33        866.79       134.34 o                         
   0   8   2       2785.11       3006.11       175.67 o                         
   1   8   2         54.61        -21.05        42.87 o                         
   2   8   2       9280.54       9533.59       270.38 o                         
   3   8   2       3085.84       2974.14       169.65 o                         
   4   8   2        441.72        496.67        95.87 o                         
   5   8   2       5528.28       6779.58       301.06 o                         
   6   8   2        289.54        251.00       169.52 o                         
   1   9   2       1180.96       1218.23        97.19 o                         
   2   9   2        399.96        188.49        61.28 o                         
   3   9   2       1370.66       1670.43       173.51 o                         
   4   9   2       8147.54       8649.17       351.10 o                         
   5   9   2         58.00         21.27       156.45 o                         
   0  10   2         14.23        -84.50        96.32 o                         
   1  10   2       6970.53       7018.92       254.50 o                         
   2  10   2        183.79         78.45       104.94 o                         
   3  10   2       4409.04       4858.56       291.54 o                         
   4  10   2         17.93        -94.49       116.48 o                         
   5  10   2       2897.70       3473.84       278.40 o                         
   1  11   2       1255.64       1287.88       125.38 o                         
   2  11   2        115.02        135.65       121.80 o                         
   3  11   2        607.61        373.47       166.77 o                         
   4  11   2       1034.76        884.50       189.23 o                         
   0  12   2        202.63        239.10       126.38 o                         
   1  12   2         41.57         50.15        75.07 o                         
   2  12   2        285.58          6.25       128.18 o                         
   3  12   2         70.71        282.55       146.80 o                         
   1  13   2        209.74         78.18       128.29 o                         
   2  13   2         24.20         -0.66       155.85 o                         
   1   1   3      13673.04      13581.50       229.01 o                         
   2   1   3        836.92        600.14        44.23 o                         
   3   1   3       1728.05       1603.27        92.75 o                         
   4   1   3        686.86        842.37        72.82 o                         
   5   1   3        803.61        456.73        69.51 o                         
   6   1   3        174.78        209.24        71.88 o                         
   7   1   3        717.04        593.51       110.07 o                         
   0   2   3       1105.43        976.26        54.91 o                         
   1   2   3       1425.11       1411.00        94.26 o                         
   2   2   3         63.46         31.15        17.77 o                         
   3   2   3      17620.92      16991.98       288.00 o                         
   4   2   3        303.59        452.55        53.04 o                         
   5   2   3      16480.91      16793.13       348.82 o                         
   6   2   3       2867.53       2339.06       162.06 o                         
   7   2   3       4479.50       4411.84       255.57 o                         
   1   3   3      94352.88      96083.18      1360.68 o                         
   2   3   3       1004.30        855.93        67.83 o                         
   3   3   3      33542.40      32809.05       453.03 o                         
   4   3   3       2305.51       2299.24       133.33 o                         
   5   3   3        418.73        290.04        53.74 o                         
   6   3   3         86.67         93.88        77.12 o                         
   7   3   3       2079.77       2451.70       290.94 o                         
   0   4   3      16818.69      17875.27       366.41 o                         
   1   4   3       2713.86       2753.04        98.75 o                         
   2   4   3       1895.82       2075.29       102.71 o                         
   3   4   3      48637.04      47051.70       599.62 o                         
   4   4   3        507.79        693.99        74.97 o                         
   5   4   3      30393.89      30364.35       514.86 o                         
   6   4   3        294.13        249.97        70.63 o                         
   7   4   3       7385.52       8075.62       408.86 o                         
   1   5   3      20293.51      19154.04       324.71 o                         
   2   5   3       5171.44       5361.33       164.83 o                         
   3   5   3      24186.39      24769.91       397.62 o                         
   4   5   3        172.00        197.91        53.86 o                         
   5   5   3        164.83        133.08        58.31 o                         
   6   5   3        567.22        696.42       123.17 o                         
   7   5   3       1463.75       1266.80       170.41 o                         
   0   6   3          0.17         22.97        26.78 o                         
   1   6   3         20.28         51.25        29.39 o                         
   2   6   3        439.90        314.44        47.63 o                         
   3   6   3      20506.15      20996.37       378.45 o                         
   4   6   3        704.44        600.38        71.14 o                         
   5   6   3      15728.38      16149.08       398.46 o                         
   6   6   3         85.79         83.80       120.61 o                         
   7   6   3       4386.61       4185.21       272.16 o                         
   1   7   3       9547.72       9083.69       239.74 o                         
   2   7   3        529.13        400.40        72.03 o                         
   3   7   3       6317.13       6303.77       212.18 o                         
   4   7   3         46.97         22.67        61.09 o                         
   5   7   3        130.49         22.48        72.09 o                         
   6   7   3        358.31        137.59       127.50 o                         
   0   8   3       1217.44       1236.69       137.45 o                         
   1   8   3        764.50        702.97        80.12 o                         
   2   8   3        652.02        842.10        90.79 o                         
   3   8   3         14.65         62.38        48.39 o                         
   4   8   3        569.06        682.43       122.88 o                         
   5   8   3        198.08        394.10       106.93 o                         
   6   8   3        181.56        218.86       132.43 o                         
   1   9   3       1094.27       1112.56       106.88 o                         
   2   9   3        294.81        284.77        82.81 o                         
   3   9   3        110.20        107.25        88.88 o                         
   4   9   3        520.50        523.18       109.74 o                         
   5   9   3        103.78         88.69       138.38 o                         
   0  10   3       1724.57       1616.11       156.59 o                         
   1  10   3         66.21         90.95        58.21 o                         
   2  10   3        145.76         -4.55        59.41 o                         
   3  10   3       2294.85       1973.09       184.75 o                         
   4  10   3          0.18        -17.54       138.38 o                         
   5  10   3        950.81        422.05       163.24 o                         
   1  11   3       4444.06       4400.46       226.13 o                         
   2  11   3         19.56        -60.01       104.67 o                         
   3  11   3       1452.33       1501.24       190.54 o                         
   4  11   3         28.45        128.85       155.38 o                         
   0  12   3        174.60         48.48        94.11 o                         
   1  12   3         48.22        -78.49        96.43 o                         
   2  12   3        111.36        203.44        90.51 o                         
   3  12   3       2674.38       2355.40       258.84 o                         
   1  13   3       2671.01       2504.81       225.50 o                         
   2  13   3         40.97       -440.01       545.62 o                         
   0   0   4      57874.18      53123.48      1650.07 o                         
   1   0   4       9584.91       8460.18       223.01 o                         
   2   0   4      48533.45      46887.10      1083.29 o                         
   3   0   4       9076.44       8408.54       265.45 o                         
   4   0   4         54.06        -13.93        34.82 o                         
   5   0   4      21335.71      20747.53       564.58 o                         
   6   0   4       4804.14       4632.50       321.57 o                         
   7   0   4       4839.49       5372.17       402.28 o                         
   1   1   4      67039.80      63093.70       746.94 o                         
   2   1   4       2956.83       2652.31        87.96 o                         
   3   1   4      48357.87      49545.76       618.97 o                         
   4   1   4      19461.68      19277.85       349.36 o                         
   5   1   4        291.78        207.60        66.58 o                         
   6   1   4       3387.28       3534.88       222.92 o                         
   7   1   4       1934.76       1643.95       151.15 o                         
   0   2   4      18450.10      18941.75       311.03 o                         
   1   2   4         26.28         71.32        21.85 o                         
   2   2   4      22465.82      21397.17       312.62 o                         
   3   2   4      17512.58      17118.33       286.48 o                         
   4   2   4        276.60        104.95        39.52 o                         
   5   2   4      24526.49      24982.94       438.94 o                         
   6   2   4        582.51        637.26        97.80 o                         
   7   2   4       2998.67       3081.54       223.26 o                         
   1   3   4      35593.24      36298.52       526.94 o                         
   2   3   4      11710.50      12141.64       230.45 o                         
   3   3   4       2650.92       2190.64       110.24 o                         
   4   3   4      15456.77      15094.41       315.03 o                         
   5   3   4       4677.50       4671.77       182.54 o                         
   6   3   4        579.77        607.74        90.40 o                         
   7   3   4          5.03        -82.37        82.37 o                         
   0   4   4        174.01        280.59        46.01 o                         
   1   4   4       2204.67       2059.18        84.74 o                         
   2   4   4        588.81        560.80        64.17 o                         
   3   4   4       1742.40       1950.05       107.15 o                         
   4   4   4        114.75        132.83        54.73 o                         
   5   4   4        831.48        683.94        81.74 o                         
   6   4   4         10.08         58.28        72.17 o                         
   7   4   4        383.95        565.15       173.64 o                         
   1   5   4       3943.82       4120.60       128.77 o                         
   2   5   4        478.34        346.20        55.38 o                         
   3   5   4          7.36          1.09        47.02 o                         
   4   5   4        164.46        126.10        48.81 o                         
   5   5   4         50.55         35.07        64.96 o                         
   6   5   4         41.49         81.02        89.61 o                         
   7   5   4         43.59        -72.45       104.71 o                         
   0   6   4       1786.14       1726.30       121.08 o                         
   1   6   4       4951.39       5084.78       176.83 o                         
   2   6   4        780.37        728.87        74.42 o                         
   3   6   4       3101.92       3496.45       149.48 o                         
   4   6   4        702.21        698.69        78.67 o                         
   5   6   4       3201.30       3309.44       186.12 o                         
   6   6   4          8.47        -40.23        86.01 o                         
   7   6   4          4.87        303.90       166.43 o                         
   1   7   4       3078.98       3132.84       156.74 o                         
   2   7   4       2894.44       3220.54       209.17 o                         
   3   7   4       4194.48       4314.38       192.42 o                         
   4   7   4       8528.99       8843.70       265.84 o                         
   5   7   4        105.33         40.45        89.89 o                         
   6   7   4        496.84        362.94       109.84 o                         
   0   8   4       1490.98       1423.91       158.27 o                         
   1   8   4       3303.32       2938.67       152.50 o                         
   2   8   4       7312.96       7554.42       253.32 o                         
   3   8   4       9448.10       9292.30       289.07 o                         
   4   8   4        154.64         70.06        67.47 o                         
   5   8   4       4474.78       4264.00       254.17 o                         
   6   8   4        434.19        338.79       127.57 o                         
   1   9   4      24067.20      24386.50       472.00 o                         
   2   9   4        141.78        215.69        65.86 o                         
   3   9   4       4798.71       4496.37       240.64 o                         
   4   9   4       3734.10       4463.90       271.34 o                         
   5   9   4         46.35        144.16        99.41 o                         
   0  10   4       6326.36       6628.96       328.08 o                         
   1  10   4       2090.65       2036.46       181.11 o                         
   2  10   4       5694.47       5602.78       264.16 o                         
   3  10   4       3343.81       3268.96       187.42 o                         
   4  10   4        195.08        264.23       106.41 o                         
   5  10   4       2951.83       3535.14       269.65 o                         
   1  11   4       1947.18       1886.13       167.46 o                         
   2  11   4        439.22        281.94        97.25 o                         
   3  11   4       1933.34       1387.35       188.92 o                         
   4  11   4       1693.06       2143.09       228.12 o                         
   0  12   4        160.33        229.12       167.47 o                         
   1  12   4        163.43        221.48        91.14 o                         
   2  12   4        508.05        261.01       131.14 o                         
   3  12   4        859.37        753.05       195.18 o                         
   1  13   4        734.65        396.74       176.87 o                         
   1   1   5       4731.26       4925.95       134.32 o                         
   2   1   5      12649.48      12342.79       231.54 o                         
   3   1   5         28.00         -9.14        21.93 o                         
   4   1   5       7872.48       7627.02       204.44 o                         
   5   1   5          0.11        -10.41        39.54 o                         
   6   1   5       2544.00       2246.55       168.67 o                         
   7   1   5        650.61        414.06       103.41 o                         
   0   2   5      38795.99      39071.88       908.02 o                         
   1   2   5      19679.34      19778.84       348.74 o                         
   2   2   5      26336.77      25718.46       387.53 o                         
   3   2   5       3475.26       3601.54       130.52 o                         
   4   2   5         32.30         41.91        36.69 o                         
   5   2   5       5140.14       5446.59       204.88 o                         
   6   2   5         63.71         49.90        56.89 o                         
   7   2   5       1662.87       1418.37       237.38 o                         
   1   3   5      51718.53      53486.60       646.71 o                         
   2   3   5      32478.13      32842.93       444.80 o                         
   3   3   5       1788.39       1590.52        99.85 o                         
   4   3   5      25934.33      25439.18       415.24 o                         
   5   3   5        319.75        148.30        51.84 o                         
   6   3   5       7053.67       6672.92       256.97 o                         
   7   3   5       1824.62       2023.21       193.38 o                         
   0   4   5      73384.49      76662.83      1126.40 o                         
   1   4   5      14451.24      15037.34       289.80 o                         
   2   4   5      82212.62      83395.98       926.57 o                         
   3   4   5       8361.71       8518.10       217.69 o                         
   4   4   5       1599.98       1464.66       107.56 o                         
   5   4   5      10528.09      10492.15       272.78 o                         
   6   4   5       3254.34       2963.26       196.06 o                         
   7   4   5       2051.68       2149.80       206.40 o                         
   1   5   5      11382.31      11277.12       224.65 o                         
   2   5   5       5525.60       5210.81       187.73 o                         
   3   5   5       1624.34       1877.76       103.92 o                         
   4   5   5      23257.59      23635.48       415.99 o                         
   5   5   5         75.73        153.40        69.40 o                         
   6   5   5       5397.99       5557.60       247.69 o                         
   7   5   5       1700.33       1447.05       189.22 o                         
   0   6   5      46210.22      45905.83       819.57 o                         
   1   6   5       2238.56       1898.24       108.74 o                         
   2   6   5      28670.82      29138.87       459.55 o                         
   3   6   5       3484.08       3689.29       158.88 o                         
   4   6   5       1605.60       2006.39       138.27 o                         
   5   6   5       5028.12       5046.97       212.16 o                         
   6   6   5       1381.95       1128.01       120.38 o                         
   1   7   5       4799.51       4541.64       179.04 o                         
   2   7   5       2993.49       2796.68       149.96 o                         
   3   7   5        140.06        144.73        47.87 o                         
   4   7   5      10920.00      11180.36       313.00 o                         
   5   7   5        221.78         53.05        70.93 o                         
   6   7   5       1524.68       2131.10       196.98 o                         
   0   8   5       8111.21       8399.35       271.51 o                         
   1   8   5          8.80        -39.89        39.89 o                         
   2   8   5        992.70        852.16        92.41 o                         
   3   8   5         17.45        -31.57        80.98 o                         
   4   8   5       2566.69       2317.27       180.09 o                         
   5   8   5         37.39        251.20        90.18 o                         
   6   8   5        234.06         82.00       146.96 o                         
   1   9   5        923.25       1017.53        96.60 o                         
   2   9   5       1314.81       1344.41       119.28 o                         
   3   9   5        227.14        153.66        90.91 o                         
   4   9   5         36.54        -46.51        91.87 o                         
   5   9   5        113.81        212.97       117.96 o                         
   0  10   5        160.97         81.72        78.03 o                         
   1  10   5         90.60         22.38        76.67 o                         
   2  10   5         32.32        -71.57        71.57 o                         
   3  10   5        186.64        115.64        94.10 o                         
   4  10   5         11.40         30.98       126.11 o                         
   5  10   5        508.24        -54.02       130.24 o                         
   1  11   5       2416.22       2093.56       155.77 o                         
   2  11   5        988.31        905.56       113.74 o                         
   3  11   5         87.62        118.15        94.87 o                         
   4  11   5       1137.26        961.22       211.24 o                         
   0  12   5        486.85        327.60       215.99 o                         
   1  12   5       1175.24       1227.48       163.23 o                         
   2  12   5        213.78        145.11       138.72 o                         
   3  12   5        911.32        731.00       224.10 o                         
   1  13   5       1020.25        707.06       151.02 o                         
   0   0   6      29163.86      24587.79       769.69 o                         
   1   0   6        587.49        761.99        81.71 o                         
   2   0   6      45904.37      45224.91       964.71 o                         
   3   0   6         11.60         45.32        43.24 o                         
   4   0   6       3839.50       4086.09       227.84 o                         
   5   0   6          1.71         75.31        67.91 o                         
   6   0   6       3022.23       2741.46       269.32 o                         
   7   0   6        323.10        -37.78       139.85 o                         
   1   1   6         72.19         15.87        13.61 o                         
   2   1   6      49442.84      48288.79       653.82 o                         
   3   1   6       6837.37       6711.31       173.54 o                         
   4   1   6      35115.04      33870.66       499.21 o                         
   5   1   6         38.50         45.80        44.96 o                         
   6   1   6      22830.95      24287.42       500.42 o                         
   7   1   6        318.94        336.69       105.71 o                         
   0   2   6     158316.03     156771.80      3512.23 o                         
   1   2   6       1967.72       2523.57        87.18 o                         
   2   2   6      32242.94      31633.29       431.19 o                         
   3   2   6        143.13        168.04        34.34 o                         
   4   2   6       2534.57       2588.03       146.65 o                         
   5   2   6        876.36        980.26        97.75 o                         
   6   2   6        162.74         79.96       101.92 o                         
   7   2   6         17.34        148.83        89.06 o                         
   1   3   6       3674.07       3889.89       117.49 o                         
   2   3   6       7292.94       7576.22       229.22 o                         
   3   3   6          4.76          0.79        27.77 o                         
   4   3   6       6382.25       6646.63       214.42 o                         
   5   3   6        427.36        597.11        73.32 o                         
   6   3   6       7898.17       8403.79       305.00 o                         
   7   3   6         40.04        248.15       104.58 o                         
   0   4   6       9839.84       9671.80       295.71 o                         
   1   4   6        793.00        708.40        64.16 o                         
   2   4   6        610.32        642.68        76.66 o                         
   3   4   6       1352.52       1630.31       101.30 o                         
   4   4   6        264.64        144.07        62.42 o                         
   5   4   6       1155.52       1124.45       101.95 o                         
   6   4   6        813.50        691.66       103.21 o                         
   7   4   6        247.74        332.84       145.85 o                         
   1   5   6        464.37        514.30        54.95 o                         
   2   5   6         88.79         37.29        37.81 o                         
   3   5   6        588.93        466.73        60.11 o                         
   4   5   6       1278.33       1097.23        93.43 o                         
   5   5   6         82.41        125.44        54.01 o                         
   6   5   6        894.65        707.51       102.39 o                         
   7   5   6         47.28        -62.66       119.17 o                         
   0   6   6      11794.32      12187.49       425.32 o                         
   1   6   6          2.15         -5.09        25.97 o                         
   2   6   6       2575.22       2475.09       121.61 o                         
   3   6   6        407.50        320.31        61.18 o                         
   4   6   6        187.72        137.56        52.69 o                         
   5   6   6         57.35        -72.63        87.72 o                         
   6   6   6        235.96         94.26        78.70 o                         
   1   7   6        304.67        321.27        50.80 o                         
   2   7   6       8398.44       8524.91       239.97 o                         
   3   7   6        418.77        274.11        57.55 o                         
   4   7   6        857.75        820.86       101.04 o                         
   5   7   6        808.54       1357.87       164.56 o                         
   6   7   6       7050.32       7177.57       342.36 o                         
   0   8   6      32837.38      33863.16       872.48 o                         
   1   8   6         48.61         59.02        55.44 o                         
   2   8   6       7976.54       8285.72       253.75 o                         
   3   8   6        210.19        170.83        69.08 o                         
   4   8   6       2421.49       2526.87       167.60 o                         
   5   8   6         31.97        -38.24        71.73 o                         
   6   8   6        209.11        175.24       120.12 o                         
   1   9   6         17.44        121.60        53.67 o                         
   2   9   6       7721.69       7823.87       262.91 o                         
   3   9   6        293.59        229.03        80.99 o                         
   4   9   6       9138.38      10023.66       325.33 o                         
   5   9   6        262.61        309.91       205.33 o                         
   0  10   6       9537.16      10215.65       508.13 o                         
   1  10   6       2141.52       1819.39       142.14 o                         
   2  10   6        497.23        572.46        93.26 o                         
   3  10   6        241.20        170.83       118.13 o                         
   4  10   6       1028.30       1255.28       127.68 o                         
   5  10   6         69.37        446.54       242.18 o                         
   1  11   6         55.58        -61.34        81.59 o                         
   2  11   6       1077.47       1050.47       149.80 o                         
   3  11   6        381.52        309.20       162.53 o                         
   4  11   6       1827.88       1671.71       212.12 o                         
   0  12   6       1360.32       1307.61       210.79 o                         
   1  12   6         22.58        102.63       101.88 o                         
   2  12   6        512.22        448.31       123.14 o                         
   3  12   6         35.26       -162.08       209.02 o                         
   1  13   6        225.67        358.38       143.60 o                         
   1   1   7      14684.28      15174.41       266.59 o                         
   2   1   7       5801.84       5860.08       179.40 o                         
   3   1   7        761.87       1034.64        82.92 o                         
   4   1   7       3892.14       3428.71       152.53 o                         
   5   1   7        211.92        378.29        62.13 o                         
   6   1   7       1802.18       1798.27       148.98 o                         
   7   1   7        902.32        912.53       212.39 o                         
   0   2   7      32377.65      31668.58       680.70 o                         
   1   2   7       6847.99       6585.35       165.63 o                         
   2   2   7       7733.31       7568.95       188.77 o                         
   3   2   7       1928.17       2206.90       148.49 o                         
   4   2   7       1419.06       1330.03        98.05 o                         
   5   2   7       3638.20       3927.59       187.35 o                         
   6   2   7        983.14       1061.01       117.11 o                         
   7   2   7       2447.85       2478.17       199.74 o                         
   1   3   7       6761.05       6199.60       177.09 o                         
   2   3   7      18541.62      18284.03       398.14 o                         
   3   3   7       1374.02       1387.71        87.25 o                         
   4   3   7      15874.10      15451.53       299.81 o                         
   5   3   7        918.82       1200.83       111.50 o                         
   6   3   7       9791.22       9081.98       310.75 o                         
   7   3   7       1339.92       1265.23       153.08 o                         
   0   4   7      69978.54      72101.88      1169.14 o                         
   1   4   7      12275.98      12457.42       275.41 o                         
   2   4   7      11643.69      10923.63       290.29 o                         
   3   4   7       5063.60       5233.90       190.85 o                         
   4   4   7        810.85        755.27        73.72 o                         
   5   4   7      10974.69      10789.82       273.58 o                         
   6   4   7       1216.71       1407.95       137.60 o                         
   7   4   7       2197.07       1874.01       175.06 o                         
   1   5   7        893.54        588.33        55.33 o                         
   2   5   7      12456.19      12622.35       330.54 o                         
   3   5   7       1734.01       1531.93       133.44 o                         
   4   5   7      10239.68      10003.20       238.01 o                         
   5   5   7         61.97        -11.89        54.36 o                         
   6   5   7       9395.20       9115.15       313.12 o                         
   7   5   7       1679.35       2017.98       230.26 o                         
   0   6   7      20787.38      20003.04       591.67 o                         
   1   6   7        226.13        261.34        43.16 o                         
   2   6   7       6478.91       6281.33       206.80 o                         
   3   6   7       4289.73       4476.15       221.32 o                         
   4   6   7       1205.45       1115.92       112.43 o                         
   5   6   7       7616.48       8009.72       249.19 o                         
   6   6   7        298.26        161.03        75.87 o                         
   1   7   7       5397.78       5313.23       206.67 o                         
   2   7   7       4134.01       3884.76       164.89 o                         
   3   7   7        130.43         63.80        66.51 o                         
   4   7   7       2046.41       2163.29       161.35 o                         
   5   7   7        275.12        130.75        85.27 o                         
   6   7   7       2521.88       2622.18       266.44 o                         
   0   8   7        239.06        126.98        93.49 o                         
   1   8   7         13.10        -39.63        39.63 o                         
   2   8   7        295.31        298.62        61.95 o                         
   3   8   7         98.56        -62.38        62.38 o                         
   4   8   7         56.23        -13.81        89.06 o                         
   5   8   7         44.64         -1.94        86.28 o                         
   6   8   7         48.75        -45.93       127.01 o                         
   1   9   7          4.86         -0.61        70.08 o                         
   2   9   7        223.60        251.52        78.27 o                         
   3   9   7        274.07        124.89        86.93 o                         
   4   9   7         35.14        -66.86        73.87 o                         
   5   9   7          7.10        -53.58       142.91 o                         
   0  10   7        689.23        730.41       143.95 o                         
   1  10   7          2.09        -22.93        59.76 o                         
   2  10   7         86.66         12.94        92.69 o                         
   3  10   7         10.98          7.59        80.30 o                         
   4  10   7          2.24       -124.84       124.84 o                         
   1  11   7       1881.70       1845.80       184.32 o                         
   2  11   7        624.19        260.25       115.34 o                         
   3  11   7         18.30         -1.21       136.74 o                         
   4  11   7        716.74        367.61       127.92 o                         
   0  12   7       2219.50       1711.38       241.48 o                         
   1  12   7       1031.71       1044.08       128.28 o                         
   2  12   7        400.39        362.15       142.00 o                         
   3  12   7        607.20        599.09       280.25 o                         
   1  13   7       2111.98       1898.32       264.80 o                         
   0   0   8     164208.14     158777.70      3819.79 o                         
   1   0   8      10419.78      10387.07       237.26 o                         
   2   0   8      24213.99      25478.17       578.56 o                         
   3   0   8      21720.47      20338.47       482.30 o                         
   4   0   8       7209.80       7594.88       293.87 o                         
   5   0   8      29827.19      29639.32       728.31 o                         
   6   0   8       1212.71       1142.24       179.11 o                         
   7   0   8       8815.45      10087.46       604.98 o                         
   1   1   8      77517.93      72567.38       821.49 o                         
   2   1   8        715.25        686.25        65.30 o                         
   3   1   8       9017.68       8597.60       228.49 o                         
   4   1   8       9974.74      10149.35       239.32 o                         
   5   1   8         26.73         78.64        43.99 o                         
   6   1   8       2182.55       2100.24       169.25 o                         
   7   1   8       5241.27       5364.46       349.18 o                         
   0   2   8       1194.98       1083.06        74.00 o                         
   1   2   8      13531.40      12673.12       316.95 o                         
   2   2   8       8990.08       9036.39       215.54 o                         
   3   2   8      16772.91      16476.82       333.05 o                         
   4   2   8       1871.35       1718.97       107.49 o                         
   5   2   8      14828.57      15122.91       333.74 o                         
   6   2   8        910.67        695.71        97.52 o                         
   7   2   8       5734.99       6296.30       322.12 o                         
   1   3   8       6401.92       5839.23       190.23 o                         
   2   3   8        298.62        292.97        48.35 o                         
   3   3   8       3308.12       3559.60       163.23 o                         
   4   3   8        946.18        924.86        83.67 o                         
   5   3   8       1279.13       1541.77       118.78 o                         
   6   3   8         66.85         28.11        70.92 o                         
   7   3   8        727.48        636.89       123.63 o                         
   0   4   8       1354.31       1225.04       113.00 o                         
   1   4   8          5.92         16.75        23.90 o                         
   2   4   8       9926.54      10565.00       292.98 o                         
   3   4   8         39.89        -27.51        34.11 o                         
   4   4   8        898.45        958.10        92.11 o                         
   5   4   8        391.31        375.54        70.81 o                         
   6   4   8        919.46        749.89       101.87 o                         
   7   4   8        477.62        405.31       114.08 o                         
   1   5   8       1473.09       1618.28        96.48 o                         
   2   5   8       2792.78       3469.68       186.40 o                         
   3   5   8         19.62         63.00        61.60 o                         
   4   5   8          5.89         26.07        49.27 o                         
   5   5   8        525.45        381.49        68.64 o                         
   6   5   8         33.96         31.29        79.31 o                         
   7   5   8        467.73        351.95       153.86 o                         
   0   6   8       9353.10       9852.25       425.14 o                         
   1   6   8       5449.53       5862.59       174.32 o                         
   2   6   8       7082.16       7619.60       267.84 o                         
   3   6   8       6144.32       6301.10       257.12 o                         
   4   6   8       2874.09       2839.93       231.42 o                         
   5   6   8       2559.17       2523.65       186.10 o                         
   6   6   8        273.25        188.64        83.16 o                         
   1   7   8      17001.60      17872.60       353.60 o                         
   2   7   8         46.94         85.58        51.14 o                         
   3   7   8        652.98        328.07        96.15 o                         
   4   7   8      12468.30      11452.66       457.08 o                         
   5   7   8          8.81         -4.70       112.16 o                         
   6   7   8        547.72        615.68       183.91 o                         
   0   8   8        956.27        915.04       160.86 o                         
   1   8   8       3954.15       4110.71       180.21 o                         
   2   8   8       3675.03       3315.47       169.50 o                         
   3   8   8       6872.31       7534.89       291.23 o                         
   4   8   8         12.42         78.09        68.20 o                         
   5   8   8       6213.99       6970.37       303.58 o                         
   6   8   8         61.18       -413.84       413.84 o                         
   1   9   8      10236.67      11412.88       294.67 o                         
   2   9   8        675.93        332.64        75.76 o                         
   3   9   8       1429.41       1573.37       124.64 o                         
   4   9   8        733.69        633.84       124.50 o                         
   5   9   8          1.00         78.54       116.62 o                         
   0  10   8       1232.34       1084.83       214.60 o                         
   1  10   8        682.72        777.09       104.85 o                         
   2  10   8       8226.22       8073.89       409.96 o                         
   3  10   8       1488.56       1700.68       167.60 o                         
   4  10   8        403.12        629.77       137.91 o                         
   1  11   8       2267.81       2744.08       194.98 o                         
   2  11   8        177.72        -21.66        73.21 o                         
   3  11   8        711.20        349.94       155.90 o                         
   4  11   8        115.22        -21.42       105.74 o                         
   0  12   8        124.82        -69.37       211.19 o                         
   1  12   8         10.36        325.39       139.40 o                         
   2  12   8         14.61         81.88       161.72 o                         
   1   1   9      16635.76      16856.67       307.55 o                         
   2   1   9       6613.61       7485.13       193.31 o                         
   3   1   9      14995.12      14361.45       337.90 o                         
   4   1   9         52.33        124.64        40.33 o                         
   5   1   9        134.06        143.27        45.12 o                         
   6   1   9        222.26        313.98        82.17 o                         
   7   1   9        396.94        398.46       241.65 o                         
   0   2   9        339.87        621.25        68.89 o                         
   1   2   9       1397.80       1463.43        93.06 o                         
   2   2   9       1813.39       2003.86       103.15 o                         
   3   2   9      17649.15      18302.52       375.72 o                         
   4   2   9         15.64        -11.56        45.92 o                         
   5   2   9       8314.67       8833.80       247.57 o                         
   6   2   9       1308.00       1047.43       130.13 o                         
   7   2   9       3357.97       2958.26       225.29 o                         
   1   3   9      35828.69      35840.18       509.82 o                         
   2   3   9       1103.75        997.57        86.73 o                         
   3   3   9      18261.77      19588.87       418.42 o                         
   4   3   9        942.34       1126.85        89.04 o                         
   5   3   9         32.08         46.71        51.89 o                         
   6   3   9         43.40        160.05        77.03 o                         
   7   3   9       2131.06       1844.00       175.88 o                         
   0   4   9       7178.90       6922.27       264.50 o                         
   1   4   9        130.15         68.61        32.04 o                         
   2   4   9        181.01        154.29        80.21 o                         
   3   4   9      31086.25      31574.84       620.93 o                         
   4   4   9        238.23        249.62        64.09 o                         
   5   4   9      20281.63      20847.97       446.52 o                         
   6   4   9        117.09        155.24        79.69 o                         
   7   4   9       6847.31       6945.03       334.52 o                         
   1   5   9      63953.12      63898.34       797.12 o                         
   2   5   9         28.57        182.03        49.32 o                         
   3   5   9      22980.37      22758.15       495.46 o                         
   4   5   9        437.61        279.18        89.29 o                         
   5   5   9       1704.53       1426.57       127.18 o                         
   6   5   9         33.67        237.66       137.92 o                         
   0   6   9       4212.32       4849.61       280.37 o                         
   1   6   9       2983.76       2977.46       133.05 o                         
   2   6   9         71.14        164.17        51.46 o                         
   3   6   9      11354.10      11902.47       439.63 o                         
   4   6   9         26.90        -25.81        66.22 o                         
   5   6   9       7255.05       8224.78       300.20 o                         
   6   6   9        354.07        365.80       116.26 o                         
   1   7   9       9126.34       9205.54       239.09 o                         
   2   7   9       1491.10       1650.15       100.19 o                         
   3   7   9       6703.88       6112.91       348.33 o                         
   4   7   9        441.53        302.38        88.02 o                         
   5   7   9          7.31        -66.85       112.73 o                         
   6   7   9         30.12          7.92       114.96 o                         
   0   8   9       1674.10       1667.68       206.69 o                         
   1   8   9        125.16         94.44        66.10 o                         
   2   8   9        268.09        180.02        55.89 o                         
   3   8   9        134.92        227.85        81.63 o                         
   4   8   9         80.91         86.30       101.15 o                         
   5   8   9       1622.61       1842.52       167.06 o                         
   1   9   9        585.23        657.55        88.00 o                         
   2   9   9       1516.49       1562.19       137.87 o                         
   3   9   9        692.20        648.28        97.33 o                         
   4   9   9        562.02        224.17       153.05 o                         
   5   9   9        170.60        124.59       130.65 o                         
   0  10   9       1232.91       1289.75       199.60 o                         
   1  10   9        412.95        632.29       117.71 o                         
   2  10   9        722.66        438.83       106.65 o                         
   3  10   9       1391.30       1207.47       165.29 o                         
   4  10   9         14.72        107.13       115.38 o                         
   1  11   9       4031.93       3785.05       258.94 o                         
   2  11   9         70.17        341.45       117.67 o                         
   3  11   9       1291.72       1324.92       194.49 o                         
   0  12   9          0.53         -0.65       368.09 o                         
   1  12   9          2.56         15.48       138.52 o                         
   2  12   9        858.69        693.55       137.59 o                         
   0   0  10      94707.73      96064.08      1629.91 o                         
   1   0  10       2109.93       2096.04       103.75 o                         
   2   0  10      26816.42      25729.83       635.80 o                         
   3   0  10      63879.64      65190.49      1174.70 o                         
   4   0  10       2367.75       2500.83       179.87 o                         
   5   0  10      19830.63      19473.31       568.47 o                         
   6   0  10         21.53         47.36        81.22 o                         
   7   0  10       5077.96       5839.14       514.57 o                         
   1   1  10      39860.16      40486.12       515.58 o                         
   2   1  10       6698.32       6132.06       180.33 o                         
   3   1  10       8848.58       8512.98       256.58 o                         
   4   1  10      15948.76      15401.17       317.68 o                         
   5   1  10        118.80         68.08        42.75 o                         
   6   1  10       1849.58       2068.72       178.43 o                         
   7   1  10       1783.85       1587.62       190.20 o                         
   0   2  10      13384.77      12264.97       299.80 o                         
   1   2  10        338.40        293.36        38.03 o                         
   2   2  10      18718.78      18717.91       351.30 o                         
   3   2  10      14747.54      14536.36       335.49 o                         
   4   2  10        372.39        174.44        40.07 o                         
   5   2  10       5855.20       5632.93       205.14 o                         
   6   2  10       1857.63       2106.16       161.84 o                         
   7   2  10       2227.11       1941.85       189.84 o                         
   1   3  10       3314.10       3411.21       140.47 o                         
   2   3  10       4108.70       4265.47       179.07 o                         
   3   3  10       5815.84       6191.27       262.98 o                         
   4   3  10       3061.30       2909.14       145.67 o                         
   5   3  10       2016.57       1902.84       136.77 o                         
   6   3  10        637.06        554.99        92.57 o                         
   7   3  10        490.63        332.63       196.93 o                         
   0   4  10       3492.77       3982.34       209.63 o                         
   1   4  10        570.66        547.44        60.03 o                         
   2   4  10       5232.63       5303.18       200.56 o                         
   3   4  10         31.43         56.93        48.05 o                         
   4   4  10        229.24        209.46        60.81 o                         
   5   4  10       2289.29       2553.45       147.34 o                         
   6   4  10        161.54        275.05        91.03 o                         
   7   4  10        181.71        256.47       171.14 o                         
   1   5  10        501.72        368.78        58.05 o                         
   2   5  10         82.45         42.83        45.18 o                         
   3   5  10        139.17        146.07        61.59 o                         
   4   5  10        380.11        341.55       109.86 o                         
   5   5  10        501.33        364.54       128.41 o                         
   6   5  10          0.26         57.02        91.60 o                         
   0   6  10        703.36        647.70       109.47 o                         
   1   6  10        290.05        264.86        48.12 o                         
   2   6  10       1511.35       1501.28       129.78 o                         
   3   6  10       6791.00       6651.13       274.30 o                         
   4   6  10        726.88        813.27       132.04 o                         
   5   6  10       2744.65       2409.75       239.62 o                         
   6   6  10         75.84        393.35       142.49 o                         
   1   7  10      14291.82      14301.90       301.79 o                         
   2   7  10         13.07         96.05        61.50 o                         
   3   7  10       4144.88       3894.78       223.40 o                         
   4   7  10       6173.50       7110.79       308.80 o                         
   5   7  10       1025.10       1050.05       196.38 o                         
   6   7  10        411.68        390.82       164.38 o                         
   0   8  10       2614.33       2897.85       268.45 o                         
   1   8  10        159.67        107.72        71.60 o                         
   2   8  10       2793.51       3050.57       168.56 o                         
   3   8  10       5142.60       4998.11       264.96 o                         
   4   8  10          0.52        -26.85       143.68 o                         
   5   8  10       4672.09       4836.17       339.80 o                         
   1   9  10       1033.09        768.46       110.45 o                         
   2   9  10       1096.77       1057.97       116.22 o                         
   3   9  10       2442.09       2556.23       209.13 o                         
   4   9  10       1172.61       1236.86       191.30 o                         
   5   9  10        234.79         25.62       119.09 o                         
   0  10  10       1859.83       2228.76       296.07 o                         
   1  10  10       1654.74       1443.37       166.24 o                         
   2  10  10       6697.45       7155.64       301.00 o                         
   3  10  10       2289.16       1869.44       185.27 o                         
   4  10  10        426.71        374.06       150.80 o                         
   1  11  10       1220.54       1000.98       183.68 o                         
   2  11  10        763.73        906.66       137.18 o                         
   3  11  10        865.39        653.45       152.15 o                         
   0  12  10       1933.74       2254.03       410.53 o                         
   1  12  10         42.58        216.93       196.95 o                         
   2  12  10        437.16        675.25       157.16 o                         
   1   1  11        284.80        292.00        38.21 o                         
   2   1  11       2095.60       2186.44       122.79 o                         
   3   1  11         62.02        142.21        59.46 o                         
   4   1  11       7992.67       8353.84       267.81 o                         
   5   1  11        178.20        114.98        71.03 o                         
   6   1  11        203.51        224.38        74.21 o                         
   7   1  11          7.11         35.43       148.72 o                         
   0   2  11       8027.07       7806.02       220.87 o                         
   1   2  11       2323.83       2485.75       111.19 o                         
   2   2  11      10647.72      10361.66       258.89 o                         
   3   2  11       3074.76       3355.48       179.31 o                         
   4   2  11       1341.27       1461.30       129.23 o                         
   5   2  11       4204.76       4380.65       184.55 o                         
   6   2  11       4262.42       4303.53       243.92 o                         
   7   2  11        559.28        435.41       130.59 o                         
   1   3  11       5424.53       5559.54       179.49 o                         
   2   3  11       6452.93       6494.18       246.23 o                         
   3   3  11       2047.35       2264.66       183.57 o                         
   4   3  11      31496.51      30750.42       571.62 o                         
   5   3  11        660.18        602.23        95.65 o                         
   6   3  11       4610.84       4567.63       227.23 o                         
   7   3  11        295.79        -19.85       118.32 o                         
   0   4  11      44831.57      45185.54       886.03 o                         
   1   4  11       2156.72       1978.55       134.34 o                         
   2   4  11      20074.17      19947.97       454.60 o                         
   3   4  11        664.07        494.55        78.86 o                         
   4   4  11        152.77         60.73        67.24 o                         
   5   4  11       2309.92       2098.40       173.56 o                         
   6   4  11       3232.31       3335.12       203.18 o                         
   1   5  11       7512.94       7419.08       215.93 o                         
   2   5  11      11474.31      11495.92       323.28 o                         
   3   5  11        240.87        244.70        65.34 o                         
   4   5  11      20767.90      21575.19       480.49 o                         
   5   5  11        177.27        243.10        88.69 o                         
   6   5  11       5908.86       5794.05       292.40 o                         
   0   6  11      11096.74      11260.04       466.64 o                         
   1   6  11        596.04        446.27        57.79 o                         
   2   6  11      12117.49      11776.39       332.22 o                         
   3   6  11        615.84        645.85        90.45 o                         
   4   6  11          6.54        270.32        86.92 o                         
   5   6  11       1432.06       1362.16       221.52 o                         
   6   6  11        824.18        849.73       146.05 o                         
   1   7  11       1074.09        863.13        85.56 o                         
   2   7  11       3460.07       3112.06       192.78 o                         
   3   7  11          2.63        148.74        66.69 o                         
   4   7  11       5799.84       6149.44       288.26 o                         
   5   7  11        140.79        307.76        98.22 o                         
   6   7  11       2615.73       2527.17       288.13 o                         
   0   8  11        171.41        295.10       130.43 o                         
   1   8  11        737.54        631.88        92.92 o                         
   2   8  11       4889.97       5347.03       333.62 o                         
   3   8  11       1552.16       1237.24       135.04 o                         
   4   8  11          9.96        137.97       102.11 o                         
   5   8  11        151.08        285.86       126.16 o                         
   1   9  11        876.75        995.82       131.29 o                         
   2   9  11          1.50         20.69        81.00 o                         
   3   9  11        406.68        466.96       116.09 o                         
   4   9  11        756.09        552.47       139.30 o                         
   5   9  11        201.83        145.28       137.04 o                         
   0  10  11        534.88        634.74       228.13 o                         
   1  10  11         29.38         -2.94       137.52 o                         
   2  10  11        349.02        339.01       152.48 o                         
   3  10  11        149.85         63.56       113.67 o                         
   4  10  11          1.83        158.67       125.69 o                         
   1  11  11         20.38         37.95       140.49 o                         
   2  11  11         42.66        104.44       176.44 o                         
   3  11  11        139.40        152.11       139.15 o                         
   0  12  11         53.00        212.72       182.48 o                         
   1  12  11        255.91        -24.13       118.23 o                         
   2  12  11       1515.88       1527.21       176.09 o                         
   0   0  12     113569.19     112196.11      2019.54 o                         
   1   0  12       8321.98       8784.93       241.69 o                         
   2   0  12      36532.59      36370.49       810.99 o                         
   3   0  12       3767.64       3126.38       267.52 o                         
   4   0  12       3589.23       4382.96       335.69 o                         
   5   0  12        801.87        706.21       131.20 o                         
   6   0  12       4516.25       3584.13       307.97 o                         
   7   0  12        471.88        725.22       216.59 o                         
   1   1  12       4642.52       5977.80       160.65 o                         
   2   1  12      19756.48      19719.98       382.25 o                         
   3   1  12         81.67         80.04        38.53 o                         
   4   1  12      24472.11      24589.94       479.95 o                         
   5   1  12          3.99         32.84        46.06 o                         
   6   1  12      19640.92      20488.98       491.11 o                         
   7   1  12          3.03        -15.27       155.59 o                         
   0   2  12      58783.50      58157.94       843.85 o                         
   1   2  12       1113.33       1151.10        80.82 o                         
   2   2  12      19512.76      19547.99       385.99 o                         
   3   2  12          1.72        -22.03        54.96 o                         
   4   2  12       3408.17       2828.37       184.37 o                         
   5   2  12        298.28        118.60        67.84 o                         
   6   2  12        498.57        923.25       119.02 o                         
   7   2  12        163.47        317.95       116.02 o                         
   1   3  12        897.06       1151.34        91.99 o                         
   2   3  12       7015.49       7206.41       286.11 o                         
   3   3  12       2156.17       1875.81       146.89 o                         
   4   3  12      11268.13      11106.62       358.29 o                         
   5   3  12       2234.79       2255.37       156.93 o                         
   6   3  12       3144.47       3167.86       193.83 o                         
   7   3  12        231.98        304.34       174.73 o                         
   0   4  12        428.21        443.85        85.78 o                         
   1   4  12        603.93        637.31        67.28 o                         
   2   4  12        423.12        493.36        70.10 o                         
   3   4  12          3.01         81.17        56.84 o                         
   4   4  12        513.72        643.71       107.22 o                         
   5   4  12       2391.61       2102.26       235.53 o                         
   6   4  12         23.66        212.63        99.24 o                         
   1   5  12       1279.99       1302.21       106.13 o                         
   2   5  12        147.53        153.53        64.66 o                         
   3   5  12        105.72         57.17        57.28 o                         
   4   5  12       1056.82        684.29       137.96 o                         
   5   5  12        106.84         81.31       119.15 o                         
   6   5  12        336.77        141.90       106.16 o                         
   0   6  12       5139.25       5594.49       305.59 o                         
   1   6  12       3211.06       3168.94       145.85 o                         
   2   6  12       2846.53       2878.57       197.02 o                         
   3   6  12         38.57         39.41        66.99 o                         
   4   6  12       1547.95       1336.72       145.54 o                         
   5   6  12        101.19        170.80       143.24 o                         
   6   6  12        225.75         -3.87       129.81 o                         
   1   7  12         66.99         63.84        43.34 o                         
   2   7  12      10356.79      10840.21       336.98 o                         
   3   7  12         31.65        170.52        71.33 o                         
   4   7  12      11153.18      11295.09       387.25 o                         
   5   7  12        326.95        284.93       127.88 o                         
   0   8  12      18094.60      19045.91       654.20 o                         
   1   8  12       2216.34       2062.75       167.43 o                         
   2   8  12       9500.36       9896.59       379.19 o                         
   3   8  12         23.34         46.17        62.55 o                         
   4   8  12       1485.35       1465.90       154.95 o                         
   5   8  12        107.03       -102.41       102.41 o                         
   1   9  12       1467.02        948.06       116.30 o                         
   2   9  12       2636.77       2777.84       178.70 o                         
   3   9  12         74.23         13.32       103.15 o                         
   4   9  12       4850.83       5516.67       317.57 o                         
   0  10  12      14898.02      13594.77       981.22 o                         
   1  10  12       1241.74       1316.64       248.36 o                         
   2  10  12       3876.52       3493.88       242.08 o                         
   3  10  12        431.29        563.14       111.73 o                         
   4  10  12         17.62        126.03       200.62 o                         
   1  11  12         75.32         52.19       139.34 o                         
   2  11  12       1222.83       1387.37       156.27 o                         
   3  11  12         29.82         21.11       141.09 o                         
   0  12  12        210.85         17.68       172.19 o                         
   1  12  12         49.09         85.74       189.63 o                         
   1   1  13       2472.51       2238.36       111.65 o                         
   2   1  13       1503.40       1356.55       119.17 o                         
   3   1  13        409.40        479.30        73.73 o                         
   4   1  13        277.28        238.07        79.55 o                         
   5   1  13         40.40        -63.93        76.12 o                         
   6   1  13       1987.23       1779.32       173.68 o                         
   7   1  13        141.52        101.79       130.38 o                         
   0   2  13      46839.63      48406.37       822.93 o                         
   1   2  13         14.75         78.36        34.46 o                         
   2   2  13      11220.07      11885.09       297.56 o                         
   3   2  13       3803.53       3254.59       163.82 o                         
   4   2  13         36.95         59.57        80.23 o                         
   5   2  13       2526.85       2569.65       170.65 o                         
   6   2  13         90.73        134.06        77.66 o                         
   7   2  13        480.78       -820.18       820.18 o                         
   1   3  13      11463.04      10880.12       228.34 o                         
   2   3  13      14159.71      13890.59       292.01 o                         
   3   3  13       2937.48       2558.65       172.75 o                         
   4   3  13       5577.99       5123.76       277.06 o                         
   5   3  13          0.22         40.12        75.13 o                         
   6   3  13       7978.67       7705.21       303.84 o                         
   0   4  13      37393.63      36054.96       793.95 o                         
   1   4  13       2171.77       2138.92       141.47 o                         
   2   4  13      17109.67      17197.81       418.23 o                         
   3   4  13       5436.08       5975.96       252.08 o                         
   4   4  13       4026.31       3234.03       236.66 o                         
   5   4  13       4002.76       4248.67       302.25 o                         
   6   4  13         61.86        213.11       101.21 o                         
   1   5  13       9188.10       8908.17       235.30 o                         
   2   5  13      11554.81      11848.92       322.14 o                         
   3   5  13       1117.80       1180.21       129.34 o                         
   4   5  13       9169.00       9979.36       359.49 o                         
   5   5  13        647.51        402.22       157.26 o                         
   6   5  13       6943.03       7016.63       406.84 o                         
   0   6  13      18436.52      17624.74       634.63 o                         
   1   6  13       1695.66       1654.02       111.97 o                         
   2   6  13       5155.73       5310.78       264.49 o                         
   3   6  13       1088.53        957.73       132.55 o                         
   4   6  13       3104.89       3630.31       214.60 o                         
   5   6  13       2448.47       2316.41       218.27 o                         
   6   6  13          2.89         40.54       145.49 o                         
   1   7  13       1415.48       1545.31       124.10 o                         
   2   7  13         85.75         -7.78        92.80 o                         
   3   7  13       1383.92       1326.59       153.15 o                         
   4   7  13        867.10        886.40       139.81 o                         
   5   7  13        335.75        334.00       128.16 o                         
   0   8  13       7253.11       7040.23       483.78 o                         
   1   8  13         33.31          0.50        59.26 o                         
   2   8  13        600.49        472.17       102.10 o                         
   3   8  13         16.14        -31.70        84.80 o                         
   4   8  13       1829.58       1818.39       179.21 o                         
   5   8  13       1192.80       1292.00       188.54 o                         
   1   9  13          4.87         55.01        94.16 o                         
   2   9  13        262.90        197.29        77.12 o                         
   3   9  13        458.83        575.87       130.18 o                         
   4   9  13       1085.57        765.51       199.42 o                         
   0  10  13       2505.42       2743.23       346.41 o                         
   1  10  13        519.96        783.66       140.36 o                         
   2  10  13        314.53         55.56       164.01 o                         
   3  10  13        573.06        556.95       193.02 o                         
   4  10  13        126.75        -35.46       544.99 o                         
   1  11  13        470.72        542.85       140.95 o                         
   2  11  13        985.51        855.82       154.17 o                         
   0  12  13       3884.31       3621.27       428.33 o                         
   1  12  13          4.27       -291.70       648.58 o                         
   0   0  14      16065.66      17210.05       539.39 o                         
   1   0  14      16934.78      16622.44       374.06 o                         
   2   0  14       3593.08       3873.29       273.77 o                         
   3   0  14       8052.69       6987.75       354.83 o                         
   4   0  14       1026.11       1146.97       190.35 o                         
   5   0  14       9559.67      10041.53       510.86 o                         
   6   0  14         66.18        -81.09        81.09 o                         
   1   1  14      24338.22      23451.92       361.35 o                         
   2   1  14       1159.19       1103.01       107.72 o                         
   3   1  14       9081.46       8714.69       315.69 o                         
   4   1  14       5008.60       5005.77       233.34 o                         
   5   1  14       2046.66       1756.76       147.92 o                         
   6   1  14       2381.46       2188.74       188.46 o                         
   0   2  14       8802.63       9110.86       320.44 o                         
   1   2  14       2103.86       2045.06       103.10 o                         
   2   2  14       6348.00       6517.74       225.99 o                         
   3   2  14       3968.60       4465.08       213.99 o                         
   4   2  14        643.41        399.68        76.74 o                         
   5   2  14       9581.39      11075.64       333.78 o                         
   6   2  14        271.28        111.79       124.80 o                         
   1   3  14      22832.30      22713.79       366.05 o                         
   2   3  14        791.09        703.65        78.53 o                         
   3   3  14        673.28        500.09        89.16 o                         
   4   3  14         44.25         38.72        67.84 o                         
   5   3  14        519.78        393.71       102.50 o                         
   6   3  14        794.17        524.36       117.34 o                         
   0   4  14        132.15        107.67        72.69 o                         
   1   4  14         26.33          7.05        40.08 o                         
   2   4  14       1842.25       1444.36       126.39 o                         
   3   4  14         12.32         58.34        51.51 o                         
   4   4  14        340.27        358.39        97.82 o                         
   5   4  14          3.21         10.81       116.47 o                         
   6   4  14        174.50        171.47       123.65 o                         
   1   5  14        296.17        218.91        45.45 o                         
   2   5  14         44.75         -8.00        66.33 o                         
   3   5  14        524.26        634.35       112.77 o                         
   4   5  14       1346.82       1078.78       194.49 o                         
   5   5  14          1.16         11.92        92.60 o                         
   6   5  14        427.81         78.77       158.71 o                         
   0   6  14       2617.89       2489.67       286.55 o                         
   1   6  14        445.20        433.61        68.30 o                         
   2   6  14       2011.28       2197.54       187.23 o                         
   3   6  14         72.52        134.63       100.68 o                         
   4   6  14        482.54        529.22       107.69 o                         
   5   6  14        621.32        486.54       146.00 o                         
   6   6  14        110.07        392.44       918.75 o                         
   1   7  14       5491.65       6368.54       302.97 o                         
   2   7  14        471.43        461.48       112.54 o                         
   3   7  14        583.14        429.77        93.28 o                         
   4   7  14          8.83        105.03        79.77 o                         
   5   7  14        170.03        194.03       200.31 o                         
   0   8  14       5056.61       4642.85       381.76 o                         
   1   8  14       3417.67       3833.51       288.80 o                         
   2   8  14       2898.02       2455.52       218.31 o                         
   3   8  14       1629.86       1595.55       167.28 o                         
   4   8  14        338.99        337.06        99.04 o                         
   5   8  14       1671.90       1816.88       360.42 o                         
   1   9  14       6404.02       7254.55       427.93 o                         
   2   9  14        749.98        653.85       139.72 o                         
   3   9  14        650.08        611.96       132.52 o                         
   4   9  14       2889.00       2230.49       239.16 o                         
   0  10  14         73.30        434.54       168.20 o                         
   1  10  14        335.14        259.77       211.35 o                         
   2  10  14         44.17        142.16        90.26 o                         
   3  10  14       2320.43       2850.71       243.72 o                         
   1  11  14       2024.38       2312.15       198.24 o                         
   2  11  14          2.62        -25.03       139.71 o                         
   1   1  15       5937.54       6031.08       171.96 o                         
   2   1  15          0.22         12.15        34.12 o                         
   3   1  15        237.84        110.46        59.68 o                         
   4   1  15         26.85         80.39        60.49 o                         
   5   1  15         18.53         61.11       109.33 o                         
   6   1  15          7.73         95.17       100.29 o                         
   0   2  15       1688.46       1250.79       161.77 o                         
   1   2  15       9612.50       9374.67       219.73 o                         
   2   2  15         16.31         34.19        39.79 o                         
   3   2  15      10895.78      10762.24       297.78 o                         
   4   2  15        113.64        113.34        60.39 o                         
   5   2  15      10270.07      10328.86       303.53 o                         
   6   2  15          5.54         27.59        89.80 o                         
   1   3  15      29975.89      30092.63       460.96 o                         
   2   3  15       1950.74       2021.89       117.28 o                         
   3   3  15       7477.50       7150.95       316.67 o                         
   4   3  15          1.32        -43.42        63.80 o                         
   5   3  15          5.78        -79.60        85.29 o                         
   6   3  15        368.85        293.99       117.28 o                         
   0   4  15       5179.61       5444.80       276.39 o                         
   1   4  15       4212.09       4438.83       219.77 o                         
   2   4  15         63.99        100.86        52.66 o                         
   3   4  15      15900.88      17080.08       448.45 o                         
   4   4  15        300.59        444.13        97.53 o                         
   5   4  15      14572.90      15621.69       545.22 o                         
   6   4  15         43.77          9.19       156.56 o                         
   1   5  15      23978.39      23954.24       426.05 o                         
   2   5  15       1508.89       1578.26       127.81 o                         
   3   5  15       8308.66       8362.33       388.62 o                         
   4   5  15         12.50        -15.97        73.06 o                         
   5   5  15       1008.19       1036.55       143.22 o                         
   6   5  15        459.03        324.59       163.27 o                         
   0   6  15      12407.06      12751.90       472.15 o                         
   1   6  15         91.88        182.76        63.43 o                         
   2   6  15        502.52        402.15        91.79 o                         
   3   6  15       8989.89       9421.51       393.69 o                         
   4   6  15         21.23         10.10        93.20 o                         
   5   6  15       7669.02       8118.90       396.48 o                         
   1   7  15       3741.98       4012.47       224.25 o                         
   2   7  15       1422.69       1688.04       149.05 o                         
   3   7  15       1091.04       1110.96       190.78 o                         
   4   7  15        701.09        629.65       194.18 o                         
   5   7  15        200.86        404.78       136.87 o                         
   0   8  15       3012.04       3669.47       436.27 o                         
   1   8  15          5.75         55.15       135.76 o                         
   2   8  15        806.86        872.41       126.44 o                         
   3   8  15       1556.66       1623.58       172.86 o                         
   4   8  15        149.88         76.86       160.94 o                         
   1   9  15        545.69        161.12       130.68 o                         
   2   9  15       1238.08       1198.44       176.30 o                         
   3   9  15        505.85        215.14       110.34 o                         
   4   9  15        449.20        445.75       163.52 o                         
   0  10  15        115.88         33.05       174.17 o                         
   1  10  15         12.58        104.52       120.70 o                         
   2  10  15        390.34        241.09       100.12 o                         
   3  10  15        694.73        202.97       162.65 o                         
   1  11  15       1207.26       1195.34       178.28 o                         
   2  11  15         24.69         11.25       347.26 o                         
   0   0  16       5337.93       4902.98       348.41 o                         
   1   0  16        896.45        832.23       103.33 o                         
   2   0  16      16174.88      14639.46       476.84 o                         
   3   0  16       7006.36       6257.36       409.90 o                         
   4   0  16       1368.77       2148.68       384.50 o                         
   5   0  16      10797.72       9730.80       538.40 o                         
   6   0  16       6315.49       6432.19       688.20 o                         
   1   1  16      23663.04      24201.86       398.45 o                         
   2   1  16       8598.32       8408.55       246.02 o                         
   3   1  16       7695.03       7910.76       292.79 o                         
   4   1  16       9861.46      10499.02       411.45 o                         
   5   1  16       2529.17       2574.29       212.12 o                         
   6   1  16       4047.92       3762.17       313.62 o                         
   0   2  16      21712.36      21878.77       562.70 o                         
   1   2  16       1975.45       2086.52       114.89 o                         
   2   2  16       6517.50       7229.16       225.53 o                         
   3   2  16      15103.54      16752.47       383.95 o                         
   4   2  16          7.21        -43.14        66.94 o                         
   5   2  16       6392.20       6564.61       357.46 o                         
   6   2  16         28.94         74.74       119.15 o                         
   1   3  16        635.50        648.69        76.10 o                         
   2   3  16       4328.81       4436.00       178.02 o                         
   3   3  16       2132.53       1979.53       168.76 o                         
   4   3  16       6212.33       6006.15       312.31 o                         
   5   3  16        189.19        224.95        94.70 o                         
   6   3  16       1465.81       1545.45       169.36 o                         
   0   4  16         12.82         -6.31        92.21 o                         
   1   4  16        386.29        280.13        50.45 o                         
   2   4  16        476.82        452.71        94.39 o                         
   3   4  16       2216.82       2109.63       177.02 o                         
   4   4  16         19.40         36.38        87.22 o                         
   5   4  16         90.81        139.88       103.94 o                         
   6   4  16        186.34        233.07       100.20 o                         
   1   5  16         36.80        -51.10        51.10 o                         
   2   5  16          8.71        122.75        57.38 o                         
   3   5  16        752.69        548.87        98.52 o                         
   4   5  16        685.56        678.44       144.67 o                         
   5   5  16         72.96       -100.57       100.57 o                         
   0   6  16          9.32         18.46        93.15 o                         
   1   6  16        742.59        479.75        78.32 o                         
   2   6  16         89.90        165.29        67.42 o                         
   3   6  16       4283.33       4042.98       256.49 o                         
   4   6  16        589.70        519.06       131.42 o                         
   5   6  16       1882.46       1450.92       244.11 o                         
   1   7  16       1569.90       1432.74       143.40 o                         
   2   7  16       5348.69       5769.08       364.13 o                         
   3   7  16       1296.53       1170.54       155.83 o                         
   4   7  16        374.64        450.94       118.52 o                         
   5   7  16         68.31          9.72       125.90 o                         
   0   8  16       5305.13       6386.06       458.15 o                         
   1   8  16        108.61        202.61       106.81 o                         
   2   8  16       2841.77       3121.71       202.32 o                         
   3   8  16       5845.02       5400.65       315.11 o                         
   4   8  16        132.61        147.25       131.72 o                         
   1   9  16       5381.25       4718.62       295.32 o                         
   2   9  16        701.48        778.57       126.92 o                         
   3   9  16       2467.01       1943.38       283.14 o                         
   4   9  16       3730.05       3746.98       288.78 o                         
   0  10  16       3099.24       3595.78       762.98 o                         
   1  10  16        226.45        -30.67       121.23 o                         
   2  10  16        132.12        -58.64       182.85 o                         
   3  10  16        765.21        568.80       206.55 o                         
   1  11  16       1498.13       1071.60       179.85 o                         
   1   1  17       4260.71       4298.60       156.75 o                         
   2   1  17       1044.84       1029.04        92.50 o                         
   3   1  17       2980.80       2586.29       188.77 o                         
   4   1  17       1119.19       1014.77       164.27 o                         
   5   1  17        264.32        207.99       106.59 o                         
   6   1  17       1079.27        954.42       246.47 o                         
   0   2  17       5865.08       6021.36       443.21 o                         
   1   2  17        113.32        143.61        41.49 o                         
   2   2  17       9295.31       8539.10       261.07 o                         
   3   2  17       5894.42       5976.58       262.78 o                         
   4   2  17         16.67         11.35        79.35 o                         
   5   2  17       1792.92       1842.99       170.51 o                         
   6   2  17        144.14        455.11       142.59 o                         
   1   3  17       7676.50       8255.89       254.67 o                         
   2   3  17       1836.38       1690.09       128.61 o                         
   3   3  17       2693.68       2687.04       194.29 o                         
   4   3  17       8949.02       9010.31       383.13 o                         
   5   3  17         14.57         -7.27       132.76 o                         
   6   3  17       2759.98       3185.79       227.96 o                         
   0   4  17       5379.93       5444.36       288.27 o                         
   1   4  17        510.09        450.54        74.18 o                         
   2   4  17      15172.13      15628.01       347.47 o                         
   3   4  17       5206.76       5598.12       332.05 o                         
   4   4  17        292.56        179.22        94.10 o                         
   5   4  17       3633.43       3403.93       213.71 o                         
   6   4  17        665.74        582.67       222.35 o                         
   1   5  17      18518.43      18484.64       379.24 o                         
   2   5  17       3268.42       3674.77       229.27 o                         
   3   5  17       3310.27       2826.42       198.79 o                         
   4   5  17      15629.61      17192.65       586.16 o                         
   5   5  17        348.15        413.58       125.57 o                         
   0   6  17       6665.86       7451.85       438.29 o                         
   1   6  17        641.08        474.10        96.65 o                         
   2   6  17      11326.19      11628.96       458.95 o                         
   3   6  17        679.05        335.33       129.19 o                         
   4   6  17       1038.84        901.02       164.63 o                         
   5   6  17        702.57        590.52       168.06 o                         
   1   7  17        636.57        501.70        91.54 o                         
   2   7  17        956.78        975.72       130.38 o                         
   3   7  17        396.77        103.39       107.12 o                         
   4   7  17       3905.07       4225.83       303.74 o                         
   0   8  17       3912.23       4198.91       411.17 o                         
   1   8  17        253.45        314.73       124.87 o                         
   2   8  17        484.24        526.96       115.59 o                         
   3   8  17         17.08        125.41       108.17 o                         
   4   8  17         71.00         87.90       127.10 o                         
   1   9  17         22.72         31.82       110.33 o                         
   2   9  17        178.67        211.71        86.07 o                         
   3   9  17         46.47       -109.65       137.59 o                         
   0  10  17        270.80        489.08       188.57 o                         
   1  10  17        166.04        153.05       195.93 o                         
   2  10  17          2.28       -243.33       243.33 o                         
   0   0  18      46780.90      48684.49      1335.04 o                         
   1   0  18        387.85        270.75       115.64 o                         
   2   0  18      20478.69      19409.04       610.74 o                         
   3   0  18         39.42        -52.28       100.52 o                         
   4   0  18       9273.25       8984.88       558.20 o                         
   5   0  18        233.69        386.57       187.68 o                         
   6   0  18        616.24        503.36       232.85 o                         
   1   1  18         67.64        169.02        45.92 o                         
   2   1  18      10694.82      10600.90       277.29 o                         
   3   1  18       2457.81       2449.04       188.16 o                         
   4   1  18      19413.92      20224.48       603.69 o                         
   5   1  18        248.13        185.92       110.65 o                         
   6   1  18       5780.22       6311.69       413.23 o                         
   0   2  18      16963.12      17405.12       522.01 o                         
   1   2  18        543.97        427.00        63.04 o                         
   2   2  18      14610.90      16047.78       351.65 o                         
   3   2  18        212.47         91.55        70.67 o                         
   4   2  18       1909.18       1912.39       241.77 o                         
   5   2  18        501.08        447.68       139.73 o                         
   6   2  18       1110.80        983.64       191.59 o                         
   1   3  18       1213.99       1205.48        99.91 o                         
   2   3  18         16.07        -63.31        63.31 o                         
   3   3  18        112.05        120.15        63.25 o                         
   4   3  18        210.30        185.39       227.27 o                         
   5   3  18        114.54         39.01       105.85 o                         
   6   3  18       2150.97       -498.10       858.91 o                         
   0   4  18       3975.38       4226.24       366.63 o                         
   1   4  18          4.97        -43.63        51.47 o                         
   2   4  18       2316.93       2419.47       146.65 o                         
   3   4  18         13.90         59.62       103.18 o                         
   4   4  18        191.25        325.08       128.18 o                         
   5   4  18        285.77        365.80       115.42 o                         
   1   5  18         12.71         50.41        93.62 o                         
   2   5  18       1980.54       1566.39       154.88 o                         
   3   5  18          0.75         58.83        71.71 o                         
   4   5  18        236.34         41.45       113.98 o                         
   5   5  18         58.25       -110.04       110.04 o                         
   0   6  18      15564.90      15865.97       642.43 o                         
   1   6  18          4.13        140.88       108.97 o                         
   2   6  18       5963.09       5832.16       225.61 o                         
   3   6  18        308.25         85.99       118.98 o                         
   4   6  18         72.73         80.42       115.26 o                         
   5   6  18        146.87          9.89       132.72 o                         
   1   7  18        213.42        190.33        74.47 o                         
   2   7  18        117.91         85.68        91.89 o                         
   3   7  18          2.51        -81.43        81.43 o                         
   4   7  18       4580.00       4554.17       292.62 o                         
   0   8  18      10640.56      10969.70       688.65 o                         
   1   8  18         44.58        100.08       134.26 o                         
   2   8  18       4642.86       4586.77       222.81 o                         
   3   8  18        169.73        305.47       133.25 o                         
   4   8  18        246.32        156.84       130.15 o                         
   1   9  18        187.44        568.41       178.50 o                         
   2   9  18       3087.00       2963.89       234.27 o                         
   3   9  18        388.56        226.60       178.40 o                         
   0  10  18        312.35       -259.66       280.47 o                         
   1  10  18       1128.11        760.27       209.38 o                         
   2  10  18       3165.42       3250.68       306.36 o                         
   1   1  19       1330.11       1392.23       100.27 o                         
   2   1  19          6.01        -11.76        62.11 o                         
   3   1  19        994.83       1028.82       109.82 o                         
   4   1  19        692.00        749.79       151.90 o                         
   5   1  19         84.96         75.30       132.07 o                         
   6   1  19        339.43       -316.77      1290.12 o                         
   0   2  19       5931.35       6451.67       327.86 o                         
   1   2  19        549.93        569.28        68.10 o                         
   2   2  19        695.37        644.72        94.40 o                         
   3   2  19       1914.55       1784.00       145.04 o                         
   4   2  19       1406.06        861.88       185.08 o                         
   5   2  19       1037.57        833.16       150.58 o                         
   1   3  19       4961.50       4987.10       209.85 o                         
   2   3  19       1109.11        935.04       103.80 o                         
   3   3  19       1330.32       1080.74       104.24 o                         
   4   3  19       2341.22       1720.76       181.46 o                         
   5   3  19         81.32        147.80       106.34 o                         
   0   4  19      10367.61      11165.90       424.26 o                         
   1   4  19        153.17         77.76        81.16 o                         
   2   4  19        536.75        573.89        83.29 o                         
   3   4  19       3018.27       3048.79       210.78 o                         
   4   4  19       1573.36       1244.87       162.28 o                         
   5   4  19       3666.00       4003.71       306.07 o                         
   1   5  19       8588.14       8669.42       283.96 o                         
   2   5  19       3528.95       3786.14       212.92 o                         
   3   5  19       3968.58       3907.35       269.60 o                         
   4   5  19       1289.83       1252.35       171.27 o                         
   5   5  19         40.16        122.41       126.19 o                         
   0   6  19       3214.24       3727.25       307.20 o                         
   1   6  19        268.34         35.90        86.13 o                         
   2   6  19        263.57        199.68       125.52 o                         
   3   6  19       2555.50       3042.05       241.80 o                         
   4   6  19        545.79        522.49       142.51 o                         
   1   7  19       2479.07       2695.24       198.04 o                         
   2   7  19        483.33        558.44       124.08 o                         
   3   7  19       1440.52       1496.53       185.79 o                         
   4   7  19         55.82        -93.34       133.58 o                         
   0   8  19         36.14          3.26       324.49 o                         
   1   8  19         46.25        223.50       197.94 o                         
   2   8  19        555.11        428.27       133.38 o                         
   3   8  19        152.19        153.75       158.29 o                         
   1   9  19        773.64        931.48       178.24 o                         
   2   9  19        482.37        258.90       175.46 o                         
   0  10  19        937.52        311.14       483.88 o                         
   1  10  19          1.08        370.83       166.01 o                         
   0   0  20       6787.02       7874.36       535.48 o                         
   1   0  20       1615.57       1819.20       172.69 o                         
   2   0  20       1521.69       1026.36       172.98 o                         
   3   0  20       9179.25       9605.99       474.59 o                         
   4   0  20        609.03        568.43       196.01 o                         
   5   0  20      11126.29      11257.80       751.54 o                         
   1   1  20      24102.26      24116.05       426.51 o                         
   2   1  20       1578.64       1628.71       164.22 o                         
   3   1  20        708.35        631.46        96.97 o                         
   4   1  20        876.87       1149.89       195.15 o                         
   5   1  20         25.14         44.09       147.96 o                         
   0   2  20       2178.62       2541.57       232.73 o                         
   1   2  20       4784.16       5037.84       187.63 o                         
   2   2  20        314.48        320.88        78.10 o                         
   3   2  20       6569.22       6220.97       271.53 o                         
   4   2  20        264.41        213.25       190.24 o                         
   5   2  20       4188.93       4545.81       334.80 o                         
   1   3  20        730.79        674.57        82.33 o                         
   2   3  20        108.38         40.17        58.15 o                         
   3   3  20       1839.66       1732.47       136.26 o                         
   4   3  20        120.42        -89.01        89.01 o                         
   5   3  20         15.99        115.48       346.83 o                         
   0   4  20       2669.88       2871.61       275.68 o                         
   1   4  20        560.23        430.41        77.87 o                         
   2   4  20         27.05        -67.66        67.66 o                         
   3   4  20       1854.88       1683.53       208.04 o                         
   4   4  20         67.60        -88.45        88.45 o                         
   5   4  20       2356.96       2320.48       331.16 o                         
   1   5  20          1.61          2.50        74.21 o                         
   2   5  20        582.22        209.03       147.28 o                         
   3   5  20         60.41        -14.18        88.29 o                         
   4   5  20        991.26        979.77       182.35 o                         
   5   5  20         36.98       -427.69       816.66 o                         
   0   6  20       3932.15       4132.26       317.55 o                         
   1   6  20        625.23        674.93       105.94 o                         
   2   6  20       1425.42       1223.45       140.44 o                         
   3   6  20       4221.72       3636.03       247.69 o                         
   4   6  20        250.50        146.14       167.73 o                         
   1   7  20       2367.88       2318.91       178.99 o                         
   2   7  20       1823.16       1731.67       184.68 o                         
   3   7  20        312.20        373.85       139.17 o                         
   4   7  20       1554.41        870.51       342.36 o                         
   0   8  20       1633.35       1658.01       312.38 o                         
   1   8  20        871.45        697.36       143.21 o                         
   2   8  20       1337.00        830.11       126.95 o                         
   3   8  20       2350.21       2322.16       255.89 o                         
   1   9  20       4537.30       4613.45       435.59 o                         
   2   9  20         40.37          9.28       256.20 o                         
   1   1  21       1270.07       1297.71       102.30 o                         
   2   1  21         98.54         -6.13        81.09 o                         
   3   1  21        307.00        228.60        84.92 o                         
   4   1  21        156.85         85.72        99.23 o                         
   5   1  21          1.66       -182.99       182.99 o                         
   0   2  21        593.26        331.90       145.87 o                         
   1   2  21        723.65        561.21        72.41 o                         
   2   2  21        361.25        306.45        73.84 o                         
   3   2  21       8918.65       9536.45       352.92 o                         
   4   2  21          2.11         72.49       123.74 o                         
   5   2  21       4184.66       3768.09       399.18 o                         
   1   3  21      19490.94      20056.51       397.73 o                         
   2   3  21        716.77        613.56       112.14 o                         
   3   3  21       4277.32       4012.59       208.79 o                         
   4   3  21         34.65        147.89       108.57 o                         
   5   3  21          0.37        178.94       267.54 o                         
   0   4  21       2116.72       2123.86       213.71 o                         
   1   4  21       3069.05       3316.83       184.36 o                         
   2   4  21        369.35        175.33        71.79 o                         
   3   4  21      10469.54      10705.08       450.12 o                         
   4   4  21        121.40        153.26       134.69 o                         
   5   4  21       6018.14       5440.25      1068.96 o                         
   1   5  21      18065.68      19623.88       467.88 o                         
   2   5  21        804.93        625.07       108.78 o                         
   3   5  21       1387.73       1356.08       156.27 o                         
   4   5  21         42.84        308.98       139.14 o                         
   0   6  21        850.61        993.14       191.72 o                         
   1   6  21       1961.92       2005.37       170.98 o                         
   2   6  21         56.35         47.03        98.07 o                         
   3   6  21       3496.46       3599.40       250.91 o                         
   4   6  21         12.86         76.73       149.05 o                         
   1   7  21       4123.72       4648.72       249.38 o                         
   2   7  21        925.86       1109.28       216.34 o                         
   3   7  21       1003.41        932.42       245.64 o                         
   0   8  21         38.93       -128.70       128.70 o                         
   1   8  21        351.62        121.04       174.24 o                         
   2   8  21         67.24        118.67       161.00 o                         
   1   9  21        211.49        310.68       293.24 o                         
   0   0  22      12895.26      13599.93       920.14 o                         
   1   0  22       1468.81       1930.50       196.11 o                         
   2   0  22        910.88       1305.65       187.06 o                         
   3   0  22       7218.20       6990.66       511.35 o                         
   4   0  22       1948.52       1770.62       255.37 o                         
   5   0  22       2637.38       1711.91       382.34 o                         
   1   1  22       9276.02      10165.98       301.90 o                         
   2   1  22       2620.24       2829.82       165.34 o                         
   3   1  22       6215.70       6355.36       301.28 o                         
   4   1  22       1727.73       1560.94       192.63 o                         
   5   1  22         19.47        -40.54       300.52 o                         
   0   2  22       2651.36       2679.16       255.70 o                         
   1   2  22         10.12        -41.83        63.23 o                         
   2   2  22        862.42        696.74        97.39 o                         
   3   2  22       3670.61       3533.84       226.13 o                         
   4   2  22        142.21        165.77       101.75 o                         
   5   2  22       2787.98       3033.54       477.54 o                         
   1   3  22       5043.02       4701.13       198.47 o                         
   2   3  22         52.46        147.47        82.68 o                         
   3   3  22        456.89        277.00        90.83 o                         
   4   3  22        314.93        112.55       156.17 o                         
   0   4  22       2267.67       2184.35       222.61 o                         
   1   4  22          9.46        -16.92        90.43 o                         
   2   4  22       3074.44       2911.42       213.08 o                         
   3   4  22         26.51        -41.99       150.46 o                         
   4   4  22         27.46        -79.16       150.71 o                         
   1   5  22        359.76        112.86        90.36 o                         
   2   5  22         21.76        -10.28        76.48 o                         
   3   5  22          1.32        -62.82       102.43 o                         
   4   5  22        375.15        -14.92       135.81 o                         
   0   6  22       1506.82       1170.92       210.44 o                         
   1   6  22          2.77        -25.98        84.61 o                         
   2   6  22        102.35        -79.00        96.10 o                         
   3   6  22        401.52        403.77       118.70 o                         
   1   7  22       1481.98       1193.69       186.89 o                         
   2   7  22         50.24        187.00       179.63 o                         
   3   7  22       1635.70       1061.64       213.28 o                         
   0   8  22        397.03        -48.69       277.46 o                         
   1   8  22        133.05        -76.15       131.07 o                         
   2   8  22        122.94        274.55       163.33 o                         
   1   1  23        165.77         85.01        83.67 o                         
   2   1  23          8.25        148.36       105.06 o                         
   3   1  23         15.67       -104.51       131.29 o                         
   4   1  23        498.18        531.82       142.02 o                         
   0   2  23       6126.79       5859.84       349.12 o                         
   1   2  23       1041.39        968.37        98.99 o                         
   2   2  23       5363.48       4853.64       235.90 o                         
   3   2  23        757.64        555.42       119.98 o                         
   4   2  23         88.30        167.68       115.21 o                         
   1   3  23       2237.34       2000.40       150.75 o                         
   2   3  23       2463.21       2819.40       192.30 o                         
   3   3  23        782.32        621.28       133.56 o                         
   4   3  23       6628.20       7703.08       423.55 o                         
   0   4  23       7362.69       7119.30       390.50 o                         
   1   4  23         31.33         65.18        88.50 o                         
   2   4  23       8386.52       9145.54       341.24 o                         
   3   4  23        737.28        615.47       119.14 o                         
   4   4  23        981.51        968.94       169.81 o                         
   1   5  23        570.33        443.55       118.38 o                         
   2   5  23       2034.52       2308.45       180.01 o                         
   3   5  23       1015.42        900.50       144.60 o                         
   0   6  23       4033.31       5093.45       480.22 o                         
   1   6  23         67.59        -45.19        86.39 o                         
   2   6  23       4490.08       5084.73       303.89 o                         
   3   6  23        524.71        381.30       197.72 o                         
   1   7  23         14.14        355.10       109.17 o                         
   2   7  23         83.99        -55.75       156.76 o                         
   0   8  23        827.85        833.29       250.34 o                         
   1   8  23        141.67        320.22       132.55 o                         
   0   0  24       2374.76       3006.31       389.83 o                         
   1   0  24         73.30        108.30        78.66 o                         
   2   0  24      10339.71      10525.35       531.53 o                         
   3   0  24       1431.33        964.04       239.65 o                         
   4   0  24        168.10         51.50       399.40 o                         
   1   1  24       1326.32        841.60       110.41 o                         
   2   1  24       1500.73       1726.83       160.55 o                         
   3   1  24        406.88        344.24       123.47 o                         
   4   1  24       6926.00       6987.80       425.99 o                         
   0   2  24       5998.17       6115.79       427.58 o                         
   1   2  24        143.48        142.31        84.30 o                         
   2   2  24       4727.18       5048.14       250.25 o                         
   3   2  24        648.38        722.13       124.37 o                         
   4   2  24        855.33        860.60       170.50 o                         
   1   3  24        244.32        396.31       100.07 o                         
   2   3  24        640.63        693.00       163.50 o                         
   3   3  24        257.78         73.79       111.55 o                         
   4   3  24       2566.86       2547.67       281.06 o                         
   0   4  24         19.09        -12.98       223.09 o                         
   1   4  24         22.59         87.70       108.99 o                         
   2   4  24         82.78         97.59       122.82 o                         
   3   4  24        181.36        324.50       104.93 o                         
   1   5  24        111.12        184.84       101.95 o                         
   2   5  24         51.52        149.78       104.65 o                         
   3   5  24        465.02        508.52       170.62 o                         
   0   6  24        598.02         69.85       356.78 o                         
   1   6  24         39.31        283.29       152.96 o                         
   2   6  24       1291.69       1036.75       247.63 o                         
   1   7  24         10.90        112.87       115.99 o                         
   1   1  25         67.14         89.70        63.33 o                         
   2   1  25        687.37        523.10       123.36 o                         
   3   1  25          0.43          7.82       134.03 o                         
   4   1  25        148.90        347.83       179.75 o                         
   0   2  25       5847.64       6443.73       534.78 o                         
   1   2  25        197.55        158.31        79.96 o                         
   2   2  25       2215.51       1862.18       158.90 o                         
   3   2  25        781.82        580.92       136.82 o                         
   1   3  25       1368.67       1356.09       142.64 o                         
   2   3  25       1890.73       1974.30       164.93 o                         
   3   3  25        757.95        828.74       158.44 o                         
   0   4  25       4170.53       4415.18       364.54 o                         
   1   4  25         23.47         24.50       121.47 o                         
   2   4  25       1966.51       1572.05       180.28 o                         
   3   4  25       1318.67       1563.90       202.01 o                         
   1   5  25        865.68        782.44       160.65 o                         
   2   5  25       1501.23       1764.16       185.80 o                         
   0   6  25       2023.88       2048.52       360.37 o                         
   1   6  25         74.41        143.89       151.00 o                         
   2   6  25       1007.45        939.92       185.89 o                         
   0   0  26       5878.64       4862.86       499.88 o                         
   1   0  26       2734.55       3122.33       263.23 o                         
   2   0  26        800.06        505.97       267.87 o                         
   3   0  26       3235.34       3739.98       435.90 o                         
   1   1  26       7379.68       7858.65       323.66 o                         
   2   1  26        300.17        487.16       128.53 o                         
   3   1  26       1768.53       1549.26       264.82 o                         
   0   2  26        510.09        550.86       208.60 o                         
   1   2  26       1209.04        998.44       199.68 o                         
   2   2  26        394.33        532.98       133.32 o                         
   3   2  26       2458.96       2348.14       282.67 o                         
   1   3  26       3456.37       4062.42       267.31 o                         
   2   3  26         24.04         53.82        92.78 o                         
   3   3  26        134.17        -41.70       183.54 o                         
   0   4  26        238.22        100.06       142.00 o                         
   1   4  26         36.65         78.71       112.20 o                         
   2   4  26         15.42        -99.31       119.04 o                         
   1   5  26         99.64        165.97       156.08 o                         
   2   5  26        682.04       1063.18       183.52 o                         
   0   6  26       2425.71       2949.61       439.16 o                         
   1   6  26        505.88        223.98       434.27 o                         
   1   1  27       1307.95        959.65       202.61 o                         
   2   1  27         42.25       -112.99       112.99 o                         
   3   1  27        549.75        638.77       176.89 o                         
   0   2  27        321.89        247.62       128.61 o                         
   1   2  27       1102.93       1264.13       146.43 o                         
   2   2  27        133.37        476.16       144.39 o                         
   1   3  27       4613.35       5279.90       327.46 o                         
   2   3  27         76.59          5.68       127.21 o                         
   0   4  27        217.81        -12.03       243.09 o                         
   1   4  27        753.35        696.11       172.36 o                         
   2   4  27         86.86         57.71       415.06 o                         
   1   5  27       9347.24       3227.94      1358.76 o                         
   0   0  28       4159.33       3909.04       652.56 o                         
   1   0  28         12.09        110.13       120.05 o                         
   2   0  28       1724.67       2004.42       359.89 o                         
   1   1  28       4379.92       4171.97       420.23 o                         
   2   1  28       1118.53       1302.58       271.25 o                         
   0   2  28       3477.71       3378.05       323.58 o                         
   1   2  28        361.75        206.13       179.94 o                         
   2   2  28       1809.19       1592.98       220.78 o                         
   1   3  28          8.17        -23.78       218.59 o                         
   0   4  28        953.14       1305.96       797.30 o                         
   1   1  29         52.28          8.73       338.43 o                         
   0   2  29       1989.16       1742.45       816.66 o                         
                                                                                
